# Supplementary material for: Patterns of Cereal Yield Growth across China from 1980 to 2010 and Their Implications for Food Production and Food Security
Source: PLoS One. 2016 Jul 12;11(7):e0159061. doi: 10.1371/journal.pone.0159061 (PMC4942084; doi:10.1371/journal.pone.0159061)
Supplement: S1 Table — (XLS) [file pone.0159061.s003.xls]

## Sheet: Maize
DQDM_Temp	MC	SSBCODE_liang	FIRST_NMCE	maizey1980	maizey1981	maizey1982	maizey1983	maizey1984	maizey1985	maizey1986	maizey1987	maizey1988	maizey1989	maizey1990	maizey1991	maizey1992	maizey1993	maizey1994	maizey1995	maizey1996	maizey1997	maizey1998	maizey1999	maizey2000	maizey2001	maizey2002	maizey2003	maizey2004	maizey2005	maizey2006	maizey2007	maizey2008	maizey2009	maizey2010
110100	北京市市辖区	110101	Beijing shi CC	3.66497	3.19886	3.27864	3.40625	2.94401	3.22112	2.866	2.76857	3.17883	3.48229	3.7726	4.09431	4.32779	5.59032	5.55379	5.51727	5.00036	4.73144	5.25072	7.15951	7.26307	3.99365	4.46722	2.50292	3.43118	4.35944	4.6691	4.97875	5.44363	5.86229	6.31315
110109	门头沟区	110109	Beijing: Mentougou qu	2.67273	2.4375	2.9161	2.2099	1.35288	2.4408	1.87938	1.75928	1.9738	1.82186	4.50129	4.11358	3.53967	2.99558	2.95535	2.91513	2.81078	1.20536	2.81343	2.42691	1.69104	1.50888	1.66234	4.17179	3.30392	2.43606	2.34864	2.26122	5.87737	8.86717	13.3779
110111	房山区	110111	Beijing: Fangshan qu	4.16752	4.19855	4.23094	3.78399	4.01446	4.64622	4.72651	4.74156	4.62429	4.79735	5.34215	5.85145	5.76241	6.16581	6.8938	6.47733	5.41754	5.49698	5.63544	4.41811	4.13172	4.39813	4.63905	5.44122	5.03007	4.61891	4.84479	5.07066	6.43559	7.21795	8.09543
110112	通州区	110223	Tong xian	4.56797	3.39651	4.11492	3.44151	4.50429	5.01975	5.35182	5.54967	5.46256	5.89622	6.40028	7.5745	8.31156	8.56878	8.6368	6.52322	6.54255	6.68518	6.70941	3.6682	3.9409	5.67143	5.45609	4.93622	5.0537	5.17118	5.61188	6.05257	5.26044	5.31808	5.37636
110113	顺义区	110222	Shunyi	5.20503	4.41252	4.8419	4.61507	5.19047	5.20067	5.22264	5.71025	5.8481	6.07871	6.59077	6.95421	7.01302	7.85418	8.5791	5.70764	5.43217	5.49362	5.58441	3.6409	3.73638	5.26641	5.4927	3.52389	4.39418	5.26447	5.70657	6.14866	6.60351	7.12171	7.68058
110114	昌平区	110221	Changping	4.33915	3.87309	4.60697	3.61742	4.27937	4.43756	4.54545	4.83033	5.11914	5.01034	6.25887	6.14822	5.89584	6.6119	6.9844	5.12139	5.21345	4.79918	5.08576	4.56824	4.17265	4.29148	4.58479	5.75346	5.04585	4.33824	4.50481	4.67137	6.80896	8.01861	9.44315
110115	大兴区	110224	Daxing	3.14007	2.55481	3.50082	2.28807	3.83173	4.519	4.64038	4.54207	4.51225	4.92115	5.96414	6.13464	6.3715	6.78217	7.07326	6.34689	6.02103	6.10873	6.34544	4.58183	4.37725	5.42109	5.71965	3.37387	4.57949	5.78511	6.11203	6.43894	6.41476	6.64193	6.87715
110116	怀柔区	110227	Huairou	5.72482	5.29606	5.76984	5.27913	5.89698	5.91512	5.93369	5.49049	5.57766	5.58427	5.76103	6.58605	6.38701	7.32514	7.39388	7.46262	7.30968	6.62289	7.1979	5.45462	4.37729	6.12164	5.49159	3.54508	4.46254	5.38	5.4539	5.52779	5.8599	6.03055	6.20616
110117	平谷区	110226	Pinggu	5.68412	4.62084	5.11416	4.39838	4.4905	4.59869	4.78765	4.04763	4.11823	4.28541	4.39636	5.66373	5.51305	6.10359	6.10261	6.10164	6.06299	6.11006	6.12921	2.9181	2.80901	5.38303	5.40943	4.85581	4.579	4.30219	5.29661	6.29104	7.39201	8.85537	10.6084
110228	密云县	110228	Miyun	6.09636	6.13884	6.40813	5.83623	6.20798	5.94701	5.73401	5.38741	5.37293	4.67254	5.34421	5.39601	5.26186	5.93824	5.85728	5.77632	5.72831	4.17168	5.77328	3.01366	1.50004	5.74453	4.97981	4.4883	4.24255	3.9968	4.49553	4.99427	5.8683	6.67173	7.58515
110229	延庆县	110229	Yanqing	3.14098	3.45516	4.40923	4.91583	5.35242	5.6239	5.06697	6.15034	6.21049	4.72601	6.40495	6.68338	6.43973	6.31887	7.51857	6.03614	7.43236	6.093	7.74154	5.59086	6.47734	7.44047	6.08112	5.50897	6.05945	6.60992	5.2534	3.89688	4.57886	4.13863	3.74072
120100	天津市市辖区	120101	Tianjin shi CC	2.87958	2.08171	2.50954	2.0663	2.52543	3.3	2.92497	3.34637	3.8381	3.39964	4.68614	3.84318	3.16642	3.22631	4.70344	4.88809	3.57247	2.65914	2.65414	2.64914	2.64414	2.63914	2.63414	2.22871	3.01471	3.80071	4.58671	5.37271	6.15906	7.23592	8.50106
120107	塘沽区(滨海新区）	120107	Tianjin: Tanggu qu	3.46642	3.52787	2.55226	2.91964	3.2904	3.83394	4.06568	4.02701	4.22514	4.43983	4.31883	5.55407	5.38427	4.65831	3.88248	5.78236	4.49868	1.54159	4.54138	2.48357	3.05322	3.42584	2.32296	3.8479	3.82815	5.05988	4.78405	4.50823	6.41613	7.08135	7.81554
120110	东丽区	120110	Tianjin: Dongjiao qu	3.35591	2.99435	3.1579	2.07969	2.94727	3.17686	3.83333	3.70398	2.22287	4.58463	5.47994	5.22	4.52735	4.88535	4.9361	3.65739	3.78947	3.59041	4.78046	3.531	2.42879	4.57667	4.22419	5.66518	5.21278	4.69918	4.90452	5.10985	5.58158	5.91253	6.2631
120111	西青区	120111	Tianjin: Xijiao qu	2.67595	2.1574	2.21726	2.20064	2.61231	3.3675	3.75673	3.72061	3.66909	3.97355	4.76412	5.32925	5.43368	5.62842	5.40419	6.33789	4.88797	3.13301	4.78631	3.88642	3.92743	4.32441	5.01468	3.35116	7.22162	5.84972	5.78117	5.71262	5.64962	5.58446	5.52004
120113	北辰区	120113	Tianjin: Beijiao qu	2.96185	2.93622	3.29581	2.03778	3.66153	3.91853	4.41354	4.30688	4.13227	4.74715	5.21413	5.68111	5.14827	5.23	5.33604	5.06105	4.58247	4.28178	5.54471	3.61815	3.0234	6.42193	5.03481	5.69518	5.07258	5.52724	5.74832	5.9694	7.36817	8.13638	8.98468
120114	武清区	120222	Wuqing	3.37158	3.06504	4.02107	3.1281	4.1354	0.488504	5.26282	5.63741	2.16	5.0943	2.93621	5.64274	5.16452	5.39962	4.38737	5.23563	4.86156	4.3096	4.5936	4.8776	5.1616	5.4456	5.7296	6.0136	6.2976	6.5816	6.8656	7.14909	7.73009	8.15707	8.60764
120115	宝坻区	120224	Baodi	3.90522	3.46626	4.16466	3.3148	3.68484	3.76216	4.03966	4.58784	4.66074	4.3393	5.38304	5.40841	4.94755	4.9795	5.58422	5.46815	4.98606	5.03548	6.1108	4.44519	3.06804	6.15723	6.28586	4.79908	6.61361	6.83408	7.00821	7.18233	6.21535	6.04068	5.87092
120221	宁河县	120221	Ninghe	2.93019	3.10906	3.38785	2.47778	4.216	4.4506	4.60995	3.78512	2.66486	4.20948	3.23449	5.37538	5.62924	6.41996	6.83475	6.11725	4.6556	5.1346	2.42706	0.831827	3.09535	4.44277	2.53674	6.29798	7.71032	7.28305	7.46429	7.64552	6.31834	6.05628	5.8051
120223	静海县	120223	Jinghai	2.5975	2.94778	2.59966	1.34555	2.4871	3.36233	3.14917	3.0478	3.93167	2.70843	4.40184	3.47808	3.14378	3.6708	4.36721	4.59527	4.21693	1.73498	5.60929	4.66359	1.22726	5.19871	5.16433	6.80358	6.254	6.27402	6.01597	5.75791	5.99026	5.90306	5.81712
120225	蓟 县	120225	Ji xian	4.08163	2.80998	4.47534	2.94995	3.90394	4.10933	4.6602	4.83785	4.42322	5.02518	4.80039	5.60018	5.90603	5.38807	5.16553	6.4481	5.45206	7.54804	7.74479	4.02273	4.15915	6.67489	6.04342	6.46107	6.87873	6.34975	6.53868	6.72761	3.50986	3.0189	2.59661
130101	石家庄市市辖区	130151	Shijiazhuang shi CC	#DIV/0!	#DIV/0!	#DIV/0!	#DIV/0!	#DIV/0!	#DIV/0!	#DIV/0!	#DIV/0!	#DIV/0!	#DIV/0!	#DIV/0!	#DIV/0!	#DIV/0!	#DIV/0!	#DIV/0!	#DIV/0!	5.9415	5.25182	6.89436	5.25182	7.12734	7.47987	6.68888	5.25182	6.65329	6.73407	6.68507	6.63607	7.48766	7.77149	8.06609
130107	井陉矿区	130107	Shijiazhuang: Jingxing kuangqu	#DIV/0!	#DIV/0!	#DIV/0!	#DIV/0!	#DIV/0!	#DIV/0!	#DIV/0!	#DIV/0!	#DIV/0!	#DIV/0!	#DIV/0!	#DIV/0!	#DIV/0!	#DIV/0!	#DIV/0!	#DIV/0!	2.56169	2.96919	3.37669	3.78419	4.19169	4.59919	5.00669	5.41419	5.8187	5.83905	5.84464	5.85024	4.88468	4.61907	4.3679
130121	井陉县	130121	Jingxing	3.16947	3.72596	3.67797	3.84269	3.48109	3.33659	2.51435	2.25859	3.12	3.36586	4.40788	3.67125	2.39917	2.97823	4.01492	4.19643	8.0503	3.25798	3.30377	3.59234	3.91382	3.62491	3.93533	8.27996	4.35801	4.42496	4.60949	4.79401	8.77498	11.443	14.9222
130123	正定县	130123	Zhengding	4.27657	5.02768	5.55116	5.65	6.18147	6.55158	6.40223	6.01038	5.65921	5.67427	5.05691	6.53805	6.613	6.75607	7.6837	8.51945	8.42999	8.383	8.40084	8.04628	7.69089	8.51118	8.28138	8.71644	8.29512	8.32907	8.14953	7.96999	8.24999	8.22674	8.20355
130124	栾城县	130124	Luancheng	4.36804	4.61993	5.8167	5.58686	5.46846	5.41826	5.55519	4.78211	5.55041	5.71498	6.015	6.0739	8.70006	8.39876	8.74499	8.62499	5.60158	8.64	8.67	8.31677	7.99071	8.78324	8.78163	7.59387	8.715	8.72994	8.15697	7.58399	4.89012	4.08964	3.42019
130125	行唐县	132337	Xingtang	3.73482	3.49634	3.65981	3.69123	3.78258	3.59821	3.08412	2.4115	3.96094	3.91354	3.99651	3.79198	3.3164	3.4541	4.17048	3.65911	3.59481	4.21934	7.92165	7.60164	7.29564	7.99725	7.58272	4.44308	7.59403	7.6486	7.85978	8.07097	6.44996	6.13527	5.83594
130126	灵寿县	132336	Lingshou	4.19722	3.08571	4.34185	4.20808	4.56927	4.66991	4.50503	3.72501	3.27201	4.83006	5.00143	4.97908	5.805	5.81324	6.14864	5.83657	5.49	7.90084	4.53088	4.44205	4.36364	4.48459	4.40772	6	4.52714	4.69788	4.75494	4.812	7.26176	8.55251	10.0727
130127	高邑县	132330	Gaoyi	3.81106	3.79955	4.81786	4.95608	4.99011	5.6677	4.29307	5.05243	5.76714	6.0528	6.12888	5.3959	4.96401	5.25384	6.2539	7.02961	3.33683	5.93711	6.22854	5.79026	5.34529	6.14832	6.00043	6.83177	6.02964	6.22499	6.25997	6.29495	5.625	5.44646	5.27359
130128	深泽县	132323	Shenze	3.99676	3.64038	5.2657	5.07025	5.48899	5.33032	5.00626	4.04551	5.18739	5.36545	5.71701	6.13433	6.36709	6.55152	6.9949	7.2138	4.65009	6.79838	6.82483	6.66245	6.49106	6.4443	7.01874	5.25	6.95355	6.96882	7.1114	7.25398	7.50002	7.68609	7.87678
130129	赞皇县	132332	Zanhuang	2.88326	3.10704	3.30161	5.07343	4.45806	4.66643	3.1609	1.53295	4.3125	4.32555	5.56027	4.56217	3.30453	2.60673	2.10269	4.8995	4.51914	2.72212	3.37132	4.04542	4.80033	4.94629	4.92543	7.65001	5.4	5.40002	5.49403	5.58804	6.34801	6.70883	7.09015
130130	无极县	132324	Wuji	5.07206	4.92318	5.83934	6.20399	6.27651	6.24846	6.29893	5.63711	5.92306	7.43318	4.98104	8.06938	7.92482	7.92132	8.7702	8.68996	2.83503	8.79002	7.95878	7.63599	7.30904	8.10014	7.2	5.92424	7.20002	7.32001	7.3955	7.47098	6.33003	6.05108	5.78443
130131	平山县	132335	Pingshan	4.7386	4.73346	4.49493	4.76993	4.6131	4.44369	3.19077	3.07911	3.38801	4.38566	4.46607	4.62355	5.51097	5.16938	5.33824	5.12825	4.78501	5.44452	5.74468	5.45203	5.1819	5.48521	5.58629	5.8375	5.70001	5.98002	6.13852	6.29701	8.96999	10.3956	12.0479
130132	元氏县	132331	Yuanshi	3.33055	3.34007	4.12993	4.5473	4.42239	4.58918	4.39745	3.72278	5.19885	5.46641	5.5436	5.02788	5.15344	5.25018	5.26184	5.26501	8.17567	4.65	4.55028	4.86608	5.18182	5.8	5.7625	7.70998	6	6.03	6.17349	6.31698	7.51515	8.10813	8.7479
130133	赵 县	132326	Zhao xian	3.95822	3.67246	4.19558	4.61219	4.94303	4.77772	5.41618	5.01659	5.42751	5.61434	6.01498	6.13844	9.28547	8.58406	8.57903	7.88992	3.34679	7.94987	7.94304	7.67098	7.36375	7.69289	7.72048	7.02003	7.6499	7.68134	7.90766	8.13399	7.80295	7.84817	7.89366
130181	辛集市	132301	Xinji shi	1.22028	1.64028	2.06028	2.48028	2.90028	3.32028	3.74028	2.9348	4.24027	4.36868	4.96494	5.4277	6.00828	6.08254	6.5419	7.17126	7.90493	6.76479	6.70657	6.55394	6.40908	6.9934	7.0048	7.42838	7.04611	7.0931	7.37305	7.653	7.35002	7.44275	7.53664
130182	藁城市	132302	Gaocheng shi	3.4412	4.10504	4.48556	4.61004	5.09786	5.31044	6.56601	6.65957	6.37195	6.2916	6.27927	8.02433	9.30006	8.54572	9.14133	8.71524	8.51998	8.25084	8.04315	7.74602	7.44541	8.25177	7.95114	6.697	7.72235	7.92433	7.55766	7.19099	8.43001	8.64783	8.87127
130183	晋州市	132322	Jin xian	4.45131	4.18789	4.59167	4.99545	5.52887	5.12713	4.93483	4.52418	5.09291	5.38819	5.50503	5.70637	6.33811	6.80013	7.37636	7.09452	5.25671	7.27301	7.05114	6.69874	6.39538	6.88345	6.6428	8.75999	6.79052	7.14865	7.23732	7.32599	4.7141	4.19261	3.72881
130184	新乐市	132329	Xinle	4.52337	4.0143	5.01783	5.25787	6.0485	6.24386	7.19725	7.22287	6.2775	7.51532	8.08115	8.27119	9.06472	7.93382	8.77495	8.46	6.49636	8.72999	8.79016	8.45133	8.08648	8.76843	8.74499	6.03	8.71499	8.75001	8.169	7.58799	4.88269	4.0786	3.40692
130185	鹿泉市	130101	Huolu	3.34977	3.25977	4.4549	4.88977	4.90504	5.03141	4.98218	4.90641	5.40725	3.76406	4.60124	4.95452	4.737	4.23097	4.78142	5.30618	5.38291	5.32026	6.02677	5.78557	5.55015	5.98832	5.66534	5.26373	6.06515	6.35539	6.46271	6.57003	5.61404	5.40441	5.20262
130201	唐山市市辖区	130201	Tangshan SXQ	4.14924	4.34059	4.53193	4.71786	4.36397	4.70796	5.33909	4.45286	5.14237	5.41461	4.9041	5.51803	5.34602	5.78792	5.46615	6.00958	5.91029	4.91741	5.00433	4.09557	3.17737	5.53127	4.76878	4.9314	5.9496	5.64099	6.3002	6.16221	6.34307	6.60589	6.87961
130206	丰润区	130221	Fengrun	3.86483	3.11562	4.61419	4.7341	4.73505	4.72883	5.17355	4.12815	4.58186	4.3419	4.31054	4.69236	4.95753	5.21678	5.88027	5.79736	6.12091	5.33092	5.72302	4.76377	3.84548	5.79752	4.06597	5.01898	5.41501	5.3163	6.30002	6.24255	6.40454	6.83549	7.29544
130223	滦 县	130223	Luan xian	3.55934	3.55093	4.11519	5.10988	4.89131	4.98543	5.51324	4.72795	5.05454	5.21241	5.09798	5.0602	5.05802	4.98023	5.29194	5.43348	6.18721	5.245	5.24979	4.73288	4.22722	5.53885	4.30122	5.53646	5.40331	5.55721	6.30001	6.19563	6.32496	6.61585	6.92011
130224	滦南县	130224	Luannan	3.46853	3.16053	4.0344	4.49278	3.84968	4.26629	5.13032	4.38548	4.82033	4.63355	4.74685	5.12489	5.41147	4.81905	5.63761	5.69851	6.13686	4.4907	5.70055	5.04741	4.37725	5.14041	5.24399	6.25016	5.90212	5.91487	6.30003	6.21892	6.14697	6.23031	6.31478
130225	乐亭县	130225	Leting	3.90074	3.27284	4.47587	4.97259	5.06974	4.74039	5.57806	4.92411	5.22191	5.18882	5.10093	5.35423	5.14226	5.35012	6.52366	6.11102	5.81323	5.77879	6.36443	5.65004	4.92274	6.21922	6.21618	4.14479	6.49065	6.43515	6.30002	5.80599	6.08647	5.98278	5.88086
130227	迁西县	130227	Qianxi	6.63598	5.16455	5.75974	6.02667	5.76429	5.53937	6.64026	5.9874	5.86637	5.1942	5.63464	5.63475	5.65639	5.79327	4.34105	5.11921	5.05774	5.91736	5.88813	3.45057	1.26822	4.56296	2.65121	5.69905	6.09207	5.81119	6.29991	5.81278	7.71354	8.57173	9.5254
130229	玉田县	130229	Yutian	3.43724	3.23578	4.61566	4.3731	4.33264	3.95589	4.89747	4.44927	4.16017	4.1586	4.12788	4.58864	4.72428	4.95664	5.52987	6.01855	6.9511	5.17088	5.63085	4.7473	3.84544	6.17	5.68126	5.58047	5.74453	5.90859	6.30002	8.17286	6.36529	6.66733	6.98371
130230	唐海县	130230	Tanghai	2.94024	3.26024	3.58024	3.90024	1.53865	3.84043	5.60714	4.72537	4.8	4.10861	4.24716	6.74186	6.99764	6.05682	6.27667	5.6071	5.52583	3.99485	5.76023	5.06757	4.03368	2.44975	6.10254	4.85227	7.79631	7.74311	6.29933	5.94106	6.20997	5.79996	5.41703
130281	遵化市	130228	Zunhua	5.12506	3.74774	5.72225	5.27348	5.33237	5.39125	5.45014	5.50903	5.56792	5.62681	5.6857	5.74459	5.80468	6.00566	5.78517	5.85375	5.99199	5.33604	5.29392	4.15534	3.1364	5.32378	3.47437	5.445	5.54865	5.3248	6.30002	6.09455	6.37041	6.78617	7.22908
130282	丰南区	130222	Fengnan	3.46396	3.32815	4.45595	4.7341	3.691	3.8798	5.40331	3.81146	4.6734	4.56643	4.88289	5.3322	5.58318	5.52255	5.9736	5.9437	5.40232	5.2723	5.31727	4.93341	4.55449	4.9522	4.87565	5.44417	6.01269	5.94563	6.30001	5.82361	6.61537	6.87985	7.15491
130283	迁安市	130226	Qian`an	5.1412	4.75964	5.21943	5.68275	3.96629	7.05052	4.95563	5.00992	4.84816	4.96612	5.06404	4.98518	5.16077	5.69422	5.14797	5.09934	5.6358	5.4188	4.65934	4.02617	3.45001	5.46481	5.07014	5.19757	5.51999	5.27992	6.29999	6.56254	6.82509	7.45045	8.13311
130301	秦皇岛市市辖区	130301	Qinhuangdao SXQ	7.26049	6.80342	5.71023	7.553	5.87241	5.85276	6.50543	5.98644	6.77892	4.71664	7.72768	7.91899	6.54843	7.42715	6.75419	6.78847	5.69723	7.1305	7.43314	4.72197	1.69082	4.53189	5.68764	4.68428	7.05423	6.46522	6.55036	6.74155	6.39925	6.38129	6.36339
130321	青龙满族自治县	130321	Qinglong Manzu zizhixian	4.99536	3.52351	1.78343	2.15598	2.52852	4.12087	4.34423	2.58255	4.19889	2.74891	4.75642	4.65815	4.79576	5.28753	2.8563	4.88079	5.85978	5.41367	5.49645	3.3537	1.55461	3.73345	3.6679	5.19352	5.46994	5.75269	5.21946	5.1996	6.76291	7.22315	7.71471
130322	昌黎县	130322	Changli	3.72249	3.21761	3.30546	4.37817	3.79904	4.22665	4.7504	4.5606	4.22363	4.32541	4.45669	5.04479	5.11323	4.90974	5.60749	5.77854	7.51333	4.94035	5.33758	4.51472	3.62721	5.60042	5.98206	4.86355	5.88637	5.96566	6.31554	6.52334	8.4229	9.49751	10.7092
130323	抚宁县	130323	Funing	5.69671	5.15219	4.02383	6.36519	4.97459	5.61881	6.04742	4.80887	5.64216	3.77647	6.62939	6.76682	5.02073	6.0631	5.72916	6.27858	5.32348	5.38563	5.62521	3.75618	1.96357	5.6713	5.63881	6.31225	5.78611	5.95739	6.21429	6.31716	8.15668	9.11066	10.1762
130324	卢龙县	130324	Lulong	4.06963	4.24963	4.42963	6.25294	3.67637	5.76546	5.87186	5.52264	5.87982	6.42833	6.46307	6.0447	5.82349	6.3728	6.07396	7.26666	5.15546	6.93816	7.45977	5.73254	3.7092	7.29987	6.30847	5.76233	7.13955	7.12105	7.79445	7.70066	6.04825	5.78203	5.52752
130401	邯郸市市辖区	130401	Handan shi CC	3.66447	2.68603	2.50598	2.76094	3.42581	3.07347	1.65821	2.92342	3.261	3.56487	3.72573	3.07361	2.90688	4.36165	4.36234	4.54454	4.57206	3.4987	4.01341	3.7957	3.57121	3.94478	3.60683	4.75581	5.00732	5.89109	5.76809	5.6451	5.95469	5.97978	6.00498
130406	峰峰矿区	130406	Handan: Fengfeng kuangqu	#DIV/0!	#DIV/0!	#DIV/0!	#DIV/0!	#DIV/0!	#DIV/0!	#DIV/0!	#DIV/0!	#DIV/0!	#DIV/0!	#DIV/0!	#DIV/0!	#DIV/0!	#DIV/0!	#DIV/0!	#DIV/0!	5.0791	#DIV/0!	#DIV/0!	#DIV/0!	#DIV/0!	#DIV/0!	#DIV/0!	#DIV/0!	4.60099	4.6549	4.60176	4.54862	7.52999	9.11752	11.0397
130421	邯郸县	130421	Handan	2.6647	2.32752	2.59125	3.34683	3.3406	3.27275	1.38773	2.68296	3.13222	3.2933	3.96468	2.96462	2.59305	3.70163	4.50081	4.27904	3.92049	4.66693	5.28699	4.76071	4.30899	4.51329	4.42009	7.02679	5.14376	5.11001	5.38921	5.66841	7.21499	8.12717	9.15468
130423	临漳县	132129	Linzhang	2.99676	2.77065	2.77756	3.79058	3.38682	3.17555	2.67894	2.95254	3.49584	3.75356	4.21277	3.82747	4.21183	6.05431	6.31033	6.05578	4.94416	7.02613	6.8584	6.58061	6.31368	6.98268	6.89156	6.795	7.51508	7.76987	7.56283	7.35578	6.13197	5.68147	5.26408
130424	成安县	132128	Cheng`an	3.22499	2.78036	3.88375	4.77538	4.08641	4.01178	2.72609	3.24	3.79047	4.1608	4.40144	4.10476	2.98377	4.82156	5.51389	5.13631	6.34259	4.87511	6.88428	6.5278	6.21805	6.90478	6.77885	5.68942	7.01999	7.16996	7.10779	7.04561	4.59594	4.03661	3.54534
130425	大名县	132121	Daming	2.7762	2.92055	3.37268	2.80158	3.16532	1.88516	1.2439	2.01509	2.8868	3.27818	3.81444	4.17557	2.90852	3.82808	4.48663	4.25735	6.77208	4.04382	4.55806	4.76993	5.01824	5.53984	5.46072	3.96519	5.79604	5.91305	5.86311	5.81317	6.02207	6.06016	6.09849
130426	涉 县	132132	She xian	2.82943	2.10546	1.73762	2.25565	2.77367	2.24186	0.87125	2.72492	2.03872	2.53287	2.57026	2.41757	2.21876	3.26173	2.96578	4.65828	2.33378	3.3081	4.0723	4.29719	4.51335	4.29146	3.76657	4.55595	4.42595	4.45911	4.33775	4.21638	7.02713	8.45933	10.1834
130427	磁 县	132130	Ci xian	3.4376	2.68148	2.32985	3.25104	3.48011	3.47225	2.75667	3.16081	3.53942	3.7073	3.75479	3.03187	3.1068	3.73236	3.89195	3.92456	5.02195	3.99935	4.64447	4.34745	4.09098	4.6458	4.23837	6.25943	5.00218	5.35904	5.37227	5.38549	7.66518	8.75934	10.0097
130428	肥乡县	132126	Feixiang	2.26127	2.4032	2.86426	3.12509	3.06693	2.88412	1.89018	2.91383	3.46112	3.95665	3.88324	3.57702	2.74058	4.25024	5.91456	6.33877	1.60617	5.75248	5.93467	5.88452	5.83628	6.4169	5.9138	7.10148	6.53993	6.70279	6.68714	6.6715	6.64496	6.6258	6.6067
130429	永年县	132133	Yongnian	3.34269	3.34918	3.89525	4.2708	3.94021	4.12443	2.05391	3.44199	3.87731	3.75493	3.88449	4.24793	3.74254	5.56669	6.37532	6.03005	4.49127	6.12202	6.57285	6.31972	6.06827	6.71261	6.73549	6.45073	7.24999	7.30694	7.1854	7.06386	6.16495	5.8345	5.52177
130430	邱 县	132124	Qiu xian	1.53996	1.37806	1.8825	1.89537	2.29603	2.10098	1.85742	2.88969	3.19616	3.68952	3.82267	4.02901	2.96573	5.94082	5.72553	5.37687	7.2436	5.06742	5.68533	5.84212	6.01385	6.24315	6.3	5.36994	6.74993	6.78	6.6812	6.5824	6.5593	6.48744	6.41636
130431	鸡泽县	132125	Jize	2.2141	2.8536	2.48393	2.53768	3.10261	3.38207	2.59522	3.16154	3.425	3.67424	3.45877	3.62847	3.26831	4.29966	4.63347	4.5761	5.26282	3.6141	4.92801	4.81698	4.70439	5.32507	5.32482	5.33673	5.98436	6.11923	5.99287	5.86651	7.06507	7.44794	7.85154
130432	广平县	132127	Guangping	2.34784	1.97579	2.96074	2.78458	3.18667	2.83273	1.43209	2.10255	3.05986	3.23191	3.3962	3.08786	1.59636	4.71101	4.72986	4.33487	5.6471	3.37837	4.76467	4.6996	4.63642	5.39422	5.29375	6.77501	5.47432	5.79149	6.10427	6.41705	5.85001	5.88293	5.91603
130433	馆陶县	132135	Guantao	2.6424	2.82269	3.33026	3.498	3.79581	3.28988	2.86768	2.91653	3.73061	4.24929	4.37266	4.49929	3.87999	5.32671	4.9852	4.90882	5.75436	5.57767	6.58441	6.30724	6.06819	6.67698	6.74606	5.29934	6.82283	6.87123	6.82585	6.78048	6.34501	6.18114	6.02151
130434	魏 县	132122	Wei xian	2.35287	1.83424	2.00746	1.95935	2.67075	1.03466	0.870082	1.71307	2.55605	3.22283	3.36445	2.15133	2.06676	3.82593	3.70463	3.45381	5.93511	3.9707	4.76515	4.76917	4.77269	5.38927	5.2442	5.52289	5.43	5.47501	5.53677	5.59854	5.84747	5.97787	6.11118
130435	曲周县	132123	Quzhou	2.25392	2.21429	2.67111	2.75855	2.39571	2.23333	2.16731	2.96543	2.97831	3.1771	3.44697	3.15237	1.49787	4.06701	4.97981	4.77644	6.13232	4.79036	5.8857	5.3242	4.86823	5.38992	5.1629	4.50002	5.55398	5.70499	5.75154	5.79809	6.0559	6.17847	6.30351
130481	武安市	130481	Wu`an shi	2.88626	1.7086	2.5986	3.4886	3.49271	3.25598	0.723514	3.53223	2.92378	3.6578	3.77332	2.66543	1.56844	4.434	3.27033	4.61455	7.45741	3.14177	3.87681	3.65163	3.43631	3.72094	3.04673	5.25298	5.207	5.32812	5.38855	5.44898	5.97959	6.21865	6.46726
130501	邢台市市辖区	130501	Xingtai SXQ	3.2575	3.6164	3.78621	3.65083	3.74999	3.46256	3.39007	3.58699	3.63491	3.91235	3.85581	3.93908	4.15568	4.44626	4.15511	4.37902	5.6284	5.42363	5.30782	9.0532	#DIV/0!	4.91321	5.1474	5.29486	5.29908	5.44341	5.16888	4.89436	4.94865	4.79614	4.64834
130521	邢台县	130521	Xingtai	3.41501	3.85583	3.85584	4.06607	4.2724	4.22596	2.70907	3.01229	3.29282	4.35454	3.80463	4.2567	3.88979	4.6752	4.30171	4.54782	6.26423	4.72418	4.65244	4.70669	4.75897	5.20938	5.12806	2.26403	5.31651	5.34508	5.4	5.21237	4.99489	4.88468	4.7769
130522	临城县	132223	Lincheng	2.44013	2.89797	3.58376	3.38299	3.35931	2.2306	1.30662	1.75236	2.84479	3.31263	3.41512	3.18298	2.32079	3.75195	2.28554	3.28414	3.87319	2.50217	2.18501	1.80608	1.47275	1.67541	1.55351	3.94013	2.8547	2.9286	3.62708	4.32555	7.26773	9.95983	13.6492
130523	内丘县	132224	Neiqiu	2.16697	2.38489	2.86512	2.67538	2.8724	2.32036	1.13581	1.30252	2.15538	2.47516	2.6686	3.06061	2.53626	3.17906	3.20515	3.83127	4.52398	3.22343	3.62857	3.50136	3.39556	3.89752	3.90661	6.20073	4.13309	4.56464	4.815	4.84079	7.91018	9.74078	11.995
130524	柏乡县	132225	Baixiang	2.80669	2.92665	4.1475	4.17866	3.58219	3.86312	3.33183	4.81473	5.02543	5.16888	6.1538	6.80926	4.50504	4.02346	5.77986	6.25094	4.49532	4.72406	5.09498	5.17509	5.24986	6.3134	5.63646	6.72221	6.62185	6.71973	8.24251	7.08164	6.74961	6.8371	6.92573
130525	隆尧县	132226	Longyao	1.9613	2.70521	2.94846	3.01158	3.1408	3.38286	2.88234	2.89992	3.18453	3.37633	3.3983	3.43105	3.01626	3.28036	3.57388	5.70536	3.28498	6.60003	6.1509	5.95882	5.78173	6.60162	6.54225	5.15283	7.06494	7.11755	7.5	7.50318	6.22025	5.97802	5.74522
130526	任 县	132227	Ren xian	2.67692	3.2572	3.47979	3.48344	3.5954	3.58884	3.13499	3.43219	3.3929	3.63627	3.79225	4.1163	3.58102	4.13868	5.50222	4.98224	4.12511	4.36144	5.07271	4.9871	4.92285	5.59711	5.40852	5.46017	5.5819	5.61981	6.51114	6.54345	7.09919	7.68724	8.32399
130527	南和县	132228	Nanhe	2.80189	2.79057	2.83443	3.28136	3.53083	3.53426	2.70565	2.89172	3.13284	3.54357	3.53424	3.61418	2.97265	4.18487	4.39598	4.9389	4.85361	5.09445	5.21555	4.84568	4.51375	5.24758	5.30823	5.88405	5.71045	5.76053	6.03508	6.01932	5.49602	5.41928	5.34362
130528	宁晋县	132229	Ningjin	2.06202	2.37236	3.13548	3.28287	3.20872	3.40788	3.03053	2.58462	3.03834	3.07255	3.01139	3.11827	2.76386	3.69317	4.81685	5.34117	5.03971	4.67385	5.8969	5.37246	4.93641	5.95302	5.7906	3.49336	6.12846	6.20432	6.36846	6.5326	6.01535	5.96131	5.90776
130529	巨鹿县	132231	Julu	1.23396	2.4308	2.8375	1.13142	2.18392	1.02682	0.909231	1.25945	1.67437	1.83666	2.1224	2.3439	0.60961	3.13485	2.99461	4.06746	4.5556	2.81227	2.08634	2.59338	2.94557	3.50497	3.64382	3.15002	3.69896	4.32981	4.32836	4.77043	6.2576	7.1202	8.10171
130530	新河县	132232	Xinhe	0.828989	1.93733	1.88839	1.74182	2.00565	2.13863	2.14059	1.6659	2.18366	2.2915	2.41918	2.58007	1.24636	2.95692	3.02639	4.24591	5.78795	2.01149	2.4456	2.56126	2.67275	2.88484	2.95032	4.60529	3.32095	3.51817	6	5.91545	5.69997	6.9443	8.46027
130531	广宗县	132233	Guangzong	1.35201	1.94219	2.03646	1.2484	1.87286	1.1743	1.19607	1.68617	2.08555	2.02944	2.32121	2.36297	1.63813	3.4883	3.1957	3.75014	7.13918	3.3148	3.62791	3.70826	3.81868	4.39102	4.51853	4.94998	5.19798	5.40441	5.6562	5.908	6.18527	6.46988	6.76757
130532	平乡县	132234	Pingxiang	1.92234	2.59292	2.62393	1.5527	2.36124	2.22907	2.22293	2.48158	2.50817	2.69007	2.69191	2.85909	2.08275	3.235	3.23277	3.5862	8.07601	3.6247	4.43317	4.4876	4.54111	4.75612	4.79994	5.61249	4.95001	5.18161	5.25283	5.16395	5.67692	5.85888	6.04668
130533	威 县	132235	Wei xian	1.33411	1.77398	2.47206	2.16949	2.4784	2.79674	2.28978	2.68546	3.39419	3.61825	3.44494	3.60594	2.74232	3.64195	3.63448	4.89487	7.10999	3.84382	4.81667	4.91018	5.00461	5.4396	5.45696	4.68596	5.82597	5.26801	5.51131	5.67354	7.1796	7.99586	8.90491
130534	清河县	132236	Qinghe	2.18836	2.43397	2.32159	2.55593	2.69172	2.50171	2.00581	2.88222	2.86463	2.68223	2.82909	2.77539	2.32233	2.99247	3.13813	3.44984	7.02949	3.47754	4.03114	4.15645	4.26805	4.73224	4.68194	5.57106	4.97097	4.94985	5.25131	5.04238	5.7	5.98792	6.29037
130535	临西县	132237	Linxi	2.42291	2.54722	2.74271	2.67073	2.85682	2.79787	2.48641	2.948	3.35598	3.43273	3.29746	3.67823	2.31905	3.32131	4.44063	4.68531	7.75086	5.54393	4.7772	4.85149	4.92275	4.84124	4.97353	4.64739	7.29693	6.86721	7.22827	7.04381	4.85001	4.39024	3.97405
130581	南宫市	132201	Nangong shi	1.60806	2.25417	2.29507	2.09774	2.51743	2.41955	2.31921	2.34128	2.39755	2.39497	2.49298	2.33522	1.72682	2.25052	2.18477	3.91877	6.25132	3.64453	4.84604	4.58559	4.4726	5.11031	4.82213	4.59322	4.9437	4.93536	5.208	5.19953	6.53084	7.20495	7.94865
130582	沙河市	132202	Shahe shi	3.94453	3.87697	4.5588	4.90465	5.11895	5.09251	4.21392	4.7053	5.03658	5.05414	4.93739	5.26072	4.62662	5.08479	5.06542	5.77684	4.1717	4.83651	5.43169	5.03597	4.45896	4.7875	4.25289	5.434	4.92029	5.00765	4.96426	4.84758	6.46793	7.11924	7.83612
130601	保定市市辖区	130601	Baoding SXQ	3.61964	3.46281	3.8543	4.24578	4.56532	2.87963	4.52158	4.3264	4.18974	3.78487	4.69208	5.47196	6.44674	6.57644	7.06628	7.1868	5.64674	7.68115	8.39562	6.7698	6.55162	6.64754	4.08045	5.8457	6.23154	6.42702	6.47893	6.53084	6.41862	6.41628	6.41394
130621	满城县	130621	Mancheng	3.5941	2.98582	3.64188	3.07988	3.77727	3.09064	3.53461	3.80268	3.95586	3.90968	4.10454	4.38888	4.53065	4.86031	5.10809	5.26218	7.68816	5.41802	5.93746	5.76062	5.56371	5.96139	3.96709	5.42099	5.57474	5.77959	5.874	5.96841	4.79687	4.53483	4.28711
130622	清苑县	130622	Qingyuan	2.13327	2.32271	2.83304	3.04029	3.30668	3.01624	3.37678	3.37819	2.77187	3.24292	4.84068	5.45348	5.45532	5.50305	5.75197	6.19036	5.74628	6.48944	6.70887	6.22937	5.75461	6.56571	4.79148	3.4481	6.15018	6.28322	6.44841	6.6136	5.11512	4.81731	4.53683
130623	涞水县	132429	Laishui	2.37237	2.05719	2.96324	2.04844	1.73957	3.15688	2.6025	2.69872	2.83292	2.51641	2.81218	3.01278	2.85074	2.38016	3.53158	3.90068	5.19181	3.85901	3.94784	3.82156	3.70907	4.11047	3.3532	4.01196	4.16396	4.26918	4.53303	4.79687	6.43049	7.41772	8.5565
130624	阜平县	132438	Fuping	4.19449	3.92852	4.38169	3.89475	3.22946	3.73944	3.57635	2.95645	1.92008	3.11861	2.66887	2.0494	3.78983	2.85079	4.61807	4.03161	3.99139	3.95118	4.61552	4.32367	4.04982	4.40256	4.27256	6.04502	4.3391	4.59707	4.8561	5.11512	7.17824	8.40577	9.84322
130625	徐水县	132423	Xushui	2.328	2.53316	2.82513	2.97653	3.55267	3.93406	3.95241	3.81712	3.55988	3.65081	3.63152	4.23492	4.72495	3.72771	5.33437	5.488	8.83497	5.62718	6.08629	5.7657	5.46821	6.0432	3.21272	6.30661	5.69249	6.01496	6.22273	6.43049	5.14095	4.91371	4.69652
130626	定兴县	132425	Dingxing	1.70713	1.72964	3.14283	3.006	3.54796	3.92726	3.94456	4.19342	3.5797	3.90961	3.77266	4.52486	4.76322	5.0261	5.92714	6.10228	1.51573	6.65728	6.94099	6.63303	6.34087	6.7272	4.953	4.24763	6.12642	6.20998	6.69411	7.17824	6.60193	6.75596	6.91359
130627	唐 县	132427	Tang xian	3.04118	3.16118	3.28118	3.19659	2.76114	3.03067	3.17785	3.32251	3.46719	3.28507	3.2129	3.97448	4.01783	4.88004	5.30366	4.8572	6.35852	4.27967	5.21045	4.62483	4.10465	3.83202	4.05733	4.54056	4.56893	4.91442	5.02768	5.14095	7.59579	8.9202	10.4755
130628	高阳县	132432	Gaoyang	1.48807	1.45546	2.34252	1.66355	2.01157	2.70849	2.47922	2.15746	2.09437	2.10828	2.3206	2.66119	3.78948	4.07408	4.88564	5.40014	6.11107	4.94964	4.50858	4.42883	4.34997	5.30654	4.61604	7.13497	5.03109	5.09729	5.84961	6.60193	4.13835	4.0046	3.87517
130629	容城县	132435	Rongcheng	0	2.52542	3.12373	2.83756	3.01224	4.05017	3.69156	3.56479	3.6836	4.44083	5.2924	6.11965	6.5273	6.18547	7.60072	7.76764	6.90029	7.88433	8.14552	7.10504	6.12274	6.85579	3.69994	3.34072	7.20308	7.57202	7.58391	7.59579	7.57978	7.58238	7.58497
130630	涞源县	132424	Laiyuan	2.43923	2.43284	2.78933	2.2364	1.79913	2.68952	2.49525	2.77024	2.92628	2.94911	3.43408	3.08497	3.26773	2.96012	4.83626	3.02757	3.93371	3.61337	3.6264	3.43406	3.24536	3.01954	3.23363	7.57434	4.12935	3.99312	4.06573	4.13835	5.27743	5.82505	6.42948
130631	望都县	132428	Wangdu	4.04905	3.34952	4.46078	4.34755	4.49142	4.34671	2.74907	4.46342	4.39356	4.11435	4.79736	7.70526	9.25365	9.15512	9.33111	9.04289	7.87505	9.03563	8.89694	8.36776	7.7593	8.29639	7.50891	4.33615	7.53893	7.45167	7.51572	7.57978	4.905	4.35602	3.86849
130632	安新县	132433	Anxin	2.08397	2.11186	3.45663	2.42609	2.8378	3.4237	3.04808	2.88204	1.79831	1.84871	1.92157	3.2239	3.13915	2.83369	3.60003	4.57933	2.20528	4.13731	4.0813	3.87217	3.6955	4.377	3.8419	3.73971	4.37288	4.83496	5.0562	5.27743	5.49483	5.73424	5.98407
130633	易 县	132421	Yi xian	3.00947	2.6981	3.15097	2.6453	2.12695	3.44067	3.59709	3.52537	3.24002	2.57605	2.60075	2.9632	3.74199	3.93742	4.72048	4.78499	4.8909	4.22006	4.79922	4.61729	4.45904	4.73206	4.64998	4.56214	4.12499	4.43022	4.66761	4.905	5.63157	6.1057	6.61974
130634	曲阳县	132437	Quyang	2.954	2.88006	2.88339	2.88673	2.89006	2.89339	2.89673	2.90006	2.90339	2.90673	2.91006	2.91339	2.91673	2.9192	5.20632	5.58305	0	5.99428	3.61404	3.88509	4.13169	3.21058	3.73046	4.97876	5.0168	5.35425	5.42454	5.49483	5.27325	5.24821	5.2233
130635	蠡 县	132442	Li xian	1.99634	1.84381	2.7312	2.96817	2.8728	3.63155	3.11954	2.82321	3.1542	3.11123	3.0404	3.40122	3.36049	3.732	4.31237	4.65504	5.72247	4.43162	4.43788	4.44186	4.4455	5.09283	4.66072	4.97422	5.48167	5.31854	5.47506	5.63157	7.14068	7.91661	8.77685
130636	顺平县	132426	Wan xian	2.82259	2.7036	3.6234	2.51844	2.21441	2.84624	2.99271	2.63177	2.72193	1.15211	2.7744	3.38481	3.13981	4.69683	6.25385	6.61673	4.33932	6.00018	5.32204	5.0177	4.7317	4.92147	4.99583	6.53041	5.09747	5.17429	5.22377	5.27325	6.67489	7.30864	8.00256
130637	博野县	132441	Boye	2.92813	2.3814	3.58347	3.26157	3.34372	3.55194	3.5293	3.36368	3.88178	4.2684	4.53388	4.78954	4.86247	4.95554	5.96193	6.52029	4.4	6.90312	6.90226	6.43021	5.99976	6.59155	4.32648	6.11597	6.75002	6.86475	7.00272	7.14068	6.17726	5.9814	5.79175
130638	雄 县	132434	Xiong	2.21285	2.42285	2.63285	2.05266	2.48427	3.48902	3.16675	1.85072	3.41926	2.17121	2.71671	3.08997	4.51512	4.75604	5.80691	6.33161	7.74278	5.9908	6.51601	5.55653	4.67721	5.80301	2.52795	5.30576	6.22963	6.29162	6.48325	6.67489	6.90003	7.11565	7.338
130681	涿州市	132402	Zhuozhou shi	1.57934	1.98534	2.54484	1.76569	2.5165	2.78017	3.61388	3.24888	1.90649	2.88709	3.05052	3.35118	3.56783	2.93381	4.55887	5.04225	4.57577	5.34951	5.50847	4.99978	4.52728	5.24015	5.2422	6.40498	5.5168	5.75765	5.96746	6.17726	7.24568	7.83634	8.47516
130682	定州市	132401	Dingzhou shi	3.76164	3.25061	3.66114	5.12696	4.75125	5.72273	5.39547	6.04367	5.59746	5.82612	5.6384	7.70145	7.73986	7.81358	8.21062	8.08699	6.22756	8.02465	8.32329	8.13933	7.95004	7.66518	6.3853	7.0637	6.56758	6.6	6.75001	6.90003	6.30912	6.22356	6.13916
130683	安国市	132440	Anguo	3.61906	3.022	3.55381	3.57759	3.63985	3.98833	4.64537	4.78321	4.97731	5.0107	5.01871	5.84791	6.01932	6.12897	6.95079	7.54742	7.64694	7.74645	7.86764	7.43507	6.95455	7.42573	5.34339	5.64444	7.08593	7.13118	7.18843	7.24568	5.03422	4.54888	4.11034
130684	高碑店市	132436	Xincheng	2.11194	1.69186	2.79933	2.76394	3.028	3.94958	3.73453	3.77103	3.61328	3.43048	3.12509	3.69826	3.85183	3.35862	4.11283	4.94696	5.48999	5.06401	6.11882	5.68104	5.27727	6.22504	3.07797	3.5079	5.69968	5.86305	6.08609	6.30912	4.38351	4.04667	3.73572
130701	张家口市市辖区	130701	Zhangjiakou SXQ	3.11429	5.00358	5.1577	4.08409	5.31597	5.21881	5.54023	5.23	5.5025	4.576	5.48249	4.2965	5.81771	4.14761	5.08924	5.90092	7.21085	3.13272	6.07162	6.034	4.76176	3.35891	3.23872	5.21566	7.31446	7.11763	6.76178	5.6639	8.00425	8.54011	9.11185
130721	宣化县	130721	Xuanhua	2.29315	3.50897	4.9729	4.93937	4.23031	5.94375	5.9568	5.26055	6.21876	2.96873	7.42165	5.20341	7.49064	4.18848	6.7091	6.20142	4.41079	4.07781	7.26512	5.33137	3.58631	3.50103	3.16108	1.95021	6.51084	5.99435	7.01057	5.99079	8.4662	9.70021	11.1141
130722	张北县	132521	Zhangbei	#DIV/0!	#DIV/0!	#DIV/0!	#DIV/0!	#DIV/0!	#DIV/0!	#DIV/0!	#DIV/0!	#DIV/0!	#DIV/0!	#DIV/0!	0.030003	0.769231	#DIV/0!	10	0	5.24292	2	#DIV/0!	0.559219	0.559129	0.669589	0.780049	1.45421	#DIV/0!	#DIV/0!	#DIV/0!	#DIV/0!	1.463	#DIV/0!	#DIV/0!
130723	康保县	132522	Kangbao	0.0943195	0.225462	0.219906	0.193253	0.360448	0.413853	0.17997	0.0496355	0.442389	0.09791	0.484401	0.15	3.02322	1.49828	2.22753	0.805412	5.52438	1.98418	2.88491	0.9956	0.9956	0.872358	0.749117	1.19705	2.67308	3.18558	3.69808	4.21058	4.71978	5.38117	6.13525
130724	沽源县	132523	Guyuan	0.290721	0.694942	0.677816	0.595664	1.11101	1.27562	0.554723	0.152991	1.36358	0.301788	1.49307	0.462345	0.970712	0.481078	0.715227	0.258607	1.7738	0.652267	0.948368	0.327287	0.327261	0.566438	0.805615	3.43374	1.82997	1.11458	1.07846	1.38867	2.98521	4.3832	6.43587
130725	尚义县	132524	Shangyi	1.06153	2.5375	2.47497	2.175	4.05673	4.65777	2.02551	0.55863	4.97894	1.10194	5.45177	1.6882	3.54444	1.7566	2.61157	0.944272	6.47684	2.38168	3.46286	1.19505	0.940819	0.32034	1.06719	3.05177	4.00826	2.77753	4.18756	0.576531	2.0602	3.58391	6.23455
130726	蔚 县	132525	Yu xian	1.95056	2.19643	3.0758	3.35287	1.76344	3.45042	3.98315	3.37764	4.31831	2.31839	5.81409	3.24226	5.18822	2.36686	5.78028	4.31871	8.6201	3.39138	5.31841	4.26862	3.39556	0.819638	1.85885	2.97506	3.43006	2.72017	3.30086	2.65564	5.05906	6.61561	8.65107
130727	阳原县	132526	Yangyuan	1.92851	2.39327	3.25772	2.58026	2.59032	3.94391	2.35323	1.88995	4.80342	2.50145	5.14478	3.30839	5.09449	1.17855	5.33139	3.7155	4.22285	1.90958	5.05195	4.11752	3.10896	1.60248	2.29085	4.89773	4.03755	2.70157	2.92883	2.26385	6.34581	9.85755	15.3127
130728	怀安县	132527	Huai`an	2.15791	3.19819	4.10226	3.61008	5.4568	5.57099	2.23949	3.18726	5.24745	1.9633	6.04501	3.06618	4.3215	2.70865	4.74221	2.74363	3.87237	1.62564	6.90711	5.4963	3.92724	2.08251	3.72715	3.89222	4.88784	4.37742	5.1051	3.36107	5.49431	6.33549	7.30546
130729	万全县	132528	Wanquan	2.18585	4.05556	3.46045	2.32698	3.7893	4.96508	2.62481	3.67098	5.26387	1.45871	4.96213	3.513	5.451	2.13038	5.23007	4.27013	5.23302	2.22599	5.15185	3.20703	1.39093	1.35821	3.79304	2.98472	5.14804	6.20429	6.24409	4.71293	8.99079	10.9954	13.4469
130730	怀来县	132529	Huailai	2.85426	3.19332	4.63971	4.39729	4.35183	4.36065	4.89846	4.39637	4.95184	2.66569	4.83912	3.3972	4.48773	2.99	6.06241	4.95998	#DIV/0!	3.33746	5.71405	4.71441	3.73642	3.14224	2.74818	6.07179	5.61147	4.56295	4.97251	3.28354	3.07464	2.75332	2.46558
130731	涿鹿县	132530	Zhuolu	6.04454	5.81064	6.79227	7.03167	7.33099	8.28998	8.18057	7.805	7.07109	2.78982	5.98194	5.88148	6.42448	4.31566	8.57401	5.85323	8.16528	5.76555	8.41325	7.23484	6.15012	3.67885	3.41131	1.20795	7.16774	6.87632	7.37851	5.28302	3.16245	2.51693	2.00317
130732	赤城县	132532	Chicheng	1.92669	2.35266	3.1441	3.20424	3.21535	2.8782	1.2518	3.39961	3.78538	1.31206	4.34699	1.76254	4.28894	3.20068	3.18855	3.35104	8.23464	1.79385	4.31526	3.14017	2.15446	1.14531	1.77079	3.44043	2.62804	2.24377	2.12076	0.930451	0.556974	0.36807	0.243235
130733	崇礼县	132533	Chongli	2.6116	3.86626	5.19229	4.01264	4.47368	4.52607	4.42254	4.31647	5.00529	1.49999	5.72743	2.93738	4.03269	2.52237	4.40032	2.44244	5.54408	2.47096	4.13071	2.31875	1.51383	1.44876	2.34407	3.1373	3.55493	2.84116	3.01024	2.00229	6.21688	10.0083	16.1118
130801	承德市市辖区	130801	Chengde shi CC	4.99876	5.72145	6.66139	6.30625	2.36538	4.28037	3.35262	5.2753	3.80031	3.59056	5.37813	4.51786	5.06349	5.62912	5.32977	5.4232	4.33709	5.30544	5.99458	3.58918	0.438298	4.42603	2.1105	3.05246	5.42995	5.84466	5.53973	5.91284	6.75953	7.11637	7.49206
130804	鹰手营子矿区	130804	Chengde: Yingshouyingzi kuangqu	#DIV/0!	#DIV/0!	#DIV/0!	#DIV/0!	#DIV/0!	#DIV/0!	#DIV/0!	#DIV/0!	#DIV/0!	#DIV/0!	#DIV/0!	#DIV/0!	#DIV/0!	#DIV/0!	#DIV/0!	#DIV/0!	3.20801	#DIV/0!	#DIV/0!	#DIV/0!	#DIV/0!	#DIV/0!	#DIV/0!	#DIV/0!	7.16062	5.47436	#DIV/0!	5.66986	5.18055	#DIV/0!	#DIV/0!
130821	承德县	130821	Chengde	5.79464	5.41377	5.9038	6.2459	4.37787	7.07161	5.99718	6.47019	5.45934	5.00975	6.6083	5.87438	5.67123	8.16523	5.60593	7.00772	6.63594	6.75158	7.08512	3.88708	1.02275	4.57846	2.95591	4.67349	6.60714	6.99472	6.53967	6.90823	7.71298	7.99012	8.27721
130822	兴隆县	132633	Xinglong	7.56605	7.06875	7.70858	8.47455	7.31822	8.76237	8.30441	6.80939	6.07807	5.12566	6.5078	5.99658	6.31635	6.44035	4.60987	6.36726	4.82075	5.97255	5.80088	3.94136	2.26369	6.63041	4.50734	5.65002	6.56671	6.2868	5.9706	5.34443	6.27346	6.31248	6.35175
130823	平泉县	132624	Pingquan	4.31779	2.54685	2.8994	2.59208	2.28476	5.24597	3.06575	4.98215	3.76685	4.311	6.56107	6.23684	5.58588	8.08553	8.39365	7.82522	3.60685	6.81462	7.34647	4.00409	0.599993	6.18154	5.62648	2.44746	7.90459	7.88772	7.37554	6.50684	7.39192	7.27687	7.16361
130824	滦平县	132626	Luanping	5.57571	6.22137	6.87607	6.77852	3.27817	6.21968	5.03604	5.00646	4.55145	3.68396	6.78049	4.94898	6.60551	7.08755	6.66215	7.56543	3.83026	5.84586	7.92476	4.28534	0.927294	4.67671	1.87494	2.24702	6.11305	6.00084	6.92	5.82429	4.49461	4.14483	3.82227
130825	隆化县	132628	Longhua	3.47251	3.4086	4.23942	4.16585	2.46184	3.8592	1.86452	4.64935	3.78077	3.52848	4.78738	4.55266	4.39461	4.11037	5.21697	6.16321	5.02479	5.59149	6.97792	3.91671	0.80454	3.11079	3.67832	1.76607	5.46196	6.84156	6.825	6.36442	6.31217	6.14781	5.98773
130826	丰宁满族自治县	132627	Fengning Manzu zizhixian	3.46962	3.88198	4.66901	3.841	2.80876	4.37778	1.85733	3.50999	3.89731	2.24379	4.3733	3.9745	4.24752	3.8346	4.35614	4.52956	5.41471	3.22924	4.38192	2.46474	0.927256	1.53398	1.50925	2.86104	4.90828	4.70095	7.15357	2.99514	4.2646	4.78241	5.3631
130827	宽城满族自治县	132622	Kuancheng Manzu zizhixian	5.41607	4.00474	3.90313	3.63945	3.37577	4.42565	6.20125	5.10445	4.54868	4.31212	5.07126	5.23537	5.37175	6.05701	2.89383	5.03719	7.52075	5.84866	5.88643	2.97525	0.504535	6.69986	4.95913	1.9942	7.77014	6.86163	8.24588	6.21167	5.27002	4.92474	4.60209
130828	围场满族蒙古族自治县	132629	Weichang Manzu Mengguzu zizhixian	1.85883	1.90263	2.4713	2.51786	0.886625	14.1699	0.771894	1.83981	1.65053	1.10445	2.44265	2.26524	2.604	2.91803	3.61809	1.48192	4.53252	3.79077	3.50056	2.14809	0.627272	1.76022	2.58137	4.16856	3.12003	1.82716	2.24575	2.23155	3.60188	4.6066	5.8916
130901	沧州市市辖区	130901	Cangzhou SXQ	3.1545	2.61412	3.09051	2.3405	3.64822	3.21042	2.97654	2.72481	1.27718	2.02378	2.82112	3.33543	3.01819	3.82908	4.61117	3.99861	8.59516	2.89417	3.69121	3.16029	2.44074	3.46086	2.61176	4.42857	4.53137	4.09949	3.72051	3.34154	5.59659	6.49308	7.53317
130921	沧 县	130921	Cang xian	1.86147	1.77188	2.48397	1.7994	1.71895	2.59934	2.56258	2.43932	2.25679	1.50555	2.50525	3.04197	2.56403	3.32248	3.5677	4.05251	6.01391	1.87137	3.69654	3.39326	3.09548	3.912	2.82985	4.48986	5.09552	4.98196	4.99448	5.007	6.80059	7.624	8.5471
130922	青 县	130922	Qing xian	2.17528	2.8739	2.92238	1.25712	1.44373	2.87613	2.62471	2.44533	1.99936	1.20079	2.41984	2.6936	1.90661	2.8636	3.5949	3.76075	5.96283	2.19862	2.75005	3.30148	3.85291	4.40434	4.95577	5.50719	6.05862	5.256	5.019	4.78201	4.5857	4.38185	4.18706
130923	东光县	132927	Dongguang	1.32102	2.13006	2.32826	2.59915	3.26263	3.31895	2.68682	2.87435	3.40312	2.26053	2.93641	3.78889	2.39381	4.28394	4.61569	3.65231	3.79684	3.94137	5.86288	4.98879	4.18635	5.70999	4.13797	1.39931	6.72134	5.95726	6.12012	6.28298	5.11072	4.88478	4.66882
130924	海兴县	132934	Haixing	2.01536	2.17606	2.91865	2.74875	2.96925	2.74138	1.82199	2.7083	2.30224	0.824173	1.10158	2.25757	1.05562	2.2365	3.22508	2.87111	5.05418	0.919154	4.45818	3.75545	3.10914	0.62468	0.637925	2.67992	4.77508	3.90646	3.50621	3.10597	6.27379	7.9537	10.0834
130925	盐山县	132929	Yanshan	1.37028	1.74484	2.68074	2.462	3.12738	3.0576	2.29969	2.31572	2.47833	1.03383	1.99461	2.81395	1.50316	3.17074	4.00855	4.15748	6.15815	2.88414	5.51675	4.35417	3.24541	3.36865	1.54853	5.74668	5.88656	5.59132	5.24666	4.902	6.04572	6.2593	6.48043
130926	肃宁县	132923	Suning	1.69312	1.78085	2.66005	2.5394	2.67472	2.96786	2.73525	2.82486	3.13251	3.29263	3.16554	3.60183	2.94512	3.96233	4.07706	4.79458	4.69256	3.92614	5.45247	5.24653	5.05896	5.63681	5.67567	4.31445	6.12536	6.28337	6.22969	6.17601	7.12769	7.45303	7.79322
130927	南皮县	132928	Nanpi	2.24142	2.33712	3.21314	2.72138	3.16414	3.36811	2.58207	2.89995	2.94541	1.988	2.45645	5.28713	2.87431	4.06071	4.7034	4.54263	6.20111	3.03858	5.32612	4.76	4.2546	5.4628	2.78762	5.9857	5.09986	4.92643	5.09972	5.273	5.30146	5.43321	5.56823
130928	吴桥县	132926	Wuqiao	2.2271	2.79741	2.44434	3.10671	3.47855	3.62323	3.19644	3.1728	4.18702	3.52009	3.81707	4.42305	4.46029	5.19038	5.43592	5.68446	4.53664	4.68347	6.61779	5.82515	5.11376	5.55954	5.12208	3.67152	6.54695	6.10925	6.26412	6.41899	5.03708	4.75969	4.49757
130929	献 县	132924	Xian xian	0.800833	1.63729	2.47703	1.21648	1.1758	1.74148	1.46624	1.84153	2.92916	1.55832	2.48857	3.08756	2.30113	3.28596	3.42148	4.84881	4.30828	2.16395	3.50983	3.34307	3.19093	3.90577	3.60245	2.9962	4.25722	4.63748	4.87523	5.11299	5.72401	6.1429	6.59243
130930	孟村回族自治县	132931	Mengcun Huizu zizhixian	2.25	1.85518	3.13792	2.96497	3.37877	3.12106	2.45089	2.9925	2.94656	1.49922	2.34268	2.70883	2.22722	2.66405	3.76426	4.11749	4.64117	2.48341	3.19035	2.72189	2.19553	2.4804	2.59946	4.03984	5.09695	4.91573	4.76791	4.6201	6.24954	6.85703	7.52356
130981	泊头市	132902	Botou shi	0.791906	0.961906	1.13191	1.30191	1.22988	2.34675	0.956228	2.1798	2.55157	0.692614	2.44057	2.73042	1.91431	3.09637	3.79236	3.88008	3.76289	1.76063	4.04122	3.67011	3.3545	4.92382	3.93018	4.68449	5.0179	5.01657	5.08829	5.16	5.91947	6.2659	6.63261
130982	任丘市	132903	Renqiu shi	2.57108	2.314	2.99156	2.36516	2.79498	3.51443	3.34526	3.36558	3.54452	3.68172	3.81768	4.23902	2.92171	3.99569	4.08868	5.06688	5.77764	3.63274	5.00242	4.71812	4.47275	5.19992	3.86007	4.10031	5.28568	5.85014	6.01407	6.17799	6.18694	6.30393	6.42313
130983	黄骅市	132904	Huanghua shi	2.58899	2.19639	2.58574	2.30625	3.11826	3.28963	2.94232	3.48386	2.99014	1.67484	3.10681	3.0414	2.78277	2.62012	3.76358	3.43048	4.71894	0.836286	3.70955	3.22707	2.59087	2.9403	0.927465	4.15293	4.75243	4.78769	3.71235	2.63701	2.64084	2.18941	1.81515
130984	河间市	132905	Hejian	1.7742	1.71847	2.86205	2.01567	1.67106	2.88555	2.55307	2.68059	2.37339	2.22128	2.53004	3.11532	2.613	3.58811	3.28774	3.79909	5.39205	2.50958	2.82958	3.14958	3.46958	3.78958	4.10958	4.42958	4.7549	4.99159	5.55179	6.11199	5.54393	5.76604	5.99705
131001	廊坊市市辖区	131001	Langfang SXQ	3.47876	3.19017	4.64348	2.85419	3.78305	4.43574	4.59339	4.29892	2.27974	2.56349	2.84724	3.13099	3.41474	3.69849	3.98224	4.26599	4.54927	4.8373	5.12533	4.21054	4.97692	4.15359	3.31458	4.75884	5.08438	5.17965	5.14377	5.10789	6.09216	6.45524	6.83996
131022	固安县	131022	Gu`an	2.62392	2.40625	3.50243	3.00272	3.2373	4.14135	4.1758	3.91039	4.10557	3.9107	5.11682	6.43169	6.68646	6.53674	8.52217	8.59756	6.38327	8.81941	8.85869	7.10594	5.38639	6.1177	5.71656	5.34482	5.79002	5.84666	5.8421	5.83755	6.80304	7.17457	7.56638
131023	永清县	131023	Yongqing	2.56869	2.71183	3.63582	2.99418	3.40044	3.9292	3.99613	3.98284	3.26643	3.75936	4.02451	4.54809	5.02488	4.15624	5.01573	5.55447	3.29814	5.53534	5.75534	4.726	3.62722	5.45443	5.13494	5.10833	5.93158	5.98785	6.07664	6.16543	5.805	5.74885	5.69324
131024	香河县	131024	Xianghe	3.48643	2.73145	3.83021	3.23495	3.51592	3.97665	4.17179	4.1953	2.2924	2.84118	3.40763	4.31277	4.75146	4.97924	5.33434	5.78855	3.93493	6.40405	6.66352	5.30797	4.04992	5.5328	4.44605	4.13596	6.24125	6.26706	6.4323	6.59753	6.83371	7.03383	7.23981
131025	大城县	131025	Dacheng	2.21361	2.6325	3.10815	2.23596	2.42614	3.52785	3.53476	2.69209	2.57003	2.96574	2.84838	3.19003	1.2049	3.19711	5.2101	5.17316	4.52692	1.08096	2.20157	2.54362	2.9455	3.88624	2.71071	4.85551	4.635	5.34731	5.56353	5.77975	6.47972	6.91258	7.37435
131026	文安县	131026	Wen`an	2.06545	2.12167	2.15345	1.51503	2.37447	3.23679	3.09826	2.1869	2.415	2.38996	2.59972	2.07518	2.67411	3.20113	2.42773	3.81594	5.89799	2.09433	3.94947	3.41594	2.91816	5.49287	3.16327	5.27599	5.48993	5.69442	6.01379	6.33317	6.58156	6.90716	7.24887
131028	大厂回族自治县	131028	Dachang Huizu zizhixian	4.17815	2.97075	4.47727	2.95514	4.22487	4.48693	4.68047	5.03576	4.60414	4.95114	5.03077	5.79313	5.38261	6.01483	2.58112	6.36655	7.29514	6.68571	7.10661	5.21752	3.5455	5.57125	5.49185	5.51975	5.88051	5.18113	5.73623	6.29133	7.07924	7.85595	8.71787
131081	霸州市	131081	Bazhou shi	3.41132	3.483	4.01995	2.76729	3.65032	4.186	3.93116	3.02014	3.50322	3.44939	3.36492	3.83901	4.44542	4.47529	4.01613	5.06077	3.37514	3.45201	3.67937	2.86505	2.04547	4.54156	4.39741	3.39215	6.77635	6.56289	6.20427	5.84565	6.57775	6.60579	6.63396
131082	三河市	131021	Sanhe	3.67912	2.57646	4.30434	4.14197	4.56769	4.6515	4.87455	4.78111	4.40908	4.40496	4.12796	5.52128	5.36124	5.73453	2.9208	5.92148	3.97412	7.39148	7.50782	5.30104	3.36819	5.52559	3.27353	5.62111	6.47118	6.03525	6.16957	6.30388	6.90362	7.22386	7.55896
131100	衡水市	133001	Hengshui shi	1.31147	1.9725	2.11827	1.99646	2.19051	2.61052	2.64384	1.95613	2.88417	2.65603	2.65366	2.84086	2.43203	3.63191	4.47643	4.97981	2.77082	3.99787	4.65803	5.31819	5.31819	5.99011	5.87355	5.88001	6.68666	6.40532	6.36719	6.32906	5.99596	5.86691	5.74063
131121	枣强县	133023	Zaoqiang	1.14979	1.80202	2.24613	1.94167	2.61615	3.07253	2.25103	1.32071	2.9828	2.6341	2.86045	3.11434	2.06092	4.48457	4.8906	6.03844	4.41521	4.6076	5.54388	5.40156	5.24992	5.92368	5.00509	5.1779	5.82766	6.08095	5.90847	5.736	6.00474	5.98331	5.96197
131122	武邑县	133024	Wuyi	1.21182	2.61422	2.73078	2.29247	2.2776	2.74418	2.46576	1.65865	3.03112	2.25098	3.36769	3.64886	3.30042	5.00185	5.4257	5.49674	6.38086	3.72006	4.84507	4.91019	4.99098	5.38241	5.30214	5.46089	5.58408	5.68079	5.43359	5.18639	6.01499	6.15686	6.30207
131123	武强县	133026	Wuqiang	1.12658	1.58708	2.33604	1.9933	1.85967	1.63874	1.70312	2.34573	2.40315	2.46058	2.77495	3.20912	2.38161	3.2438	4.01518	4.3489	6.52501	2.93891	4.65532	4.63105	4.60905	5.47466	5.43167	5.36397	5.83498	5.87192	5.76796	5.66401	6.01497	6.06758	6.12065
131124	饶阳县	133027	Raoyang	2.19393	1.99806	3.24532	2.61299	2.95312	2.75196	2.87819	3.01047	2.99462	3.6864	3.72702	4.20607	3.75199	4.57851	4.82296	5.29665	5.73528	3.97563	4.82916	4.80748	4.78637	4.83338	4.8256	4.9308	5.63136	5.70317	5.44294	5.1827	6.81899	7.32423	7.8669
131125	安平县	133028	Anping	1.64842	1.76328	3.40988	2.80864	2.76479	2.75615	2.53079	2.21901	2.63817	2.9232	3.75776	4.27188	4.29009	4.59285	4.61642	5.62491	6.95944	4.43163	5.41601	5.2007	5.00442	4.99615	4.65	5.36302	5.48805	5.36869	5.44914	5.52959	6.63	7.13554	7.67963
131126	故城县	133029	Gucheng	2.09426	2.42015	2.89088	3.08505	3.19056	3.07881	2.26009	2.9409	4.02324	3.665	4.40125	4.59033	3.82002	5.51916	6.39106	6.77243	4.89838	4.68319	5.95288	5.64818	5.30455	5.5988	5.10471	5.86499	5.63103	5.99435	5.98218	5.97001	5.38501	5.20182	5.02486
131127	景 县	133030	Jing xian	1.22284	1.78703	2.17063	2.14518	2.0625	2.29922	1.6925	1.53207	3.42489	2.54897	3.05921	3.22897	2.97499	3.62328	4.84463	4.81243	5.39178	3.54333	4.23151	4.2953	4.34998	20.4834	5.00273	6.28871	6.19475	6.26705	6.22871	6.19038	6.34924	6.37759	6.40605
131128	阜城县	133031	Fucheng	1.1608	2.28794	2.9315	2.64577	2.15805	3.01797	2.81114	2.84511	3.85543	2.88184	3.3003	3.7285	4.19167	4.87594	5.08213	6.02818	4.15714	4.71807	5.70408	5.54447	5.40008	6.433	6.21299	6.01958	6.74504	6.411	5.56917	4.72734	6.71999	7.03145	7.35735
131181	冀州市	133022	Ji xian	1.66862	2.20219	2.50829	2.34129	2.3705	2.80801	2.29348	1.71267	2.8506	2.90981	3.23191	3.25956	1.91806	4.06318	5.4464	6.01729	4.08031	5.06358	5.19024	5.31691	5.44077	5.92661	5.86602	5.29034	6.21694	6.36384	6.32181	6.27979	8.92681	10.1416	11.5218
131182	深州市	133025	Shen xian	1.74846	1.89701	2.5961	2.05563	2.1191	2.64301	2.45996	1.93583	3.14578	2.57622	2.63069	3.04401	2.12828	3.0098	3.53906	4.5013	5.08533	4.29435	4.36435	4.43435	4.49999	5.05998	5.00303	5.29481	5.5866	5.76186	5.81529	5.86873	5.86873	5.90484	5.94118
140101	太原市市辖区	140101	Taiyuan SXQ	3.45718	3.77932	4.10146	4.77306	4.65511	4.8337	4.85773	4.20309	5.58891	5.76487	6.31263	5.0124	5.83372	6.2715	6.72097	6.02545	6.50647	5.6617	5.5134	5.00328	5.87459	5.21342	6.15899	6.3892	6.35347	5.88231	5.80617	5.73002	5.73002	5.68025	5.63091
140121	清徐县	140121	Qingxu	6.29861	6.03628	5.46798	5.26364	6.54858	5.53269	5.30786	5.06803	6.08677	6.18478	6.45943	4.83803	5.1954	6.12587	7.00875	5.94568	4.72165	5.71835	4.53717	5.79543	6.70946	5.34332	6.55852	2.12587	6.02238	5.84102	6.17739	6.51376	6.51376	6.75702	7.00937
140122	阳曲县	140122	Yangqu	1.35993	1.60474	1.46508	2.30162	1.24028	1.23958	1.47156	1.59667	2.41158	2.18321	4.03171	1.65558	2.29224	2.27315	4.15933	3.84311	0.982127	3.1762	4.72291	0.968227	1.56824	0.770439	2.56398	2.25672	3.28332	2.60616	2.66219	2.71822	2.71822	2.75677	2.79587
140123	娄烦县	140123	Loufan	1.86438	2.2	2.51256	3.67316	2.0249	2.84986	1.09527	3.79509	6.95667	4.00435	5.86397	2.54404	4.50443	4.45892	3.57867	1.34714	2.93208	2.68413	3.62039	1.28213	3.48989	0.989744	3.0932	1.78556	2.70543	1.94151	1.52032	1.09913	5.47538	11.8407	25.6057
140181	古交市	140181	Gujiao shi	0.960489	1.1334	1.29442	1.89234	1.04319	2.21833	1.71833	1.2491	2.87027	3.31029	4.08619	1.78506	2.99627	2.28226	3.22727	1.94732	8.39404	2.56618	3.06161	1.54107	1.97762	0.994776	2.07387	4.6845	2.04737	1.81818	1.67048	1.52278	7.58584	17.2247	39.111
140201	大同市市辖区	140201	Datong SXQ	2.43007	3.20312	3.74117	4.05006	5.27344	4.851	4.80833	4.69909	5.34155	4.06283	6.15136	5.73084	5.87927	5.83049	5.63333	2.64111	8.44153	4.64707	4.24091	1.95581	4.77681	1.75802	5.41701	4.67971	4.81046	4.78383	3.85456	2.92529	4.18319	4.17576	4.16835
140221	阳高县	142121	Yanggao	2.4167	3.58817	4.09029	3.66507	4.8846	5.28613	3.61088	4.27599	5.62588	4.19955	6.2368	4.74971	6.23393	4.91055	7.4974	3.77026	7.16385	4.18635	5.54075	1.06365	1.60914	1.34977	4.47414	6.68942	4.86668	4.4632	3.53312	2.60303	4.38162	4.69073	5.02165
140222	天镇县	142122	Tianzhen	2.93209	4.06566	4.53693	3.12045	5.15417	6.1833	5.59	4.74548	7.4373	4.48036	7.50104	5.23913	6.9487	4.43195	7.51527	2.54034	3.275	4.86261	6.10403	1.21364	5.05923	1.23789	5.01235	3.65347	4.48786	4.20728	3.31073	2.41417	2.67326	2.3377	2.04425
140223	广灵县	142123	Guangling	3.18529	3.79677	4.62462	4.97266	4.08417	6.11671	6.20199	5.98556	6.71758	4.73346	6.29316	6.0646	6.92962	4.97083	6.76197	2.91054	2.30303	5.59463	6.25044	1.2273	5.76847	1.18654	5.8867	2.83016	4.50052	4.66849	4.29953	3.93057	3.53461	3.22169	2.93648
140224	灵丘县	142124	Lingqiu	2.82425	2.81348	3.25575	3.77868	1.73727	4.11158	3.38398	3.80705	3.89903	2.99176	3.90383	2.11475	3.28574	3.77971	4.79505	2.70131	5.03612	3.77201	4.83065	0.709079	4.07746	0.696987	3.18503	6.33489	4.37676	3.8109	2.67237	1.53384	2.34882	2.19735	2.05565
140225	浑源县	142125	Hunyuan	3.09209	3.97816	4.09936	4.01445	4.63325	4.95857	3.16198	4.56419	4.9994	3.65193	4.86348	5.05276	5.8843	5.8674	6.44883	3.03544	5.36558	4.12158	7.46117	0.981787	6.6	1.21613	5.41867	1.96316	5.0506	4.93589	3.99778	3.05967	2.12659	1.60935	1.21791
140226	左云县	142130	Zuoyun	2.80028	3.60272	3.71249	3.63558	4.19599	4.4906	2.86357	2.32143	2.24888	3.14843	2.65	1.2003	3.77333	1.8	1.5	0.5	6.6704	1.33333	1.18	0.0952381	0.671053	0.0714286	1.99231	4.00799	3.49833	3.02	2.25771	1.49541	1.03937	0.729285	0.511711
140227	大同县	142132	Datong	3.10069	3.21069	3.32069	3.37755	3.89383	4.0176	2.3127	3.29877	4.75812	3.84899	4.82244	4.00655	5.02151	4.66729	5.4101	4.47707	6.90132	3.72375	5.93893	0.954562	5.25022	1.08433	5.03974	3.62242	3.96545	3.14925	2.54897	1.94869	1.35442	1.02436	0.774735
140301	阳泉市市辖区	140301	Yangquan SXQ	3.81869	3.9923	4.16591	5.83486	4.77384	4.551	4.70159	1.91424	4.80214	4.6883	4.9142	2.59947	1.98004	4.84397	4.63841	4.49503	8.06217	2.80424	4.46775	6.13126	2.05899	2.38516	3.90509	3.29578	3.30525	3.37495	3.4581	3.54125	4.35913	4.76546	5.20967
140321	平定县	140321	Pingding	3.26122	4.98333	3.9501	5.59175	4.57878	5.28949	2.84782	3.14385	5.48033	5.48251	5.48407	2.71336	1.84531	4.97986	3.6139	3.2267	7.15181	2.27826	2.16144	0.750014	1.7045	2.17342	4.3062	4.03697	4.72524	4.37346	4.35758	4.34169	3.94737	3.81829	3.69343
140322	盂 县	140322	Yu xian	3.73253	3.81783	3.52394	4.92359	3.88953	4.08685	3.38974	1.80107	3.5429	3.78009	4.06124	2.49076	3.59762	4.37967	4.76852	2.87799	7.64317	2.98666	5.00446	1.92278	2.97277	2.89497	3.45833	5.28877	4.72867	4.07214	4.58602	5.0999	5.72045	6.40677	7.17543
140401	长治市市辖区	140401	Changzhi SXQ	7.14643	6.37946	5.6125	5.63832	6.82382	7.21454	4.35619	5.43265	6.13603	7.13528	7.30948	6.90959	6.59071	7.82477	6.54179	8.29311	4.99562	6.25094	8.74219	7.30577	5.86935	8.33252	8.69473	5.78705	6.86459	6.07955	7.83333	6.24363	6.63574	6.96384	7.30817
140421	长治县	140421	Changzhi	5.11205	4.13021	3.46544	3.27981	5.39538	4.67518	4.02549	4.79119	5.64718	5.64709	5.67248	5.26798	6.06099	7.44947	7.27295	7.24513	7.16535	5.40353	8.98734	6.84537	7.28198	7.83656	8.61125	5.26768	7.71483	6.27441	6.06956	6.91747	7.77007	8.36656	9.00884
140423	襄垣县	140423	Xiangyuan	3.88996	2.86217	3.85928	4.47026	5.11264	5.52135	2.05085	5.61171	5.42092	5.62289	6.19369	6.09905	5.75147	6.79685	6.80979	6.67282	7.52111	3.88262	7.90959	6.98198	6.61359	7.92691	7.9599	3.63027	8.38118	5.28066	7.95	6.24822	4.16637	4.10838	4.0512
140424	屯留县	140424	Tunliu	4.6869	4.3037	3.92049	4.3189	5.06173	5.37093	3.83894	4.59846	5.57099	6.05383	6.47686	6.09291	6.53228	7.8877	6.26071	7.08863	5.10322	4.99767	7.9386	6.96807	6.84537	7.8283	8.73009	4.16104	7.86941	6.59669	7.95	7.96296	5.74505	5.60765	5.47353
140425	平顺县	140425	Pingshun	3.396	2.32817	3.195	2.22	2.88305	2.54063	1.66818	1.83724	3.26919	4.31085	4.7526	4.49881	4.74275	5.32056	4.33015	5.1038	8.58561	2.77608	5.46374	4.0771	2.56346	5.339	5.56173	2.99348	4.86056	4.46069	4.35179	4.24288	5.58882	6.08769	6.63108
140426	黎城县	140426	Licheng	4.35588	2.73479	3.72048	3.20966	5.28617	5.96815	2.79039	4.78627	5.2118	5.28064	5.78009	5.68153	7.06498	7.36368	6.63404	7.79814	5.03169	3.10018	6.82273	5.44084	5.35908	7.04428	6.91995	3.63207	6.40649	4.60107	4.59311	4.58514	7.94443	9.8754	12.2757
140427	壶关县	140427	Huguan	3.26809	2.88777	2.94733	2.09509	3.195	2.21585	3.22635	2.96946	3.84605	4.29802	4.78341	4.08791	5.08377	5.71778	4.94466	4.77238	5.83705	2.78961	6.20579	5.3045	8.29078	6.37609	6.85769	3.00952	6.3993	5.143	6.71642	5.62154	3.49302	3.21856	2.96567
140428	长子县	140428	Zhangzi	4.36558	4.30181	3.81038	3.94988	4.79154	4.59295	3.80307	4.12543	4.96103	5.9722	6.3462	5.19568	5.30905	7.69002	5.46994	7.16422	4.56005	5.60066	7.6212	8.18195	4.49996	9.029	8.04192	5.4	7.83406	7.55096	4.5	7.90255	6.58007	6.98524	7.41535
140429	武乡县	140429	Wuxiang	2.89914	2.07986	3.50258	3.22984	3.14326	3.76516	2.96889	4.44143	4.62701	4.93653	5.40014	5.23565	5.40212	5.16325	4.34474	4.64298	4.68126	3.3917	6.3413	4.40466	3.23172	5.72575	6.26861	5.15039	5.55473	4.88441	6.6	4.22824	5.50895	6.05025	6.64474
140430	沁 县	140430	Qin xian	4.49931	3.60072	4.84382	4.88924	5.30412	5.365	3.96614	4.63121	5.10328	5.88977	6.56864	7.82778	7.60192	7.38009	6.66219	8.93895	7.01213	6.77298	8.64246	6.88633	4.93618	6.64196	7.6775	3.65566	7.13237	7.33777	5.38462	6.6603	5.67438	5.33903	5.02351
140431	沁源县	140431	Qinyuan	3.55612	3.975	4.06005	4.03012	3.90469	3.9	2.18914	0.0298295	3.16345	4.20351	4.52807	4.57005	4.44343	4.73421	4.83828	4.73101	4.75467	5.19722	5.39663	4.86804	3.84537	4.86992	5.34815	2.71206	5.73743	5.59562	4.5	5.87256	5.00325	4.93851	4.87462
140481	潞城市	140422	Lucheng	3.45861	2.2775	2.84935	2.8889	3.9613	4.36094	1.83571	3.19152	3.90564	5.69188	6.32533	4.64036	4.78638	7.93417	6.34618	7.78566	5.37183	5.82903	9.11012	7.22744	5.94531	6.70106	8.07066	5.64961	7.13202	5.05487	5.98478	6.08099	5.07636	5.1353	5.19493
140501	晋城市市辖区	140501	Jincheng SXQ	4.19661	2.6863	2.75478	4.15499	4.77189	1.34767	4.35059	3.79825	4.48095	4.91225	4.46246	2.51845	4.63382	5.08388	3.22049	6.24323	7.13904	2.64541	6.22829	6.03721	5.80021	4.4577	0.84047	5.94806	8.26748	9.46714	8.94987	8.4326	4.59874	3.72945	3.02448
140521	沁水县	140521	Qinshui	3.86584	2.04187	2.68576	3.64694	4.0073	2.81974	2.81257	2.97314	3.89611	4.33898	3.69255	1.91106	4.27599	4.55227	3.20547	4.279	4.81429	1.59694	4.88326	3.77716	3.9138	2.83688	4.20222	4.57088	5.44361	4.63442	4.89596	5.1575	5.74222	6.1695	6.62856
140522	阳城县	140522	Yangcheng	4.04169	1.82547	2.42415	4.09578	4.86317	1.39561	3.76439	3.07778	3.17025	4.54107	3.49465	1.08	4.48196	4.07918	2.52158	3.30054	6.26277	0.578848	4.96788	3.13638	4.8273	1.5696	3.57832	5.45619	5.17455	4.05316	4.25727	4.46139	8.39737	11.142	14.7837
140524	陵川县	140524	Lingchuan	4.33484	2.94986	3.49848	4.00658	4.50675	3.92569	3.46031	3.41064	3.89196	4.08308	4.38125	3.67762	4.83815	4.6077	4.96958	4.11393	6.7761	2.52477	6.03402	5.55018	6.09534	5.03848	5.48323	6.43276	5.28475	5.61911	5.2712	4.92329	6.9661	7.63255	8.36276
140581	高平市	140523	Gaoping	4.98601	4.03152	4.02726	4.38019	5.04651	2.61974	4.63941	4.84955	5.29434	6.06416	5.44026	3.03167	5.78948	6.76286	5.32962	6.23873	7.60235	3.21238	7.45807	7.10438	6.9684	7.18852	7.28846	5.37252	6.96969	7.33321	7.06442	6.79563	5.86902	5.45612	5.07227
140601	朔州市市辖区	140601	Shuozhou shi CC: Shuocheng qu	2.55922	2.91372	3.85	3.2495	4.89001	3.82319	2.4918	4.54851	5.38332	5.1674	6.17275	5.89057	6.11868	6.0839	6.92869	4.38071	4.68629	6.43188	6.5892	4.58664	5.65546	1.34659	6.03897	5.31721	5.61809	5.36195	5.50835	5.65475	4.87722	4.74128	4.60913
140621	山阴县	140621	Shanyin	1.9757	2.64875	3.396	3.01622	4.16436	3.8712	3.07467	3.64992	3.95376	3.94473	4.60464	4.20311	4.84543	4.4152	5.93107	4.05177	6.59584	4.28949	4.4887	4.3226	5.42721	1.73936	5.01835	5.75238	4.02526	0.598824	2.48147	4.36412	1.5	3.12315	6.50273
140622	应 县	142126	Ying xian	2.5132	3.73911	0.90792	4.07619	4.1525	4.55804	4.45146	5.23947	5.72583	5.27993	5.81683	6.25497	6.70678	6.27811	6.84113	6.18087	6.81943	6.98281	6.81379	2.16814	6.61358	1.40698	6.77535	5.25	5.847	3.35425	4.685	6.01574	4.06238	4.54454	5.08393
140623	右玉县	142131	Youyu	1.08749	1.27494	2.24989	1.34933	1.10964	0.869957	0.434783	0.439278	3.63773	0.086532	3.48715	5.45143	4.53889	4.225	3.35667	1.97838	5.46178	2.72239	3.35067	0.954861	3.77668	0.168852	3.4504	5.02736	3.85948	6.49348	3.54756	0.601643	0.406285	0.188409	0.0873724
140624	怀仁县	142133	Huairen	2.20394	2.96109	3.37455	3.13767	3.73682	3.93994	3.67787	3.67253	4.44891	4.31732	4.81263	4.92636	5.38617	5.35822	5.51347	3.86101	4.93037	4.66631	5.11654	2.74087	4.45909	1.17657	5.44347	6.261	3.92029	1.84975	2.9183	3.98685	5.11008	7.19766	10.138
140700	晋中市	142401	Yuci shi	5.59501	4.55588	4.10193	5.45844	5.05871	5.09051	3.91357	4.03234	5.87962	5.68334	5.94114	3.88344	5.47728	6.56705	7.09874	6.69782	5.47164	4.89937	5.04833	9.04244	13.0365	5.18155	6.47939	6.42546	6.61155	5.01309	1.78542	5.60863	2.88241	3.8542	5.15363
140721	榆社县	142421	Yushe	3.7025	3.71591	3.993	4.64705	4.3275	4.70167	2.93971	3.46031	4.60285	4.9995	5.88914	4.66317	4.61977	4.61223	5.4964	5.46991	5.96755	4.19157	6.19608	5.0594	5.22213	3.974	5.52926	5.94	5.29324	4.13989	1.20638	3.86554	5.02051	8.02349	12.8227
140722	左权县	142422	Zuoquan	3.6375	2.87258	3.09972	3.82417	3.30247	3.67157	2.06321	2.91384	3.19737	3.77312	4.1477	3.30877	4.23041	3.36038	3.9344	3.86208	8.93878	2.76226	4.93505	3.88648	2.9045	4.44609	5.70549	6.56742	5.68155	5.66992	1.40725	5.0221	5.98059	9.98319	16.6646
140723	和顺县	142423	Heshun	2.4861	3.09375	2.94225	3.68764	3.00232	3.57927	2.2476	3.20937	3.82038	4.91157	5.08783	4.32975	5.09577	4.35997	4.56629	5.28904	5.85169	4.99515	5.32632	3.12282	2.83641	3.30646	6.46289	7.41565	6.66466	6.34908	1.58622	6.43024	6.16844	10.8213	18.9839
140724	昔阳县	142424	Xiyang	4.89755	5.45444	4.32739	6.5864	4.96805	5.53112	3.68297	3.72319	6.48391	7.05862	6.64072	3.8314	2.77863	4.10284	4.35055	5.45655	4.87198	3.60814	4.58053	1.28178	2.83626	1.25446	7.98762	6.25427	7.51459	7.33745	2.64595	6.79919	7.52767	10.1308	13.634
140725	寿阳县	142427	Shouyang	2.1881	2.42322	3.19746	3.9543	4.27827	4.43443	3.49963	3.7332	4.8609	4.85274	5.23896	3.87885	4.45275	3.63167	5.35153	4.50422	4.833	3.8601	4.82017	1.55454	3.68184	1.28091	6.11527	7.53465	5.13318	5.52864	2.32657	5.92333	7.54131	10.6582	15.0633
140726	太谷县	142429	Taigu	5.54398	5.42308	4.61448	5.58415	5.20201	5.23775	3.58932	3.96508	5.68592	5.93106	5.74691	4.51716	5.67328	6.66979	6.16122	5.78821	4.50256	5.44918	5.03799	6.01337	7.86765	0.741538	7.6108	7.30133	7.76535	7.62102	3.29107	7.57468	5.43032	6.24547	7.18298
140727	祁 县	142430	Qi xian	6.72985	6.74331	5.81999	6.42727	6.67239	6.40013	5.49574	5.13029	6.92013	6.81865	7.52814	6.88887	7.80441	9.05997	8.91155	6.98843	5.73333	7.08684	7.50885	7.13217	7.06385	0.608696	7.42129	5.51164	6.81467	7.23966	7.0238	8.06815	5.1171	4.69597	4.3095
140728	平遥县	142431	Pingyao	3.10645	2.80658	2.899	3.75787	4.199	4.18913	2.9519	2.57013	4.76672	5.00921	5.19908	3.67414	4.06071	5.70488	5.46592	5.49274	5.28226	4.26332	5.44595	4.13182	4.48657	0.325075	5.13888	3.68432	5.94268	5.78494	1.06087	5.7427	3.91338	8.18944	17.1379
140729	灵石县	142433	Lingshi	4.11652	2.96904	2.37781	3.5242	4.43437	3.94826	3.21037	1.78077	4.13066	4.19278	5.03023	3.91984	3.72724	4.07847	4.02924	3.62616	4.63124	2.69701	5.24505	2.60441	1.71803	0.190132	3.78453	4.23752	4.28267	4.76489	1.93333	5.3542	3.64863	4.69045	6.02976
140781	介休市	142432	Jiexiu	4.32672	3.86813	3.31442	3.90554	4.33125	4.25764	3.08447	2.96288	4.26076	4.80129	4.70776	4.10918	4.35676	5.21172	5.43711	4.43983	4.73213	2.83909	3.77141	2.97283	3.46366	1.05	3.42224	4.11475	4.80726	3.81112	2.18182	4.51231	5.9964	7.93429	10.4985
140800	运城市	142701	Yuncheng shi	2.88525	1.74868	2.83622	3.11607	3.37393	3.20332	3.01153	3.0075	3.48477	3.45	3.9987	3.07737	2.90706	4.32294	3.56003	6.06228	4.83307	3.52657	3.58157	3.63657	3.69157	3.74893	4.46542	4.85348	5.24154	5.64487	6.04821	6.45287	5.08533	4.96062	4.83897
140821	临猗县	142724	Linyi	3.07818	1.9669	2.78617	3.20132	3.21181	3.43048	3.37481	3.94627	4.30087	3.53296	3.28099	3.28365	4.06115	4.62696	3.20992	5.54968	5.85951	4.12751	5.12309	3.6409	3.88635	4.08692	3.49153	4.3951	5.29867	5.02168	5.73608	6.45048	5.10047	5.19826	5.29793
140822	万荣县	142725	Wanrong	3.44318	1.82308	2.7	0.637516	2.20161	2.52513	2.12698	2.91656	2.71914	2.55163	1.75688	2.15407	2.15738	3.46005	2.79155	3.07823	5.92759	2.04779	3.72343	4.07688	3.40882	3.81386	2.94765	3.85859	4.76954	5.60781	5.33832	5.06884	5.12173	4.97132	4.82533
140823	闻喜县	142729	Wenxi	3.73883	2.47963	3.05373	3.10072	2.85	2.81572	2.81265	3.62049	3.99505	3.4292	3.74388	3.54646	4.80633	4.57456	2.78929	6.0239	7.53442	4.3026	5.43136	3.59993	4.36383	4.98409	5.10381	5.18363	5.26344	5.02696	5.34134	5.65571	4.66496	4.58133	4.49919
140824	稷山县	142727	Jishan	4.329	4.45688	4.79205	4.63888	3.96137	3.5513	3.43878	3.79421	4.25796	5.06102	4.43176	3.43964	4.54875	5.07026	4.62368	7.14903	5.12323	3.44314	5.24048	3.51821	4.15919	4.18473	4.34462	4.478	4.61137	4.11806	4.72284	5.32763	4.51674	4.7015	4.89381
140825	新绛县	142726	Xinjiang	4.05652	3.40185	4.41049	4.23426	4.05783	3.99405	3.32247	3.74854	4.65854	3.77653	3.59096	3.87318	4.63019	5.74089	4.68217	5.45234	5.13949	5.26178	5.64936	5.44126	4.37728	5.65861	5.23392	5.25241	5.27091	4.81056	5.67527	6.53997	2.27371	2.03102	1.81422
140826	绛 县	142731	Jiang xian	3.95	2.50372	3.85823	4.08958	4.36434	3.31154	3.38088	3.25706	45.9245	4.03104	3.96136	3.28113	4.92434	4.95448	3.93341	4.88521	7.69619	4.4533	5.35928	4.391	4.75906	4.77608	4.47717	4.44066	4.40414	4.88614	5.21187	5.53761	5.19784	5.31533	5.43547
140827	垣曲县	142733	Yuanqu	3.99671	3.14897	3.83357	4.2651	4.36119	2.86688	2.52619	3.14883	3.1941	3.68166	3.39015	2.89011	3.63812	4.2957	2.48845	4.45918	8.15797	2.94279	4.52548	3.77733	4.56749	4.53495	3.86393	3.1782	2.49248	5.24083	4.01467	2.78851	2.86407	2.37499	1.96944
140828	夏 县	142730	Xia xian	3.77176	2.50795	3.40484	3.74569	3.52036	3.38605	3.10018	3.25304	3.5904	3.70838	3.95753	2.88378	4.97833	4.74199	2.95086	5.38259	8.6079	4.88464	4.83978	4.37714	3.61393	3.81425	4.14528	4.39766	4.65004	1.53153	3.48192	5.4323	5.97166	9.81924	16.1459
140829	平陆县	142732	Pinglu	2.325	2.2734	2.12045	2.59357	3.40565	2.60795	1.39657	2.78164	2.99671	3.12645	3.17931	2.21159	3.46718	3.57571	3.0613	3.25497	6.70594	3.72958	4.27907	3.60004	2.68653	2.92096	2.50956	2.94018	3.3708	3.99508	3.87193	3.74877	5.67397	6.52681	7.50783
140830	芮城县	142723	Ruicheng	2.27935	2.53944	3.37273	3.92644	3.78841	3.75769	3.32132	4.43197	4.39412	4.10187	2.96649	3.67912	3.84816	5.0128	2.8781	7.24937	4.42671	3.87751	5.44482	4.45943	3.98139	5.73533	5.42139	5.84669	6.27199	2.69375	4.5462	6.39865	5.73859	7.63615	10.1612
140881	永济市	142722	Yongji	3.03167	2.56824	3.82962	3.67113	3.78324	3.72034	3.49383	4.10032	4.27647	4.22649	4.24722	4.48137	4.69603	5.19465	5.90516	5.27	5.27075	5.1875	6.26487	5.80912	5.01812	4.82917	4.87291	5.09454	5.31618	5.12888	5.25515	5.38141	4.82629	4.73859	4.65249
140882	河津市	142728	Hejin	4.05973	3.32689	4.16888	4.50147	4.06607	4.02	3.28519	3.87639	3.60573	3.87437	3.62449	4.2479	3.9927	4.03739	3.53584	3.83117	4.70587	4.53531	6.71955	4.51333	5.0454	5.48511	4.69489	5.28877	6.0458	4.41921	5.14139	5.86356	5.2587	5.61054	5.98593
140900	忻州市	142201	Xinzhou shi	4.37336	4.94597	4.63776	5.36893	5.13157	5.62013	4.36136	4.22437	5.46056	5.96117	6.25272	4.25781	6.67208	6.8199	3.05516	4.57104	4.13624	5.29899	5.98501	8.46065	10.9363	4.10902	5.13916	5.99998	5.49001	4.83801	4.8765	4.91499	6.32253	6.95947	7.66058
140921	定襄县	142222	Dingxiang	7.26136	6.41854	5.825	6.79464	5.0875	6.23314	3.63087	4.17818	5.79051	7.01876	6.65493	5.00567	7.20831	7.49052	8.22362	5.78418	2.92857	5.30297	7.04175	4.06361	5.76809	4.44609	5.81046	4.86328	7.57616	6.33585	6.40904	6.48222	3.83834	3.34589	2.91662
140922	五台县	142223	Wutai	3.43384	3.67791	4.1565	4.88	3.45083	4.53324	2.29935	3.24877	4.13067	4.86215	5.47873	3.54173	5.18675	5.23824	6.02346	4.49518	4.21964	4.23704	5.29301	1.6909	3.42276	3.30646	4.605	5.26768	4.97948	4.97795	5.04147	5.105	3.03412	2.6495	2.31363
140923	代 县	142225	Dai xian	3.22895	3.36891	4.32045	3.14167	3.55577	4.32643	2.8398	2.51463	3.94651	4.60026	5.12259	3.73567	5.42766	4.85553	6.13181	3.33298	1.74451	3.72575	5.34388	1.70452	4.03653	1.25446	3.32599	3.63027	5.24296	2.88905	3.42464	3.96024	3.49927	3.76216	4.04481
140924	繁峙县	142226	Fanshi	2.6325	3.385	3.46944	3.87812	3.30235	4.38693	1.09063	2.82958	5.0672	5.45151	5.60828	3.83374	5.50436	4.06631	5.74696	3.35795	3.32847	3.01804	3.43181	0.886387	4.88149	1.28091	1.76513	4.16104	3.89054	3.1919	3.1601	3.12829	2.99497	2.93243	2.8712
140925	宁武县	142227	Ningwu	1.55623	0.937523	1.79991	1.72414	2.70007	2.14489	2.03898	3.68982	3.05468	3.47743	4.18655	3.13115	2.12	4.11667	4.075	0.13	7.16561	4.32941	3.10256	1.06323	1.92207	0.741538	2.13457	2.99348	2.92991	1.68571	1.78006	1.8744	3.39429	4.43502	5.79485
140926	静乐县	142228	Jingle	1.325	1.975	3.9748	2.81236	1.64992	1.12494	1.43993	1.75491	2.34556	3.20469	4.05	2.52006	3.60606	2.64286	2.12308	0.996429	2.96494	3.59623	4.2425	0.613636	2.61736	0.608696	2.77692	3.63207	3.58027	3.25714	3.47213	3.68712	4.79937	5.4866	6.27225
140927	神池县	142229	Shenchi	1.87547	6.46227	3.17017	1.95722	2.51447	1.90022	2.80799	1.92649	4.4791	3.91042	4.07686	2.54019	2.39091	3.21423	2.575	0.318182	3.121	2.24898	3	1.15929	0.627253	0.325075	2.27968	3.00952	2.91856	1.75362	2.002	2.25037	3.14881	3.84674	4.69936
140928	五寨县	142230	Wuzhai	2.47497	3.9748	1.9499	1.20384	1.54659	1.16878	1.72714	1.18494	2.755	2.40521	3.68569	2.74595	3.18966	3.54889	2.74677	0.949635	5.61397	1.24059	2.8384	0.490894	2.59108	0.190132	2.6323	5.4	2.00524	1.4729	1.86145	2.25	4.2	6.07489	8.78672
140929	岢岚县	142231	Kelan	2.61564	2.30355	2.49002	1.53731	1.975	1.49254	2.20555	2.48256	1.93639	3.15323	5.18765	2.69022	2.96346	4.79145	5.06023	0.548	7.51413	2.85369	5.25	0.545455	3.25893	1.05	2.25	5.15039	3.34186	2.525	2.74303	2.96106	1.69349	1.54546	1.41036
140930	河曲县	142232	Hequ	3.20894	3.51565	4.30711	3.75	4.89748	3.24148	5.5975	3.72266	6.17472	5.48432	4.76438	3.077	5.3486	4.29666	3.79021	1.66519	6.10039	1.68251	1.99248	0.736318	1.81339	1.19069	2.01501	3.65566	4.01737	3.69433	3.60072	3.5071	2.5	2.21792	1.96766
140931	保德县	142233	Baode	2.22956	3.43926	3.36003	1.5875	1.6875	1.42873	2.01	0.816423	2.1082	1.38	2.77416	1.86955	2.01236	3.01887	2.45278	0.349206	4.69668	1.40986	1.6	0.0954466	1.22745	0.221545	1.54091	2.71206	2.95769	1.51399	1.62022	1.72645	5.6531	10.1947	18.3849
140932	偏关县	142234	Pianguan	2.24064	1.56002	2.90621	2.96213	3.70712	1.59002	2.76409	1.31423	2.85129	3.64709	2.66502	1.72198	2.01043	2.25491	3.21452	0.584783	5.03564	1.96953	3.3774	0.75	1.51384	0.110234	1.88671	6.2117	2.79098	2.4809	2.05191	1.62293	5.31414	8.66634	14.1332
140981	原平市	142224	Yuanping	3.42369	3.64236	4.39204	4.41231	4.6283	5.22	3.80712	3.05782	5.60442	6.07124	5.57025	4.09379	6.35465	6.29608	7.10355	5.58158	3.30389	5.4332	6.31326	3.70908	6.28646	3.974	5.86343	5.30808	6.14355	4.50285	5.30831	6.11377	4.0053	3.98627	3.96732
141000	临汾市	142601	Linfen shi	3.30864	2.67706	3.90653	3.91266	4.14702	3.96065	2.48152	2.31261	3.39349	3.88602	3.34143	2.73607	4.24979	5.13044	4.12846	4.29779	4.22909	4.27682	8.91517	7.72431	7.90873	5.18645	5.00128	5.27483	4.62306	4.62306	4.50919	4.39531	4.07021	3.90218	3.74108
141021	曲沃县	142621	Quwo	4.00547	2.76929	4.34117	4.34832	4.78661	4.40671	3.90896	3.42111	5.18883	4.63042	3.24643	1.61975	4.63623	5.36892	2.4912	5.15565	8.86268	3.02743	5.27255	4.56826	4.67733	5.96738	4.42981	4.17436	5.64766	5.64766	5.25859	4.86951	3.68749	3.2135	2.80044
141022	翼城县	142622	Yicheng	4.63866	2.36893	3.63575	3.40648	5.00103	4.54658	2.64708	2.58106	5.12095	4.8909	4.80153	2.44816	5.47517	5.56619	2.43863	6.14677	6.01723	4.98101	4.34264	3.74995	4.07732	3.46662	3.76411	4.74807	5.34048	5.34048	4.63722	3.93397	3.93671	3.56582	3.22987
141023	襄汾县	142623	Xiangfen	3.2355	3.37571	3.22321	3.90716	4.09536	4.66944	3.46578	3.20764	4.23451	4.23048	3.76894	3.25861	5.00364	4.25408	3.06507	3.91457	7.9936	4.80424	4.22206	3.69534	3.7091	4.06044	4.48845	5.4212	4.40019	4.40019	4.74491	5.08964	3.38969	3.18291	2.98874
141024	洪洞县	142625	Hongdong	3.578	3.73306	3.56442	4.1413	5.19987	5.19225	3.83881	3.521	4.31031	4.46253	4.66165	3.88477	4.88393	5.887	5.0957	4.83153	7.40016	4.58743	5.16501	4.48635	4.79995	4.84159	4.52442	4.6069	5.22548	5.22548	5.23631	5.24715	4.8451	4.72805	4.61382
141025	古 县	142627	Gu xian	3.80071	4.18658	3.57935	4.29091	4.85137	4.2875	3.12735	3.28971	4.4522	5.29358	5.23626	3.65218	4.27906	5.51725	4.81147	5.73405	4.93617	3.8691	5.72617	4.37723	4.58161	4.05169	4.40623	9.50309	4.79599	4.79599	4.72537	4.65474	5.82933	6.262	6.72679
141026	安泽县	142628	Anze	6.06223	2.21	6.19157	7.42584	8.65703	5.98125	4.85885	6.28352	7.06195	7.87116	8.43175	4.88265	8.13452	7.79332	6.03047	7.50747	6.24331	7.11888	9.02972	8.14089	7.84057	8.25311	8.95781	6.39224	7.57506	7.57506	7.44126	7.30746	2.49647	1.91894	1.47502
141027	浮山县	142629	Fushan	2.95714	1.61476	1.83966	3.12943	5.35109	4.37465	2.30343	2.98718	5.02803	4.82899	5.32619	2.19187	6.29079	6.38756	3.70162	5.2151	4.0582	3.69613	6.99743	5.24994	5.67203	4.22152	4.26822	4.947	6.67937	6.67937	6.28055	5.88174	2.56819	1.98044	1.5272
141028	吉 县	142630	Ji xian	3.04327	3.47013	2.06645	3.46667	4.81723	4.38811	3.492	2.26476	4.14471	4.1575	5.75552	4.69521	6.57253	7.48551	7.54595	7.6472	5.95291	5.26625	8.50454	4.11824	4.2951	3.93756	4.15589	4.86287	5.40601	5.40601	5.05014	4.69426	2.32383	1.8271	1.43655
141029	乡宁县	142631	Xiangning	4.15962	2.87455	3.08519	3.68022	4.8079	4.67321	4.21137	3.15949	4.56274	4.845	5.4413	4.66571	5.728	6.11912	6.13638	6.81761	5.03266	5.0706	7.63587	5.04576	4.99088	5.15504	4.33621	5.34397	5.49935	5.49935	4.69687	3.89439	2.34752	1.78883	1.3631
141030	大宁县	142633	Daning	3.56667	2.31281	1.67927	3.48571	6.27857	5.8327	4.26958	1.71174	5.92571	3.57523	6.79942	3.51102	5.90992	7.06007	7.28741	5.78275	5.81061	4.10752	6.57954	2.291	2.34517	2.49552	4.17947	4.66954	5.35617	5.35617	4.61599	3.87581	1.52916	1.06837	0.746434
141031	隰 县	142635	Xi xian	3.75666	3.22746	2.62783	3.57256	6.43155	5.38124	4.84346	2.6165	6.35069	6.37149	7.2985	5.51707	6.51167	6.54459	6.74323	6.05753	4.6948	3.47466	6.70881	2.63164	3.90049	3.41226	4.09471	3.01214	4.33727	4.33727	3.97617	3.61506	2.65455	2.26541	1.93333
141032	永和县	142634	Yonghe	3.02679	2.08687	1.83542	3.23958	3.72053	3.64638	3.54333	1.575	4.19786	2.18676	4.07985	2.25658	3.15147	3.76338	5.35785	3.85	7.15303	3.8764	4.66295	2.71336	3.61433	2.28035	2.37802	4.38923	3.92128	3.92128	3.68676	3.45223	3.43053	3.28221	3.1403
141033	蒲 县	142632	Pu xian	2.06124	1.83276	2.05781	2.62783	3.7275	3.37065	2.382	2.0171	3.4369	4.00166	4.39222	4.13764	4.52527	4.755	5.12051	4.53459	5.85127	3.63501	5.40269	3.12281	2.93204	2.76347	4.28368	4.20607	5.18386	5.18386	4.54229	3.90071	5.0996	5.17158	5.24457
141034	汾西县	142636	Fenxi	3.1648	3.29302	3.42123	3.62188	5.41522	4.17083	3.80599	1.96886	4.71081	4.30674	4.87445	4.11174	5.23617	4.95352	5.94857	5.46051	5.12562	4.04552	5.01627	4.30938	0.586321	2.35947	3.46141	8.28488	3.86066	3.86066	3.33209	2.80353	5.80293	7.30073	9.18511
141081	侯马市	142602	Houma shi	4.04855	1.36221	4.56923	4.92445	5.32687	4.50455	4.2494	4.689	5.14046	4.10566	3.60126	3.2625	5.44326	5.00138	4.95236	5.47128	4.97358	5.68718	6.04924	5.45458	5.52409	5.9884	6.87849	6.38903	5.94551	5.94551	5.73022	5.51494	11.4152	15.2053	20.2539
141082	霍州市	142603	Huozhou shi	3.34264	3.48173	3.3135	3.66029	4.97755	5.22679	3.4122	3.53771	4.82721	4.80833	4.88543	4.45709	4.84673	5.45955	4.72922	5.66635	5.62411	4.67413	6.15463	5.40048	4.88169	4.82584	5.3581	4.2843	6.39096	6.39096	6.20636	6.02176	2.07071	1.57736	1.20155
141100	吕梁市	142331	Lishi	3.79139	3.94914	3.75833	2.425	2.725	3.64696	3.48295	2.7102	4.52102	4.26149	5.02009	2.16007	3.14943	3.86946	5.25352	2.85698	3.32536	2.26438	2.321	0.954514	2.5229	4.82917	3.01373	3.56552	2.29557	2.19214	1.92615	1.66016	6.2313	11.4116	20.8984
141121	文水县	142322	Wenshui	3.91912	3.52841	3.96187	3.8887	4.72193	4.64219	4.47058	3.81444	5.36435	5.64125	5.86434	6.48128	5.1949	7.68659	7.2515	7.45346	4.07116	6.63729	6.57139	5.78194	6.70925	5.73533	6.78993	3.57937	7.14244	6.22685	6.36201	6.49716	2.71755	2.22949	1.82909
141122	交城县	142323	Jiaocheng	5.40325	4.3005	5.05625	4.91388	4.87501	5.13111	3.7895	3.09312	4.77938	5.31404	5.20174	3.52642	4.00711	5.06262	6.10856	5.63226	4.01903	3.45	3.94735	2.95894	3.62712	4.08692	4.41685	2.84386	5.106	5.27956	5.45493	5.63029	2.08299	1.69092	1.37265
141123	兴 县	142325	Xing xian	2.4104	3.38383	3.345	2.07855	3.14825	2.7745	3.07617	1.37972	3.9874	1.97941	4.85337	2.8569	4.95686	5.50778	5.37867	3.3512	6.09667	2.49477	2.26771	0.668201	2.65914	3.81386	2.00926	0.868022	3.02928	1.67445	2.15466	2.63488	1.66298	1.74102	1.82274
141124	临 县	142326	Lin xian	2.51296	2.69513	2.73882	0.971698	2.88611	1.97	1.9311	1.00901	2.93072	1.71146	3.19229	1.329	2.53601	3.25134	2.32076	1.39018	5.56065	1.66952	1.91161	0.477271	1.92269	5.65861	1.7854	0.723782	1.6833	0.757872	1.05589	1.35392	1.2	1.42472	1.69152
141125	柳林县	142327	Liulin	2.88346	2.70714	1.38929	1.09266	3.42259	2.78737	2.836	1.17089	3.64583	2.15548	3.25351	1.41655	2.05903	3.16	2.59131	2.02262	4.53333	1.60448	1.90425	0.340881	1.73219	4.18473	2.052	0.76701	2.31573	1.6002	1.95303	2.30586	3.35757	4.317	5.55058
141126	石楼县	142328	Shilou	2.24762	1.66229	0.814831	0.942105	2.76429	1.59444	1.96932	0.738942	3.20217	2.32917	3.0019	1.29906	2.16102	2.87425	3.96608	2.9727	3.63417	2.8426	3.07163	0.327234	1.02264	4.98409	2.27721	3.38957	1.56707	1.31882	1.14748	0.976143	2.90979	4.56028	7.14697
141127	岚 县	142329	Lan xian	1.78667	1.89167	2.51399	2.50312	2.76376	1.91999	0.785739	1.97055	2.00978	3.24886	5.48597	2.65649	4.94625	2.46616	3.90279	3.75983	6.69281	3.97176	4.1844	0.572771	3.99596	3.81425	4.02119	4.29256	2.11437	2.79796	3.42158	4.04519	3.55063	3.88544	4.25181
141128	方山县	142330	Fangshan	2.29821	2.84758	2.99225	2.57601	3.54808	3.3875	2.80882	2.75273	4.07336	4.10061	5.36761	2.48833	3.76244	4.14682	5.54795	2.02638	6.2853	2.31852	4.81565	1.47257	4.34938	4.77608	3.355	2.16264	3.54775	2.40453	2.43122	2.45791	3.25279	3.62738	4.0451
141129	中阳县	142332	Zhongyang	2.5581	2.28948	2.19583	1.64167	3.41786	2.81167	3.08045	2.12731	4.3188	3.26383	4.68911	1.98532	1.67231	4.13202	4.92036	2.1807	4.4653	2.40237	2.82659	1.33622	1.69094	2.92096	2.83636	1.56229	3.54091	4.24229	3.95306	3.66383	4.60199	4.77796	4.96066
141130	交口县	142333	Jiaokou	2.46536	2.12841	1.1425	2.32802	2.8545	2.76487	2.42491	1.99204	2.32921	3.33446	3.80904	2.18223	2.27116	2.29556	2.60691	1.55711	5.98855	1.98119	3.23071	0.777225	0.381852	4.53495	2.23403	6.03915	3.85381	3.61319	3.40631	3.19944	4.0983	4.32091	4.55561
141181	孝义市	142324	Xiaoyi	3.03603	3.25561	2.19032	3.12895	3.84018	3.95654	3.0148	3.03631	3.91629	4.05773	4.03458	3.14809	3.01407	3.56559	4.15965	2.18981	4.22097	2.67163	4.20664	1.30909	2.5229	3.74893	3.36373	1.81727	4.90769	4.74891	5.06871	5.38851	6.90237	7.84886	8.92513
141182	汾阳市	142321	Fenyang	2.601	2.75714	2.41832	2.61265	3.05595	3.2632	3.28005	3.22735	3.15521	4.5606	4.19748	2.19036	3.12046	5.22112	5.44326	3.85046	3.06965	3.9196	4.10183	1.34999	2.82234	5.48511	3.45366	6.31507	5.10239	5.1349	4.78458	4.43426	3.8657	3.51823	3.20198
150101	呼和浩特市市辖区	150101	Huhehaote SXQ	2.247	2.55683	2.96999	2.6397	2.30942	2.98349	2.62721	1.88665	2.94333	4.02754	5.21689	6.00566	5.84408	6.45167	7.55207	6.40256	5.48413	7.56379	6.8881	6.21242	6.8765	4.70344	6.1785	6.65161	7.38399	6.41743	5.95762	5.49782	6.97767	7.25757	7.54871
150121	土默特左旗	150121	Tumote zuoqi	2.811	3.69485	3.25863	3.08731	2.91599	3.56104	2.61625	2.70417	0.377248	5.01026	6.0365	5.52835	5.73859	6.5442	8.45258	7.57694	4.60725	10.7661	8.22195	6.02734	6.14994	6.58225	7.30414	6.69848	10.9192	8.32842	7.97149	7.61455	5.98733	5.38593	4.84495
150122	托克托县	150122	Tuoketuo	2.32311	3.05355	2.85833	2.91637	2.97441	1.82062	1.23978	1.64831	2.965	3.31875	3.94872	6.66004	6.66029	7.25478	7.6827	8.33077	9.54924	7.66911	8.06048	6.04099	7.10479	5.65779	6.24217	7.88522	7.35884	7.10559	6.93623	6.76687	2.47613	1.91295	1.47786
150123	和林格尔县	152622	Helinge`er	1.69838	2.24999	2.56365	2.65	3.38857	3.03833	2.90056	2.76279	3.74729	4.01711	8.84688	4.70241	8.35339	6.1885	6.86786	6.19968	4.59585	6.88349	6.88659	3.49092	4.90894	5.17587	6.39371	4.96927	8.05167	7.45671	6.17438	4.89204	6.71366	6.69733	6.68105
150124	清水河县	152623	Qingshuihe	5.47473	4.72476	1.98755	3.74813	1.61254	0.815615	0.9	2.51781	4.13245	2.31	6.6451	4.5	6.73259	6.12001	5.90786	3.99376	5.74837	5.06149	5.70361	2.34554	2.65901	0.870064	2.85158	4.4729	4.95	4.54483	3.70415	2.86346	6.52584	8.41195	10.8432
150125	武川县	152621	Wuchuan	4.56232	3.93734	1.65631	3.12347	1.3438	0.679686	0.750008	2.0982	3.44374	1.92502	5.53764	3.75004	2.63773	6.35483	12.3	1.1	4.91667	2.95082	3.89818	3.40862	2.01806	6.01605	3.58441	6.44305	4.97974	0.945581	1.98018	3.01478	6.87068	13.5023	26.5348
150201	包头市市辖区	150201	Baotou SXQ	3.02283	3.815	3.58268	3.485	3.70349	3.69338	3.51742	2.66661	3.38399	3.3727	4.36559	4.88715	5.6545	7.08805	6.686	5.01021	4.79	5.51396	5.29017	5.06638	5.53523	6.01955	6.34036	8.31733	8.12633	7.63372	7.3876	7.14148	8.63524	9.04862	9.48178
150221	土默特右旗	150221	Tumote youqi	2.33056	2.94644	2.7268	3.25598	3.28394	2.84446	2.86504	2.95009	4.03151	5.43592	6.25859	6.65004	7.75677	7.43535	7.95868	7.35382	4.65518	8.26187	5.99254	7.48644	8.50798	9.52952	7.84266	2.74923	10.7075	9.98467	9.93519	9.8857	4.56216	3.72813	3.04657
150222	固阳县	150222	Guyang	0.749625	1.30301	1.73527	0.166715	1.82563	1.96041	1.87957	1.87328	1.52037	2.05	4.9	1.87512	3.83333	3.95473	1.7	4.23929	5.13564	5.90737	3.98	2.33181	3.13615	2.59845	4.21195	5.62545	4.1527	0.874701	0.757773	0.640845	0.295744	0.214268	0.155238
150223	达尔罕茂明安联合旗	152633	Da`erhanmaoming`an lianheqi	0.59735	0.89389	1.19043	0.11437	1.25242	1.34488	1.28942	1.28511	1.043	1.40634	3.1871	2.315	3.92216	0.808537	0.582796	0.417822	8.46281	4.77	4.08952	3.40903	3.17692	2.49934	5.1503	7	5.71009	4.4585	4.47409	4.48969	7.49765	9.1895	11.2631
150301	乌海市市辖区	150301	Wuhai SXQ	1.78694	2.67403	3.56111	0.342131	3.74654	4.02313	3.85723	3.84433	3.12008	3.0253	4.00979	4.40747	4.96035	5.83313	5.43158	5.52769	5.31136	5.89612	6.16895	4.26378	3.27206	6.54235	6.48076	6.41918	7.32066	6.94913	6.62301	7.2619	6.35789	6.19904	6.04417
150401	赤峰市市辖区	150401	Chifeng SXQ	2.96947	4.44358	5.9177	0.568539	6.22585	6.68546	6.40978	6.38835	5.18482	5.24209	6.94798	7.63704	8.59506	10.1074	9.41158	5.89255	5.61308	9.35005	9.7827	6.76149	5.18882	7.72051	8.4327	7.59048	8.65644	8.21713	7.8315	7.50292	6.1583	5.60795	5.10679
150421	阿鲁科尔沁旗	150421	Aluke`erqin qi	1.18676	1.62838	1.80197	2.8246	1.79045	1.16625	0.575503	2.69512	3.11211	1.59	3.22105	4.39079	4.93114	5.49246	4.7768	1.90485	7.38841	4.21732	4.65651	4.43185	2.55004	6.05509	5.78923	6.01447	4.96731	5.17297	0.845369	3.86714	3.526	6.6403	12.5052
150422	巴林左旗	150422	Balin zuoqi	1.25442	2.58111	2.55069	2.77049	2.95278	3.4875	1.925	2.71968	3.60722	2.7	4.05505	3.99143	4.49669	4.72212	4.50669	18.2282	6.35511	4.83269	4.91439	4.22724	2.3182	6.03517	5.60812	6.33558	5.82296	5.27994	0.911888	4.58232	6.82805	15.2217	33.9337
150423	巴林右旗	150423	Balin youqi	0.910346	1.42125	1.75	1.38746	1.53281	2.1465	1.58286	2.47576	1.4765	0.675001	2.79092	3.01639	3.69507	4.35379	4.30729	2.62862	7.9262	3.98865	3.82112	2.4955	1.75912	4.99645	5.14171	6.89065	6.29529	7.20367	5.04144	2.87921	3.2267	2.57237	2.05073
150424	林西县	150424	Linxi	1.75158	2.44355	1.92092	1.18499	1.54929	2.09556	1.78331	2.47133	2.18803	2.18995	3.43355	3.73987	4.23449	4.81596	5.45677	2.49315	7.08251	4.58092	5.09695	4.28188	3.72281	5.90926	5.2924	4.96763	6.33742	6.34739	9.42397	4.60471	7.41509	8.85769	10.5809
150425	克什克腾旗	150425	Keshiketeng qi	2.00358	2.88215	2.71499	1.77844	2.36999	3.55605	2.24667	1.99603	1.94917	2.14508	3.65123	4.45257	2.88615	4.05443	4.91346	1.61176	3.30728	5.00279	5.25614	3.88643	2.56377	4.04659	4.23007	6.69166	3.99768	5.71812	3.16645	2.14322	5.6671	7.31965	9.45409
150426	翁牛特旗	150426	Wengniute qi	2.31379	2.97807	3.49206	4.25577	4.58077	5.38422	3.98058	3.77557	4.00572	4.0349	4.82542	5.04597	6.34345	7.15083	8.20242	5.55533	6.2451	6.93488	7.68322	4.92272	4.94997	6.42261	7.22449	5.01641	6.9213	8.76303	6.76474	5.97371	6.98564	6.57681	6.1919
150428	喀喇沁旗	150428	Kalaqin qi	3.02728	3.47469	4.17187	4.57616	3.91442	5.21884	4.2701	5.19522	4.06779	4.26002	3.9322	4.82996	5.31154	6.37569	5.93099	3.56384	4.66676	6.54145	6.61415	5.00452	3.28633	5.36726	6.225	6.42683	7.14649	6.79055	7.00868	4.02897	4.55945	4.16224	3.79963
150429	宁城县	150429	Ningcheng	2.34198	1.60778	3.58945	2.67985	2.54795	4.35768	3.54345	4.25385	3.7516	4.59643	4.84162	5.64072	5.29456	6.90336	6.55732	5.1559	5.78907	6.42224	7.04845	4.2818	5.48173	6.47939	6.77874	5.5379	7.76845	7.12391	9.88503	6.87409	8.54284	9.47044	10.4988
150430	敖汉旗	150430	Aohan qi	1.70885	1.92472	2.46717	2.58599	3.15318	4.93821	2.82378	4.52638	2.59304	3	4.89255	5.25303	6.0339	6.36795	6.80769	5.71414	4.24979	5.31376	7.05459	5.48185	2.30454	3.9603	4.80651	7.38895	4.67142	4.17052	0	4.51649	8.2727	9.17097	10.1668
150521	科尔沁左翼中旗	152322	Ke`erqin zuoyizhongqi	1.63333	1.9111	0.634791	1.85234	3.06989	3.75808	4.38541	4.7362	6.24127	5.16541	6.05789	5.88001	6.6	6.62618	4.66498	6.615	5.33115	3.72015	5.79	4.75911	4.36365	5.16312	5.54018	4.40064	6.41887	7.38712	6.64469	5.90226	10.6271	12.7109	15.2034
150522	科尔沁左翼后旗	152323	Ke`erqin zuoyihouqi	1.86353	2.19536	2.00821	2.62517	3.24214	3.13261	2.31145	3.84826	4.67441	3.68606	4.545	3.77221	4.38811	5.13343	3.81365	4.78355	4.36411	3.94466	5.67242	5.45453	2.33182	4.07588	3.386	12.1401	4.56401	3.68555	3.88094	4.07632	5.80306	6.82238	8.02075
150523	开鲁县	152324	Kailu	3.44758	3.61359	2.35702	2.85267	3.34831	5.39383	5.95763	6.14194	5.62668	6.45741	6.285	7.52977	8.79012	7.73442	8.21198	7.77783	8.37217	8.9665	5.51705	8.04544	9.58628	10.446	10.9065	5.12051	11.1277	11.1781	11.4331	11.688	6.8504	6.00828	5.26968
150524	库伦旗	152325	Kulun qi	1.44339	1.28166	1.11994	1.79733	2.47471	3.58477	2.52886	3.7906	1.55893	3.26385	3.56702	3.3	3.77185	3.78522	3.25187	3.02328	3.65812	4.29295	7.26234	4.24089	2.29087	2.87781	4.23066	6.26499	4.68357	6.36181	5.74287	5.12392	4.94838	4.55362	4.19036
150525	奈曼旗	152326	Naiman qi	2.36241	3.17879	0	1.46331	2.92661	4.64513	3.49845	4.5783	3.11236	4.52125	4.19977	5.06946	6.24818	5.61699	4.19194	4.87783	5.4642	6.05056	6.427	3.34091	2.8773	6.97198	6.4121	7.61901	6.19541	6.77273	6.42324	6.07374	5.86566	5.5914	5.32996
150526	扎鲁特旗	152327	Zalute qi	1.1086	1.68402	1.59419	2.02766	2.46112	3.28324	2.81815	2.58367	4.37911	2.27973	3.53939	4.0803	4.30499	3.14121	4.59807	0.915042	2.38839	3.86174	4.95062	3.13639	1.63634	6.29999	6.97999	3.37	4.69999	5.90609	4.94104	3.97599	3.83978	3.3368	2.89972
150581	霍林郭勒市	152302	Huolinguole shi	2.74026	3.22037	2.97889	3.51238	5.42247	5.60843	4.42973	4.37787	5.39041	6.04833	6.72427	6.66735	6.94933	5.82712	7.09544	7.59088	6.01756	6.86103	7.7045	1.88179	6.83333	4.4966	4.5	7.74684	7.5	6.89655	7.14828	7.4	5.0758	4.66574	4.2888
150621	达拉特旗	152722	Dalate qi	2.84206	3.34	3.08955	3.64286	5.6239	5.81677	4.59429	4.54049	5.59065	6.27301	6.97406	6.91502	7.20748	6.04359	7.35902	7.87287	6.2411	9.3141	9.37152	7.10462	8.65898	8.65897	10.2531	5.93428	8.90015	8.93821	4.46911	0	6.62257	6.08754	5.59574
150622	准格尔旗	152723	Zhun`ge`er qi	2.1508	2.36414	3.00866	2.87074	4.31191	2.85231	2.2706	3.94346	4.95032	4.49604	4.66947	3.9343	7.23596	2.86619	6.30089	5.56465	6.77322	4.29631	6.52479	1.74541	1.86822	2.17574	3.58941	7.76583	5.89986	4.15669	5.44363	6.73057	6.44538	7.52744	8.79116
150623	鄂托克前旗	152724	Etuoke qianqi	0.906803	1.5	2.17489	1.57421	1.44648	1.513	1.495	1.99211	2.1425	2.79565	5.163	3.80373	5.71748	5.30225	8.51022	8.39414	12.8998	8.20812	8.11759	4.73158	6.75022	7.24524	7.72783	6.58468	9.2436	9.5875	8.55345	7.51941	6.32832	5.51166	4.80038
150624	鄂托克旗	152725	Etuoke qi	1.8	2.97749	3.2875	3.25302	3.385	3.29824	2.99921	2.39438	4.43851	4.06694	4.95876	4.57979	5.65025	4.06674	6.00175	5.00204	9.51242	5.41891	6.54219	6.69551	5.65853	6.21281	6.28443	7.84363	7.83903	7.59051	4.81945	2.0484	6.35845	8.82568	12.2502
150625	杭锦旗	152726	Hangjin qi	2.45295	2.56874	2.95312	3.62217	4.41709	4.71673	4.88331	4.72285	4.81959	3.96755	6.22065	6.66865	6.29594	4.76534	6.07304	6.652	11.0886	6.93284	6.49306	7.10436	5.9185	7.66603	7.36595	7.34915	8.14197	8.2	5.15	2.1	4.36389	4.52951	4.70142
150626	乌审旗	152727	Wushen qi	3.06177	5.57247	3.50998	4.4159	1.90625	2.9331	2.58704	2.80207	3.83438	4.16405	4.83281	4.36366	5.28468	4.59375	6.39764	6.29057	8.19798	6.14852	7.06835	4.44553	6.24536	7.09763	7.55939	8.00265	7.65297	7.65998	4.81084	1.9617	4.0765	4.23122	4.39181
150627	伊金霍洛旗	152728	Yijinhuoluo qi	2.06562	2.02857	2.125	2.16131	1.476	1.76525	1.3323	1.22341	3.25824	3.82802	3.54271	2.84745	4.94489	3.61401	5.66076	5.63681	9.53472	6.63346	6.78256	2.74092	3.8455	4.468	8.8474	1.01353	6.61652	6.61999	4.15768	1.5	3.11707	3.18655	3.25757
150721	阿荣旗	152122	Arong qi	1.94206	1.87923	1.96115	1.93315	2.09845	2.60634	2.07268	2.62043	2.09215	2.85586	2.51811	2.27711	2.36339	3.36312	3.09261	2.49801	7.5	4.57168	3.82336	3.0409	3.94094	4.0168	5.20239	1.49701	4.92183	3.11641	7.14997	7.51941	3.4349	4.35405	5.51915
150722	莫力达瓦达斡尔族自治旗	152123	Molidawa Dawo`erzu zizhiqi	1.33705	1.09196	1.63015	1.71956	1.70512	2.25981	2.72386	3.09927	2.63617	3.0869	3.19763	2.58333	1.99718	3.14488	3.9515	2.15035	7.2	3.68199	2.59806	2.8227	1.79997	3.56465	4.78254	1.53938	5.22216	3.69084	6.20026	2.0484	4	5.28403	6.98025
150723	鄂伦春自治旗	152127	Elunchun zizhiqi	1.05011	0.975	1.76254	1.15706	1.20001	1.74373	1.74917	1.60646	1.95376	2.26731	2.12843	3.5318	0.939962	1.83333	1.975	2.17871	4.31239	2.36582	1.83	1.88253	1.4039	2.50418	2.93306	5.2	2.80382	2.76861	5.3	2.1	4.10077	5.82759	8.28157
150724	鄂温克族自治旗	152128	Ewenkezu zizhiqi	0.665967	0.618336	1.11779	0.733796	0.761036	1.10586	1.10931	1.0188	1.23906	1.4379	1.34983	1.17492	1	1.95043	2.10115	9.8	7.28321	2.69253	2.08271	2.14249	1.59777	2.85	4.73096	8.38748	4.52249	4.4657	8.54877	3.38725	1.5	1.37669	1.26352
150725	陈巴尔虎旗	152131	Chenba`erhu qi	#DIV/0!	#DIV/0!	#DIV/0!	#DIV/0!	#DIV/0!	#DIV/0!	#DIV/0!	#DIV/0!	#DIV/0!	#DIV/0!	#DIV/0!	#DIV/0!	#DIV/0!	#DIV/0!	#DIV/0!	#DIV/0!	6.91615	#DIV/0!	#DIV/0!	1.72727	#DIV/0!	#DIV/0!	#DIV/0!	#DIV/0!	#DIV/0!	#DIV/0!	#DIV/0!	1.5	1	#DIV/0!	#DIV/0!
150726	新巴尔虎左旗	152130	Xinba`erhu zuoqi	#DIV/0!	#DIV/0!	#DIV/0!	#DIV/0!	#DIV/0!	#DIV/0!	#DIV/0!	#DIV/0!	#DIV/0!	#DIV/0!	#DIV/0!	#DIV/0!	#DIV/0!	#DIV/0!	3.75	3	6.60576	#DIV/0!	#DIV/0!	#DIV/0!	#DIV/0!	#DIV/0!	#DIV/0!	0.2	#DIV/0!	#DIV/0!	#DIV/0!	1	#DIV/0!	#DIV/0!	#DIV/0!
150727	新巴尔虎右旗	152129	Xinba`erhu youqi	#DIV/0!	#DIV/0!	#DIV/0!	#DIV/0!	0	#DIV/0!	#DIV/0!	0	#DIV/0!	#DIV/0!	#DIV/0!	#DIV/0!	3.46154	0.150038	1.96667	1.5	2.78484	#DIV/0!	#DIV/0!	#DIV/0!	1.7561	0.26	3	#DIV/0!	0.300613	#DIV/0!	#DIV/0!	#DIV/0!	3.8	#DIV/0!	#DIV/0!
150781	满洲里市	152102	Manzhouli shi	#DIV/0!	#DIV/0!	#DIV/0!	#DIV/0!	#DIV/0!	#DIV/0!	#DIV/0!	#DIV/0!	#DIV/0!	#DIV/0!	#DIV/0!	#DIV/0!	#DIV/0!	#DIV/0!	#DIV/0!	#DIV/0!	#DIV/0!	#DIV/0!	#DIV/0!	#DIV/0!	#DIV/0!	#DIV/0!	#DIV/0!	#DIV/0!	#DIV/0!	#DIV/0!	#DIV/0!	3	5.22444	#DIV/0!	#DIV/0!
150782	牙克石市	152104	Yakeshi shi	#DIV/0!	#DIV/0!	#DIV/0!	#DIV/0!	#DIV/0!	#DIV/0!	#DIV/0!	#DIV/0!	#DIV/0!	#DIV/0!	#DIV/0!	#DIV/0!	#DIV/0!	#DIV/0!	#DIV/0!	#DIV/0!	2.29444	#DIV/0!	#DIV/0!	#DIV/0!	#DIV/0!	#DIV/0!	#DIV/0!	1.23557	0.875	#DIV/0!	#DIV/0!	4.92897	8.5837	#DIV/0!	#DIV/0!
150783	扎兰屯市	152103	Zalantun shi	#DIV/0!	#DIV/0!	#DIV/0!	#DIV/0!	2.85084	2.96523	3.63592	2.54209	3.73199	2.87555	3.82618	3.42302	2.82011	4.65343	5.64726	4.29836	3.96278	3.6272	3.44574	2.99998	4.07732	1.20329	4.57466	3.39374	2.21282	4.72866	1.43838	#DIV/0!	#DIV/0!	#DIV/0!	#DIV/0!
150784	额尔古纳市	152125	E`ergu`na youqi	#DIV/0!	#DIV/0!	#DIV/0!	#DIV/0!	#DIV/0!	#DIV/0!	#DIV/0!	#DIV/0!	#DIV/0!	#DIV/0!	#DIV/0!	#DIV/0!	#DIV/0!	#DIV/0!	#DIV/0!	#DIV/0!	1.6	#DIV/0!	#DIV/0!	#DIV/0!	#DIV/0!	#DIV/0!	#DIV/0!	#DIV/0!	#DIV/0!	#DIV/0!	#DIV/0!	#DIV/0!	#DIV/0!	#DIV/0!	#DIV/0!
150785	根河市	152126	E`ergu`na zuoqi	#DIV/0!	#DIV/0!	#DIV/0!	#DIV/0!	#DIV/0!	#DIV/0!	#DIV/0!	#DIV/0!	#DIV/0!	#DIV/0!	#DIV/0!	#DIV/0!	#DIV/0!	#DIV/0!	#DIV/0!	#DIV/0!	#DIV/0!	#DIV/0!	#DIV/0!	#DIV/0!	#DIV/0!	#DIV/0!	#DIV/0!	4.05161	#DIV/0!	#DIV/0!	#DIV/0!	#DIV/0!	11.0147	#DIV/0!	#DIV/0!
152101	海拉尔市	152101	Haila`er shi	#DIV/0!	#DIV/0!	#DIV/0!	#DIV/0!	#DIV/0!	#DIV/0!	#DIV/0!	#DIV/0!	#DIV/0!	#DIV/0!	#DIV/0!	#DIV/0!	#DIV/0!	#DIV/0!	1.5	3.2	3.07728	3.375	#DIV/0!	#DIV/0!	5.33333	1.48276	2.69167	0.639317	4.53333	4.4	#DIV/0!	6.72803	4.85512	#DIV/0!	#DIV/0!
152201	乌兰浩特市	152201	Wulanhaote shi	0.708416	1.58228	1.65	1.82144	2.51937	2.23529	1.58804	3.22463	3.0525	1.84905	3.92354	4.28302	3.5596	4.46014	4.17185	2.87832	10.1534	1.79149	3.43866	1.85453	2.74088	2.18544	3.88634	2.55	2.49752	4.92339	3.29184	1.66029	4.54398	5.92206	7.71809
152221	科尔沁右翼前旗	152221	Ke`erqin youyiqianqi	10.3269	1.57837	1.23585	2.07643	2.60567	2.13796	1.36295	1.89665	3.75251	1.88844	3.78323	4.36418	3.19454	4.45898	4.64567	3.0275	2.96711	2.90672	4.15039	2.83475	2.4262	1.71109	2.51533	3.56876	3.41973	5.52564	5.9146	3.69269	4.59382	4.50004	4.40817
152222	科尔沁右翼中旗	152222	Ke`erqin youyizhongqi	1.36921	1.46739	1.1387	2.33259	2.50125	1.87653	1.0595	1.91384	2.65389	2.04256	4.32765	3.7758	3.87176	3.1366	2.94499	1.11937	6.75001	1.66421	1.78345	2.82273	2.76816	1.97179	3.522	3.53815	2.46655	2.52989	3.2369	3.94391	4.61665	5.64534	6.90324
152223	扎赉特旗	152223	Zalaite qi	1.52737	1.61626	1.45577	1.42289	2.39118	2.07905	2.5309	1.61125	3.11171	1.364	3.85135	4.41566	2.92499	4.71064	4.69335	3.61891	5.37	2.65072	3.8482	2.79545	2.72727	0.952916	2.48023	5.96088	2.89691	4.06004	4.49082	3.42036	4.0038	4.05493	4.10672
152224	突泉县	152224	Tuquan	1.60756	1.57996	0.963757	2.11381	2.57384	2.49885	1.20783	1.88359	3.75277	1.75465	4.38434	3.49031	3.3407	4.36239	3.62448	2.24889	9.27003	4.32828	5.08137	3.0682	3.73638	2.91202	3.97676	2.87043	4.88168	6.49005	5.70003	5.32184	6.22962	6.19328	6.15716
152301	通辽市	152301	Tongliao shi	3.66106	4.15643	2.67317	5.86309	4.2804	6.01983	6.67779	7.15151	0.797184	8.43246	8.87824	8.99505	9.27452	9.02915	8.0422	9.34968	5.085	10.8307	12.7152	7.67759	19.0363	10.4111	9.68274	8.12053	9.76298	8.8839	7.80248	10.0097	5.54737	5.02103	4.54463
152501	二连浩特市	152501	Erlianhaote shi	#DIV/0!	#DIV/0!	#DIV/0!	#DIV/0!	#DIV/0!	#DIV/0!	#DIV/0!	#DIV/0!	#DIV/0!	#DIV/0!	#DIV/0!	#DIV/0!	#DIV/0!	#DIV/0!	#DIV/0!	#DIV/0!	#DIV/0!	#DIV/0!	#DIV/0!	#DIV/0!	#DIV/0!	#DIV/0!	#DIV/0!	#DIV/0!	#DIV/0!	#DIV/0!	#DIV/0!	#DIV/0!	#DIV/0!	#DIV/0!	#DIV/0!
152502	锡林浩特市	152502	Xilinhaote shi	#DIV/0!	#DIV/0!	#DIV/0!	#DIV/0!	#DIV/0!	#DIV/0!	#DIV/0!	#DIV/0!	#DIV/0!	#DIV/0!	#DIV/0!	#DIV/0!	#DIV/0!	#DIV/0!	#DIV/0!	#DIV/0!	#DIV/0!	#DIV/0!	#DIV/0!	#DIV/0!	#DIV/0!	#DIV/0!	#DIV/0!	#DIV/0!	#DIV/0!	#DIV/0!	#DIV/0!	#DIV/0!	#DIV/0!	#DIV/0!	#DIV/0!
152522	阿巴嘎旗	152522	Abaga qi	#DIV/0!	#DIV/0!	#DIV/0!	#DIV/0!	#DIV/0!	#DIV/0!	#DIV/0!	#DIV/0!	#DIV/0!	#DIV/0!	#DIV/0!	#DIV/0!	#DIV/0!	#DIV/0!	#DIV/0!	#DIV/0!	1.5	#DIV/0!	#DIV/0!	#DIV/0!	#DIV/0!	#DIV/0!	#DIV/0!	#DIV/0!	#DIV/0!	#DIV/0!	#DIV/0!	#DIV/0!	0.45	#DIV/0!	#DIV/0!
152523	苏尼特左旗	152523	Su`nite zuoqi	#DIV/0!	#DIV/0!	#DIV/0!	#DIV/0!	#DIV/0!	#DIV/0!	#DIV/0!	#DIV/0!	#DIV/0!	#DIV/0!	#DIV/0!	#DIV/0!	#DIV/0!	#DIV/0!	#DIV/0!	#DIV/0!	#DIV/0!	#DIV/0!	#DIV/0!	#DIV/0!	#DIV/0!	#DIV/0!	#DIV/0!	#DIV/0!	#DIV/0!	#DIV/0!	#DIV/0!	#DIV/0!	5.40679	#DIV/0!	#DIV/0!
152524	苏尼特右旗	152524	Su`nite youqi	#DIV/0!	#DIV/0!	#DIV/0!	#DIV/0!	#DIV/0!	#DIV/0!	#DIV/0!	1.65656	#DIV/0!	3.82	#DIV/0!	#DIV/0!	#DIV/0!	#DIV/0!	#DIV/0!	#DIV/0!	#DIV/0!	#DIV/0!	#DIV/0!	#DIV/0!	2.04535	0	1.125	#DIV/0!	#DIV/0!	#DIV/0!	#DIV/0!	#DIV/0!	#DIV/0!	#DIV/0!	#DIV/0!
152525	东乌珠穆沁旗	152525	Dongwuzhumuqin qi	#DIV/0!	#DIV/0!	#DIV/0!	#DIV/0!	#DIV/0!	#DIV/0!	#DIV/0!	#DIV/0!	#DIV/0!	#DIV/0!	#DIV/0!	#DIV/0!	#DIV/0!	#DIV/0!	#DIV/0!	#DIV/0!	#DIV/0!	#DIV/0!	#DIV/0!	#DIV/0!	#DIV/0!	#DIV/0!	#DIV/0!	#DIV/0!	#DIV/0!	#DIV/0!	#DIV/0!	#DIV/0!	0.749971	#DIV/0!	#DIV/0!
152526	西乌珠穆沁旗	152526	Xiwuzhumuqin qi	#DIV/0!	#DIV/0!	#DIV/0!	#DIV/0!	#DIV/0!	#DIV/0!	#DIV/0!	#DIV/0!	#DIV/0!	0.60015	#DIV/0!	#DIV/0!	#DIV/0!	#DIV/0!	#DIV/0!	#DIV/0!	2.32941	#DIV/0!	#DIV/0!	#DIV/0!	#DIV/0!	#DIV/0!	#DIV/0!	3.41997	#DIV/0!	#DIV/0!	#DIV/0!	#DIV/0!	#DIV/0!	#DIV/0!	#DIV/0!
152527	太仆寺旗	152527	Taipusi qi	#DIV/0!	#DIV/0!	#DIV/0!	#DIV/0!	#DIV/0!	#DIV/0!	#DIV/0!	#DIV/0!	#DIV/0!	#DIV/0!	#DIV/0!	0	#DIV/0!	#DIV/0!	#DIV/0!	#DIV/0!	#DIV/0!	0.4	2.25036	3.39562	0.545466	0.429119	1.57505	#DIV/0!	3.12046	0.749618	#DIV/0!	0.226107	#DIV/0!	#DIV/0!	#DIV/0!
152528	镶黄旗	152528	Xianghuang qi	#DIV/0!	#DIV/0!	#DIV/0!	#DIV/0!	#DIV/0!	#DIV/0!	#DIV/0!	#DIV/0!	#DIV/0!	#DIV/0!	#DIV/0!	#DIV/0!	#DIV/0!	#DIV/0!	0.306667	#DIV/0!	4.34484	0	#DIV/0!	#DIV/0!	#DIV/0!	#DIV/0!	#DIV/0!	2.62602	#DIV/0!	#DIV/0!	#DIV/0!	#DIV/0!	1.94191	#DIV/0!	#DIV/0!
152529	正镶白旗	152529	Zhengxiangbai qi	#DIV/0!	#DIV/0!	#DIV/0!	#DIV/0!	#DIV/0!	#DIV/0!	#DIV/0!	#DIV/0!	#DIV/0!	#DIV/0!	#DIV/0!	#DIV/0!	#DIV/0!	#DIV/0!	#DIV/0!	#DIV/0!	5.48	#DIV/0!	2.25102	3.36667	1.90845	2.50423	1.98347	3.44993	3	2.25806	#DIV/0!	3	2.24995	#DIV/0!	#DIV/0!
152530	正蓝旗	152530	Zhenglan qi	#DIV/0!	#DIV/0!	#DIV/0!	#DIV/0!	#DIV/0!	#DIV/0!	#DIV/0!	#DIV/0!	#DIV/0!	#DIV/0!	#DIV/0!	0.749625	#DIV/0!	#DIV/0!	#DIV/0!	#DIV/0!	8.01578	5.15714	2.47551	3.0445	0.735849	2.55319	2.09993	2.62499	3.37474	2.92522	#DIV/0!	1.10138	8.5738	#DIV/0!	#DIV/0!
152531	多伦县	152531	Duolun	#DIV/0!	#DIV/0!	#DIV/0!	#DIV/0!	31.1984	2.625	#DIV/0!	#DIV/0!	#DIV/0!	0	#DIV/0!	#DIV/0!	0	#DIV/0!	#DIV/0!	0.694444	6.59794	1.52941	3	3.43625	0.409078	0.825041	1.95006	4.44465	2.79753	2.84995	2.54997	1.01908	10.5	40.5922	156.927
152601	集宁区	152601	Ji`ning shi	#DIV/0!	#DIV/0!	#DIV/0!	#DIV/0!	#DIV/0!	#DIV/0!	#DIV/0!	#DIV/0!	#DIV/0!	#DIV/0!	#DIV/0!	#DIV/0!	#DIV/0!	#DIV/0!	#DIV/0!	#DIV/0!	3.23114	4.41165	4.78081	2.73973	4.125	3	3	4.06508	3.01887	3	2.6149	2.22979	3.26253	3.46645	3.68312
152602	丰镇市	152602	Fengzhen	#DIV/0!	#DIV/0!	#DIV/0!	#DIV/0!	2.24888	#DIV/0!	#DIV/0!	1.65656	4.435	3.82	7.13694	4.96998	5.52653	4.24262	4.26374	1.58927	2.29091	3.1279	3.38964	1.10454	2.9046	1.58707	3.99759	3.61514	4.50003	4.5	3.47592	2.45185	3.58743	3.51683	3.44762
152624	卓资县	152624	Zhuozi	#DIV/0!	#DIV/0!	#DIV/0!	#DIV/0!	0.750188	#DIV/0!	#DIV/0!	2.84858	2.02399	1.1994	3.97599	4.22857	6.99571	5.09	2.075	2.66818	4.37828	3.58062	4.01832	1.41822	2.95911	1.58339	3.45904	2.47503	3.90011	2.96997	2.34865	1.72732	2.27992	2.16301	2.05209
152625	化德县	152625	Huade	#DIV/0!	#DIV/0!	#DIV/0!	#DIV/0!	#DIV/0!	#DIV/0!	#DIV/0!	#DIV/0!	#DIV/0!	#DIV/0!	#DIV/0!	0.449994	0.0166667	#DIV/0!	#DIV/0!	#DIV/0!	1.42105	2.95837	2.99568	2.74104	2.72718	1.56	2.4302	4.27449	3.66187	0.510204	0.586589	0.662975	2.67774	5.64014	11.8799
152626	商都县	152626	Shangdu	0.217035	#DIV/0!	#DIV/0!	#DIV/0!	#DIV/0!	#DIV/0!	#DIV/0!	#DIV/0!	#DIV/0!	#DIV/0!	#DIV/0!	2.99286	2.53373	1.77018	2.66667	3.98824	2.23846	1.94272	1.85846	1.7727	2.1955	0.749988	2.3985	3.80703	3.15008	2.35748	1.91018	1.46287	5.80761	10.7365	19.8486
152627	兴和县	152627	Xinghe	1.01253	3.29984	2.77436	2.24888	3.09394	2.26661	1.43928	2.56891	3.11984	0.525	4.00686	3.12374	5.15369	3.88056	4.91429	0.825134	5.95333	2.85789	3.0092	1.24091	2.68638	0.561779	2.37655	5.95399	5.24836	2.84026	1.6439	0.447531	5.625	25.1625	112.56
152629	凉城县	152629	Liangcheng	1.75499	1.76248	1.475	1.3	1.50004	1.8563	1.08027	2.89	3.83548	3.71974	6.14457	5.07004	5.52653	6.50989	5.19529	3.0154	3.75077	3.31472	4.21721	2.78187	4.02282	1.75227	4.89179	5.9551	6.15002	6.63905	6.16175	5.68445	0.184597	0.115873	0.0727342
152630	察哈尔右翼前旗	152630	Chaha`er youyiqianqi	1.7025	#DIV/0!	#DIV/0!	#DIV/0!	#DIV/0!	#DIV/0!	#DIV/0!	0.749625	2.45988	0.8063	2.68	4.96052	5.97372	4.85179	3.21441	3.77685	4.5124	3.74871	2.71131	1.99087	2.84995	1.56329	5.58333	4.65009	6.15	6.6355	4.66444	2.69339	2.47495	1.81437	1.3301
152631	察哈尔右翼中旗	152631	Chaha`er youyizhongqi	#DIV/0!	#DIV/0!	#DIV/0!	#DIV/0!	#DIV/0!	#DIV/0!	#DIV/0!	#DIV/0!	#DIV/0!	#DIV/0!	#DIV/0!	2.80556	5.75364	#DIV/0!	#DIV/0!	0	8.45843	1.96615	3.92575	1.51356	3.12277	2.84713	2.75245	4.17013	4.80005	0.750054	0.723369	0.696685	2.37004	4.21032	7.47953
152632	察哈尔右翼后旗	152632	Chaha`er youyihouqi	#DIV/0!	#DIV/0!	#DIV/0!	#DIV/0!	#DIV/0!	#DIV/0!	#DIV/0!	#DIV/0!	#DIV/0!	#DIV/0!	2.24888	3.67492	7.32886	0	#DIV/0!	1.525	7.07526	2.03965	3.5127	1.71822	2.56359	0.768077	2.54239	3.96486	3	0.209994	0.383602	0.557211	4.59003	17.6208	67.6453
152634	四子王旗	152634	Siziwang qi	#DIV/0!	#DIV/0!	#DIV/0!	#DIV/0!	#DIV/0!	#DIV/0!	#DIV/0!	0	#DIV/0!	0.299979	0.428541	0.752778	5.86003	5.49897	9.34182	4.27111	6.10236	2.74975	4.00377	1.86815	2.57711	1.7344	3.63997	11.0875	5.46898	4.57335	4.16729	3.76123	5.83071	6.53814	7.3314
152701	东胜区	152701	Dongsheng shi	0.854996	0.750005	0.883333	1.20417	1.525	0.639394	0.854957	0.115487	5.95	1.37757	1.3919	0.864098	2.23357	0.973737	3.53482	3.34545	8.41754	6.64365	6.84527	6.15145	1.67717	1.08062	2.06379	8.83671	7.48872	5.57198	4.90228	4.23259	6.56142	7.20316	7.90767
152801	临河区	152801	Linhe shi	3.46046	4.13168	4.11336	4.41602	4.99446	5.1489	6.54937	10.5262	6.44066	9.21371	8.49744	9.02298	11.0118	12.3505	11.9798	12.3496	6.60584	12.8277	13.217	11.8773	11.9865	12.3174	10.755	10.485	9.91818	9.93829	8.6888	7.43931	10.6265	11.1893	11.7819
152822	五原县	152822	Wuyuan	2.26548	3.20167	3.29234	3.79072	4.3681	4.43037	6.08943	6.23876	7.60378	7.2104	6.45289	7.33147	9.05762	8.29023	8.11275	8.64394	13.1751	9.24402	10.4698	8.60476	8.618	9.91859	10.5462	8.85656	9.01495	9.16563	7.96101	6.75639	9.96032	10.596	11.2723
152823	磴口县	152823	Dengkou	3.81562	3.53522	3.72631	4.01437	4.6809	4.93876	5.65692	5.5085	5.65856	7.22982	7.70444	9.02143	9.25702	11.0981	10.0024	10.2841	6.6156	10.9823	10.2052	9.13651	8.22294	8.79405	8.84028	11.2641	8.84545	8.9193	7.88433	6.84935	9.58455	10.0703	10.5806
152824	乌拉特前旗	152824	Wulate qianqi	2.37858	1.92856	2.7875	3.41606	2.66097	4.10811	4.77591	4.77341	11.8218	6.54289	5.10523	7.93625	7.5995	9.72951	4.97624	7.84333	6.11667	9.0375	10.2343	9.06828	7.48643	8.8853	11.265	8.71607	9.14052	9.18658	8.06375	6.94093	8.99388	9.09674	9.20076
152825	乌拉特中旗	152825	Wulate zhongqi	5.24169	6.46482	4.47275	5.025	5.30171	4.73764	5.58722	5.2494	6.55091	7.13474	7.22652	8.86102	10.4946	12.0112	6.8609	9.07097	5.11429	10.2436	9.59599	8.04585	7.41866	8.03915	9.15209	7.07263	8.72938	8.80772	7.87031	6.9329	11.9156	13.8744	16.1551
152826	乌拉特后旗	152826	Wulate houqi	4.88248	4.76587	2.39988	4.14647	5.89307	4.40636	6.06152	6.05861	6.16206	5.19541	4.56211	7.01341	8.14562	7.56538	7.38293	7.00748	7.26369	6.57793	7.15267	6.43699	6.49112	7.11389	6.87845	13.3229	7.59099	7.8908	7.25137	6.61194	11.3639	13.4454	15.9081
152827	杭锦后旗	152827	Hangjin houqi	3.8101	4.94219	4.18796	4.6935	4.96582	5.57283	7.10983	13.5584	8.51406	8.7652	8.8773	9.61259	11.664	12.6971	13.1009	13.1815	7.23681	13.1629	13.9751	12.45	12.4912	13.0782	13.1737	8.14324	11.176	11.1891	9.67722	8.16537	3.74978	2.70969	1.9581
152921	阿拉善左旗	152921	Alashan zuoqi	2.02413	2.62555	2.22487	2.49344	3.42193	3.12603	4.67447	4.418	4.84667	5.09351	5.34103	5.20401	5.58914	5.97941	6.17213	6.12714	6.97421	5.56301	5.6289	6.16311	7.47291	8.80861	8.11566	9.08964	8.74495	8.40704	8.47789	8.54874	6.74328	6.30629	5.89762
152922	阿拉善右旗	152922	Alashan youqi	1.77367	2.30067	1.94956	2.1849	2.9985	2.73922	4.09605	1.7991	5.12974	4.66	5.76193	4.46429	4.7	5.61844	5.45714	6.5	4.42829	5.48125	7.35217	6.0467	6.77462	7.77072	8.50524	5.44311	8.29949	10.3681	9.73359	9.09904	7.17736	6.36969	5.65291
152923	额济纳旗	152923	Eji`na qi	1.75398	1.90753	2.06108	2.41311	1.88185	1.35059	1.38909	1.82066	1.82991	2.52006	2.2625	2.34006	2.86875	3.61775	7.08	4.9	5.66362	6.14167	5.80625	4.93173	5.03518	5.02308	5.4949	5.68413	5.87336	6.455	6.54866	6.64231	5.23948	4.92095	4.62178
210101	沈阳市市辖区	210151	Shenyang shi CC	5.56846	6.05595	6.54344	7.66105	5.97442	4.2878	4.41002	5.78015	5.80952	4.05819	6.03564	5.91174	6.93092	7.63623	3.75964	3.20772	5.38037	5.44206	6.93546	6.53212	5.25102	6.2069	6.09832	7.2182	8.15832	7.45885	7.85151	8.24416	7.78314	7.90438	8.02751
210122	辽中县	210122	Liaozhong	5.74701	5.12667	5.5	5.11322	3.61168	2.11015	2.56353	4.04978	5.53602	3.36915	5.70708	5.44482	6.36256	7.22364	2.09108	1.65751	5.12224	4.55333	6.54224	6.1091	4.44551	6.97272	5.9905	6.19685	7.03764	5.4451	6.79125	8.1374	8.86097	10.4393	12.2987
210123	康平县	211225	Kangping	3.44581	3.669	2.51899	5.4238	4.9588	4.3789	3.71079	4.27434	6.37304	4.82268	6.49729	5.88554	7.5812	9.20121	5.75412	8.82275	4.98546	3.50962	8.02026	7.77265	1.89545	4.86481	5.49677	9.91952	8.96251	7.49665	7.86937	8.24209	5.47008	5.03385	4.63242
210124	法库县	211226	Faku	4.35733	4.04676	4.53859	7.68314	7.11118	4.93972	5.86125	6.34528	7.37069	5.53683	7.61129	7.59473	7.73676	7.38855	4.58245	7.13367	5.97154	4.74174	9.21194	8.8227	2.9318	6.872	10.5506	6.83329	9.20306	7.80747	8.51557	9.22367	6.12154	5.79001	5.47643
210181	新民市	210121	Xinmin	4.48613	4.16638	4.67275	5.74334	5.31578	3.69256	4.38143	4.74326	5.50978	4.13892	5.68963	5.67725	5.78342	6.55717	2.56552	3.52493	3.98612	5.22623	5.83961	5.64547	3.95456	5.71346	5.47669	6.04985	6.623	5.89486	6.27607	6.65728	4.41828	4.10765	3.81887
210201	大连市市辖区	210201	Dalian shi CC	3.68157	4.39687	2.59604	3.82189	4.03659	2.54132	5.13168	4.18036	3.14509	1.86257	5.25618	5.53209	4.53436	5.14643	3.20258	5.77037	6.57535	3.5974	6.0169	1.30078	3.84197	5.09171	3.48591	5.36663	6.21145	6.35714	6.87811	7.39908	6.50826	6.58917	6.67109
210224	长海县	210224	Changhai	5.275	3.77308	3.26249	5.00278	4.16371	1.34887	5.12375	3.54327	3.84392	3.6574	4.04165	4.11639	3.37706	4.00465	2.49752	4.71033	7.95058	2.45328	4.61519	3.87303	4.40589	5.83225	5.22003	4.5414	7.10645	4.89179	4.96459	5.03738	5.65134	5.93659	6.23624
210281	瓦房店市	210281	Wafangdian shi	5.52693	4.23527	3.75819	4.86026	4.4314	2.32678	5.07538	3.85262	3.4623	0.639425	4.36157	5.61522	1.93275	4.17887	1.97719	4.8553	7.91964	3.8555	5.40287	2.35909	2.56362	5.5447	3.2136	5.25669	4.58351	5.75557	6.03781	6.32006	6.82943	7.23095	7.65608
210282	普兰店市	210222	Xinjin	6.30981	4.83519	4.29054	5.54872	5.05911	2.65636	5.79431	4.38801	3.03233	2.92724	3.44857	5.30283	3.61108	5.00544	1.42028	4.68882	7.67431	7.03678	6.39926	5.14087	5.09996	6.50788	4.6285	5.57303	6.5731	5.26059	5.56373	5.86686	6.3397	6.74692	7.1803
210283	庄河市	210225	Zhuanghe	5.37377	4.83317	5.01277	4.76233	3.29693	1.57573	4.46949	2.62174	3.76448	3.13196	3.68974	5.67368	3.86362	5.35549	1.51961	5.01673	8.211	3.70261	5.54374	5.20595	4.86816	6.28417	5.47081	5.75113	6.03145	5.11695	5.77207	6.42719	6.94519	7.69093	8.51673
210301	鞍山市市辖区	210301	Anshan shi CC	5.51559	5.09107	5.86703	7.09167	4.92858	3.43286	4.258	4.035	3.9912	3.73944	4.69581	4.8173	5.42365	5.71044	3.06248	3.65372	6.43223	3.13957	3.99028	4.84099	3.25942	5.04828	4.60347	7.93984	4.97922	4.795	5.56753	6.34005	6.273	6.87791	7.54115
210321	台安县	210321	Tai`an	6.39615	5.90386	6.80371	7.43642	5.99979	2.05183	2.409	5.20909	4.78027	3.90401	6.99157	5.642	6.21567	6.95345	1.7384	3.78567	6.61604	5.13599	7.1233	6.51811	5.2637	8.36396	8.01154	7.38187	8.30107	6.3369	6.52884	6.72077	7.81769	8.39855	9.02256
210323	岫岩满族自治县	210622	Xiuyan Manzu zizhixian	3.83152	4.07658	4.15496	4.32605	3.26894	2.24485	3.65939	2.74714	3.78203	4.30555	3.52119	3.67254	4.17416	4.578	3.00184	3.31033	6.24084	2.59534	0.0372154	4.60913	4.39097	7.70984	6.25729	6.36901	7.56683	5.44051	5.5959	5.7513	6.29709	6.61453	6.94797
210381	海城市	210381	Haicheng shi	8.04268	8.22311	8.21399	9.08802	6.66846	2.47428	6.22286	6.2967	5.1486	6.27157	5.62679	7.41432	7.91544	8.15482	2.84454	4.82682	3.83631	5.76699	7.43906	6.18773	4.9364	6.43358	5.11118	5.20243	6.18085	5.75383	6.27323	6.79262	7.43723	8.10154	8.82518
210401	抚顺市市辖区	210401	Fushun shi CC	3.45691	3.85506	4.335	3.68125	3.70202	3.35397	3.95929	4.62751	5.4329	3.17374	5.26979	5.27576	6.29415	6.91122	6.75601	6.61739	4.57409	3.26014	7.70094	7.22851	5.71342	5.55054	6.80797	7.95557	6.52653	5.87946	6.29779	6.71613	6.75892	7.08323	7.4231
210421	抚顺县	210421	Fushun	6.27463	6.99731	7.86845	8.17337	8.09233	5.91998	6.74533	7.14264	4.9762	4.50614	7.48215	7.49064	8.93656	9.09157	8.71713	3.25274	4.59403	4.47103	8.85716	7.26805	6.61337	7.78143	8.26176	6.30806	7.93553	6.2628	6.75482	7.24685	6.10015	6.08626	6.0724
210422	新宾满族自治县	210422	Xinbin Manzu zizhixian	3.77839	4.53961	5.57409	5.98009	6.94533	4.75476	3.64273	5.87289	4.13548	4.35758	8.11212	8.71029	8.27291	8.89222	9.22171	3.45296	5.73411	5.30266	7.79504	6.218	5.44088	6.81353	6.07045	7.10227	7.35187	4.29339	4.76268	5.23196	8.20859	10.334	13.0097
210423	清原满族自治县	210423	Qingyuan Manzu zizhixian	3.7212	4.08993	5.11654	5.6918	6.2275	4.72417	4.60228	5.35562	4.51604	4.12162	7.18508	7.0855	7.64107	8.86655	8.03534	3.78709	5.92911	4.96822	8.86646	7.30917	6.6	7.0394	7.33303	7.20841	7.08378	5.138	5.10012	5.06224	5.10475	5.09385	5.08298
210501	本溪市市辖区	210501	Benxi SXQ	2.85406	3.39092	4.02857	3.77943	4.18126	3.41417	3.341	3.63533	1.95922	3.8324	3.44067	3.59251	3.86327	4.92725	5.18674	4.57586	5.57883	3.77759	5.30864	5.01365	4.07506	5.40712	5.28368	6.01596	5.78599	5.10515	5.40871	5.71227	5.44561	5.57069	5.69863
210521	本溪满族自治县	210521	Benxi Manzu zizhixian	3.97372	4.72119	5.609	5.17991	5.17054	2.37867	3.62202	3.24174	2.36753	4.23282	5.27967	6.30557	6.65284	7.08013	6.71102	5.4097	6.23881	4.10306	6.40915	5.53641	4.54105	6.21417	6.27894	5.7502	6.10804	4.22213	4.65387	5.08562	4.84821	5.08795	5.33954
210522	桓仁满族自治县	210522	Huanren Manzu zizhixian	4.08956	3.96229	4.73634	7.06749	4.8848	2.9795	2.35663	4.77713	2.26468	3.08652	5.2075	5.33044	5.45338	1.85417	6.48413	4.62303	7.67228	6.31267	7.48195	6.46131	5.44066	6.1357	6.11507	5.79419	5.47331	4.36358	4.68562	5.00766	6.54314	7.52277	8.64907
210601	丹东市市辖区	210601	Dandong SXQ	4.06538	3.93886	4.70833	4.12649	3.73744	1.58482	3.36516	2.0721	2.24387	3.50056	2.9496	3.47677	3.68382	3.98209	2.78422	2.45819	4.23192	2.50393	3.66561	4.5005	4.06692	4.72987	4.89029	4.89967	4.23524	3.40149	3.98624	4.57099	5.41338	6.32083	7.3804
210624	宽甸满族自治县	210624	Kuandian Manzu zizhixian	3.8708	3.88791	3.25252	3.71113	4.09744	9.66291	4.55073	3.55334	2.21949	2.63074	3.62441	5.94685	4.25907	5.73418	2.14669	5.53175	5.84787	4.93501	4.89201	5.54997	4.11808	6.05496	5.43735	5.64188	4.28363	4.25579	4.53925	4.82271	5.17394	5.52211	5.89371
210681	东港市	210623	Donggou	0	4.39868	4.87948	4.56387	4.05586	1.84359	3.8931	2.05368	2.1302	3.93228	4.01096	5.04946	4.77002	6.04663	3.27286	4.17824	6.87564	4.02875	5.33152	6.21822	5.76804	6.61442	5.98498	5.92825	5.8107	4.13106	4.94057	5.75008	6.55628	7.64902	8.92389
210682	凤城市	210621	Fengcheng Manzu zizhixian	3.84542	4.10781	4.3759	4.38582	3.58126	1.63755	3.458	1.82416	1.89212	3.49281	3.5627	4.21056	4.34556	4.48056	2.23093	4.35406	4.23616	3.72499	5.26133	6.06811	4.4727	6.26511	6.18449	5.71322	5.24195	4.02101	4.53965	5.05829	6.34307	7.39437	8.61992
210701	锦州市市辖区	210701	Jinzhou SXQ	3.55375	3.9718	3.34312	4.40205	2.89049	4.13905	4.34049	4.312	4.67	2.27494	5.12039	5.9411	4.53342	5.53916	6.24086	7.06738	7.45107	4.33506	5.27164	2.22261	0.940949	5.07596	5.05189	0.33716	5.30982	5.49761	5.93466	6.37171	6.12144	6.35377	6.59493
210726	黑山县	210726	Heishan	4.5792	4.49067	4.52803	5.468	4.55502	4.31191	4.25701	4.72068	5.78536	4.09147	5.63563	6.40284	6.95541	7.6589	4.14592	6.20893	5.66666	4.11676	6.97075	4.56817	2.27727	8.04881	8.33603	2.78441	7.86449	6.35622	5.67448	4.99274	7.25612	7.8026	8.39023
210727	义 县	210727	Yi xian	3.7911	2.37336	1.30768	2.86186	6.32355	4.5905	5.2738	4.44701	4.69787	2.34423	4.94239	5.61824	5.53062	5.81411	4.24636	5.04719	6.68064	4.29351	5.05634	0.845449	0.695454	3.16722	4.63199	6.27571	7.66579	6.26248	6.00353	5.74457	5.93321	5.83107	5.73068
210781	凌海市	210724	Jin xian	4.62901	4.22901	4.12217	5.23515	3.94476	5.26435	5.98418	5.64218	5.42895	3.7468	3.95625	5.13467	6.24455	6.85165	3.75576	7.59023	7.375	3.53861	7.63711	3.09548	2.03181	7.46383	7.41056	6.47103	7.14333	6.06208	6.51758	6.97309	7.20207	7.62906	8.08138
210782	北宁市	210725	Beizhen Manzu zizhixian	4.13979	3.78207	3.68652	4.57837	4.49304	3.66565	4.46151	4.5785	4.50149	2.28654	4.48922	5.3024	6.7199	8.55277	3.86401	7.53842	5.13183	4.1331	7.15709	5.79549	2.27727	7.25785	7.31227	7.20683	7.10139	5.81647	5.79719	5.7779	5.96763	6.01974	6.07231
210801	营口市市辖区	210801	Yingkou SXQ	2.77917	2.53902	2.47488	4.87256	5.28211	3.02398	3.75281	3.26848	3.2746	3.26058	3.87564	4.13998	3.12907	3.87647	2.97124	4.23231	5.98678	3.20598	3.98223	3.20871	2.70022	4.63688	5.20643	5.27485	6.54016	6.11219	6.0334	5.95462	5.73571	5.61581	5.49842
210881	盖州市	210824	Gai xian	5.12246	5.47705	3.93518	4.63116	5.88393	4.34766	5.87201	3.33657	5.44719	3.49517	4.35583	7.37074	5.60682	6.53109	4.91464	6.90389	6.83568	4.4372	6.65985	5.1546	3.89996	6.75279	5.55282	4.36493	6.09	5.86552	5.60881	5.35211	5.15535	4.93831	4.73042
210882	大石桥市	210821	Yingkou	6.99408	6.68491	5.16778	7.04534	7.39954	3.51629	5.56311	4.29798	4.46806	5.10306	5.62079	7.53708	5.76696	6.44742	3.26413	4.94532	7.5	3.6424	6.20707	4.10454	2.68632	5.37898	4.77941	5.48725	6.19509	5.65804	3.32814	4.62745	5.26549	5.78153	6.34816
210901	阜新市市辖区	210901	Fuxin SXQ	1.93493	1.8494	1.42968	2.62509	1.49219	2.86563	3.92813	3.20538	3.46156	3.84976	3.93931	6.14471	6.99819	7.11792	5.5052	6.09642	4.11083	4.11278	6.61653	1.64541	0.437588	1.55881	3.02023	7.89693	6.47756	6.22376	4.76576	6.62632	7.53995	8.27891	9.09029
210921	阜新蒙古族自治县	210921	Fuxin Mengguzu zizhixian	2.33126	1.76376	1.08075	2.77087	2.16528	3.58069	3.95635	2.9041	2.8363	2.77449	4.64721	5.91768	6.29755	6.53507	6.39736	5.65324	8.19668	4.5355	8.87804	4.45911	1.15909	3.61949	5.38859	8.43757	6.60989	7.94131	4.76757	6.72863	7.65637	8.03808	8.43882
210922	彰武县	210922	Zhangwu	2.09087	2.02987	1.34497	2.58526	2.61506	2.41669	3.07518	3.55598	3.67544	3.35123	4.82588	5.02456	6.14935	7.30762	6.13294	6.0585	7.43489	2.6394	7.8702	6.66818	1.78636	4.47656	5.16054	6.22116	7.28179	6.35193	4.64772	6.98701	7.81081	8.72969	9.75667
211001	辽阳市市辖区	211001	Liaoyang SXQ	5.24017	5.85067	6.42222	6.88362	6.56976	4.90944	5.95643	4.79472	5.26339	5.14192	5.9902	6.21905	6.49591	7.0768	4.01988	4.68511	9.28966	4.18579	6.67904	5.17305	4.7466	6.1104	6.03541	6.78776	6.2994	6.46048	6.97485	7.48923	6.33542	6.33395	6.33248
211021	辽阳县	211021	Liaoyang	6.38132	7.12478	7.8208	7.18625	7.69559	2.62162	5.32001	5.7636	5.24454	4.24178	6.25825	6.32112	6.67939	7.20571	2.34369	2.49687	7.33196	5.29972	7.5019	6	5.22269	6.50393	6.53568	7.22785	5.94256	5.28323	5.41701	5.5508	4.69563	4.53278	4.37558
211081	灯塔市	211022	Dengta	5.98372	6.66882	7.15687	6.85668	6.71929	3.90735	5.12752	5.85788	5.08222	4.31355	5.99941	6.66421	6.36215	6.84152	2.52129	1.27777	8.50274	4.28749	6.95993	6.17722	4.89556	6.25698	6.35695	7.1842	8.01145	6.76369	6.81233	6.86098	6	5.77769	5.56361
211101	盘锦市市辖区	211101	Panjin SXQ	0.761	1.1688	1.5766	1.9844	2.3922	2.8	2.0534	4.06198	2.16683	3.62632	2.87639	4.41	4.16637	7.60741	5.7513	5.72912	6.62755	3.99762	3.03322	3.80061	9	8.00001	11	8.66579	4.8	0.757143	3.35448	5.95181	6.92096	16.9969	41.7418
211121	大洼县	211121	Dawa	3.98	3.425	4.93267	5.71388	4.43436	0.227995	9.35508	7.23607	6.08106	7.55122	6	7.8749	7.61092	8.9626	6.15753	0	7.3678	8.30556	7.93759	7.56962	7.56962	5.60917	7.76948	5.98339	7.31282	7.4898	7.72352	7.95724	9.25295	9.94476	10.6883
211122	盘山县	211122	Panshan	5.64655	5.19055	6.12631	5.81247	5.46262	1.00398	2.95158	4.89131	4.9398	4.50881	3.91818	3.52144	5.9608	6.92898	3.15088	5.52717	5.70883	5.21167	6.31085	6.21793	3.40909	7.70818	6.25878	6.6458	7.03281	2.5091	4.00909	5.50909	8.71408	13.2272	20.0777
211201	铁岭市市辖区	211201	Tieling SXQ	1.57949	1.78234	2.13991	2.75312	5.25803	5.41173	5.73896	5.75239	2.2657	4.33865	5.35565	4.58197	5.30169	5.75415	3.22166	3.4926	4.78212	3.18627	6.93383	16.876	10.5053	2.75621	6.55293	8.2854	8.16197	7.11171	4.64201	2.1723	9.78961	18.3629	34.4441
211221	铁岭县	211221	Tieling	5.38897	6.08106	7.30102	9.39321	8.30612	4.94418	5.03694	6.83496	7.30997	5.07503	7.81539	6.88347	8.09062	8.62003	2.08717	2.33813	7.56125	4.40096	7.84495	7.32272	5.0727	3.97951	8.10659	8.83981	8.43639	6.80078	7.34236	7.88394	10.6981	12.518	14.6475
211223	西丰县	211223	Xifeng	5.22773	5.89911	7.08256	8.3307	8.86062	7.75371	7.96552	6.95907	5.53504	5.42168	7.51936	6.41734	8.12439	9.59757	4.32308	3.94169	6.26505	4.44938	9.52727	7.93639	7.66377	4.27639	8.7741	10.8443	8.46305	7.46643	7.79984	8.13326	9.48857	10.2921	11.1636
211224	昌图县	211224	Changtu	4.85638	6.18938	5.47439	7.99413	8.25516	4.43918	5.1715	7.55501	8.52269	4.60411	10.2395	9.08655	10.4156	9.93402	5.74879	8.381	5.36378	4.27164	9.82634	8.90454	4.60909	8.79485	9.64981	7.04849	10.2133	8.11718	8.89453	9.67187	8.5378	8.72537	8.91706
211281	调兵山市	211281	Tiefa shi	4.472	4.65038	6.09369	7.537	7.19226	5.92714	6.35561	7.34014	6.93568	6.62761	7.84721	6.7125	8.21292	8.3305	3.99847	5.50068	2.35075	3.12661	7.8616	7.28217	2.38644	1.71421	6.31942	11.6744	8.39621	7.15892	7.47938	7.79984	6.57431	6.42197	6.27317
211282	开原市	211282	Kaiyuan shi	5.92696	6.04017	6.6168	8.61602	8.50892	5.80488	6.22451	7.18873	6.79262	4.82335	7.07706	6.25415	7.53835	8.22959	3.60817	3.13612	7.27843	4.25008	8.50385	8.33177	5.45453	5.68494	9.97367	9.23836	8.50304	6.93076	7.06082	7.19089	5.55392	5.20132	4.87111
211301	朝阳市市辖区	211301	Chaoyang SXQ	0.995872	0.783141	1.15907	1.27436	1.20258	3.90854	2.5949	2.7905	1.48875	2.03359	4.05376	4.37099	2.77083	4.9669	5.90499	5.73759	4.07343	2.28166	5.93789	2.32709	0.45948	1.63982	3.18677	4.14842	4.1401	6.49623	5.1717	6.67242	5.50967	5.3481	5.19127
211321	朝阳县	211321	Chaoyang	2.16456	0.726304	0.681953	2.20833	0.667152	2.97676	2.96191	3.31609	1.72305	1.64452	4.39744	4.23962	2.94211	4.80787	5.12136	5.69908	8.69042	3.07723	6.19501	1.85454	0.859104	2.74571	2.98584	3.61476	6.12789	7.42282	5.03743	7.59118	5.90201	5.82937	5.75763
211322	建平县	211322	Jianping	1.85027	1.45503	2.15348	2.36769	1.52875	3.13694	2.12293	3.5299	3.00485	3.51021	4.07053	6.44965	4.09143	5.99243	8.32656	6.15389	8.31894	4.78031	8.77454	3.99544	1.82724	4.43223	6.54464	2.11065	6.38317	8.53253	5.71168	5.3483	6.97736	6.76891	6.56669
211324	喀喇沁左翼蒙古族自治县	211324	Kalaqin zuoyi Mengguzu zizhixian	3.4491	2.71751	1.98593	2.86759	1.00213	5.46687	5.06805	3.35328	2.14338	2.02555	5.95797	6.2689	4.48211	5.74607	7.18569	7.38995	7.80594	4.23389	8.04442	1.8136	0.681812	5.80528	5.00155	2.80262	7.08473	9.24345	5.03885	8.8393	3.15964	2.79819	2.47809
211381	北票市	211381	Beipiao shi	2.16581	0.861248	1.23387	1.86856	2.175	4.39898	3.03919	2.90017	0.860436	1.71348	2.54475	3.8546	3.09791	3.38589	4.62617	4.43859	9.07392	2.23007	6.00022	2.79542	0.681812	4.53002	3.97423	1.8386	5.12187	7.11865	5.03074	6.43328	2.2996	1.79595	1.4026
211382	凌源市	211323	Lingyuan	3.56116	1.43445	2.2734	2.78121	1.48981	5.31971	5.07014	3.95098	2.87562	3.02224	6.10424	6.12848	4.18501	7.06224	6.33003	6.08268	7.35624	2.99453	8.35385	4.51102	0.66819	5.18299	2.70571	4.83868	6.97166	7.68967	4.11725	7.77957	7.58427	8.59507	9.7406
211401	葫芦岛市市辖区	211401	Jinxi SXQ	2.8957	3.01064	2.79259	3.61377	3.1225	5.38026	6.1543	4.90072	5.89695	2.70187	5.03211	5.235	5.33307	6.22778	5.53535	6.17632	8.30063	3.42651	2.75776	2.08901	1.11021	6.56552	5.44828	5.03572	7.90035	6.02981	6.09232	6.15482	7.26857	7.75697	8.27819
211421	绥中县	211421	Suizhong	5.45586	5.67242	5.26159	6.80881	4.83984	3.77332	6.94962	2.45373	5.46215	2.81998	5.86191	5.00746	4.6231	6.07617	4.95369	5.18312	6.49824	6.44224	4.17565	1.90907	2.16816	7.44266	6.95209	7.22582	8.30774	5.31599	6.18737	7.05876	8.10701	9.33185	10.7418
211422	建昌县	211422	Jianchang	4.77104	2.25111	1.64639	2.78939	1.67297	5.74299	6.34974	3.46157	4.30761	2.74698	7.23306	5.51384	2.96622	6.54928	6.82882	7.72733	7.47047	5.08435	3.30582	1.5273	1.10453	7.33548	5.99272	4.55703	7.91769	7.37221	6.63948	5.90674	6.78391	6.64541	6.50974
211481	兴城市	211481	Xingcheng shi	5.347	5.67242	5.67341	6.41331	3.70175	5.05689	7.33404	3.21654	6.9756	2.76635	6.28022	6.32924	4.88236	5.2802	2.43797	6.35382	8.4064	4.442	7.13832	5.96307	1.39091	7.08171	5.18748	6.37296	7.55843	5.05764	6.08685	7.11607	3.66149	3.52372	3.39114
220101	长春市市辖区	220101	Changchun SXQ	3.82335	4.17145	4.67049	6.54119	6.5634	4.18823	4.79877	5.90808	6.52966	6.56132	6.53619	5.52189	6.50195	7.08423	7.08338	7.51008	8.66352	5.16025	8.29255	6.92726	4.72519	3.85001	7.63345	9.09638	8.02995	7.00203	7.4858	7.96957	8.91048	9.6583	10.4689
220112	双阳区	220125	Shuangyang	4.12847	4.8076	6.18425	8.11961	8.43215	6.89429	6.76804	7.3113	7.8192	6.49017	8.30576	5.51356	8.08604	9.20208	9.99535	10.436	10.8766	8.53423	11.1403	9.28842	6.10958	9.55047	11.1479	13.0211	8.85685	9.11274	8.93917	8.7656	7.90775	7.5484	7.20538
220122	农安县	220122	Nong`an	2.59839	2.85985	3.42155	4.89909	4.23056	3.27802	2.95769	3.76271	5.15824	3.98053	6.59758	6.90815	7.3113	7.75	8.18372	8.19118	9.56478	7.50495	9.79675	8.16818	5.37272	8.39863	9.80341	4.54342	8.63379	9.45134	8.7284	8.00545	8.53976	8.27624	8.02085
220181	九台市	220181	Jiutai shi	3.85193	4.15027	4.96648	6.7314	6.72272	4.67199	4.48285	6.05585	6.32884	4.67736	7.33288	6.2738	6.41721	8.55007	8.8701	7.64956	9.34847	5.47609	8.02378	6.59999	6.91365	6.96949	8.13523	9.50219	7.84409	6.9825	7.12458	7.26666	9.45932	10.5378	11.7392
220182	榆树市	220182	Yushu	3.98432	4.0493	4.4944	6.27516	5.93318	5.12234	7.18107	7.69784	8.07894	5.88304	8.24281	7.6224	7.66505	9.01573	9.16909	8.93538	8.66527	7.98277	9.64132	7.95	6.70908	9.65219	0	8.71999	9.37756	9.39412	7.85855	6.32299	8.2309	8.07419	7.92046
220183	德惠市	220124	Dehui	3.40947	3.46508	3.67522	5.50653	5.49828	3.54831	3.17864	5.51463	6.57838	3.53954	6.86475	6.26897	6.45051	7.11699	6.89437	6.509	9.16482	6.108	8.30972	7.09091	5.08635	7.31274	8.9404	7.07027	8.8748	8.84092	8.25165	7.66239	9.25493	9.47019	9.69045
220201	吉林市市辖区	220201	Jilin: Jiaoqu	3.34922	2.51136	3.49688	4.19184	4.85584	4.33883	4.94375	5.89326	5.80124	6.17107	6.85526	6.43523	5.07718	5.85344	7.10992	5.9411	9.91155	5.05234	7.44893	6.77713	5.81787	5.98812	6.81955	5.79155	6.71397	5.52685	6.63943	7.75202	8.87486	10.3946	12.1746
220221	永吉县	220221	Yongji	3.22191	3.12761	4.52295	5.31684	5.36378	4.96745	5.33907	5.73652	5.56283	5.28049	6.42682	6.22478	5.78538	7.06919	6.77208	4.91698	7.3003	5.16116	7.35955	6.17732	4.96372	4.31541	6.66907	10.4513	7.71151	4.38279	6.51185	8.6409	9.56537	12.4978	16.3293
220281	蛟河市	220281	Jiaohe shi	2.36389	2.01474	5.34791	3.90359	4.81234	4.59036	3.87222	4.10178	5.55337	3.06311	5.74627	5.61368	4.52616	6.24483	6.86528	4.77098	5.32027	7.53922	9.49266	8.30442	9.66822	9.85116	12.5984	7.04729	7.99157	6.01268	6.70571	7.39874	8.90486	10.158	11.5875
220282	桦甸市	220282	Huadian shi	2.76128	3.1838	5.27556	5.5404	6.48236	6.15144	5.23696	5.93689	6.6368	5.94431	7.51277	6.03178	5.31108	8.14355	8.83551	4.38798	8.377	7.16533	10.2661	7.96374	9.0271	9.0992	8.00538	7.42267	6.95338	5.29756	5.75473	6.21191	8.52583	10.0555	11.8596
220283	舒兰市	220222	Shulan	2.73964	3.46077	4.45043	5.83919	6.122	4.41279	5.3728	5.53453	4.30342	3.99642	6.96498	5.7707	5.34848	6.84488	8.41134	6.40398	8.6794	7.72039	9.43328	8.29101	8.52286	9.36837	8.74061	7.48393	8.6509	6.50444	6.82242	7.1404	9.80018	11.329	13.0963
220284	磐石市	220223	Panshi	2.56431	2.60021	4.00353	4.25288	5.65665	4.60169	4.49419	5.70566	5.87676	4.849	6.27618	5.12191	4.41432	6.51513	6.15633	5.32126	9.70408	4.68605	9.46522	7.62279	7.15906	8.62579	8.93598	11.7866	9.01803	7.49243	7.49176	7.4911	7.74978	7.83852	7.92828
220301	四平市市辖区	220301	Siping SXQ	5.37692	6.95088	7.58936	8.09754	8.59369	6.53416	7.42649	7.359	8.48482	6.39812	7.7988	6.4602	6.51634	8.07892	6.14095	8.9001	7.94998	6.63277	9.70057	7.9458	4.83474	8.13847	5.11974	13.4799	7.80989	8.55045	7.95817	7.36589	11.2254	12.6483	14.2516
220322	梨树县	220322	Lishu	4.34587	5.61802	6.13406	8.30463	8.70983	5.55933	5.94039	8.2971	9.33788	7.42394	9.57323	8.89753	8.90018	10.4491	7.54596	10.7039	8.63699	6.04047	12.5858	10.3091	6.27272	11.7076	0	9.54017	14.6786	14.9281	13.2405	11.553	11.9258	11.0981	10.3278
220323	伊通满族自治县	220323	Yitong Manzu zizhixian	5.05526	5.43542	6.12754	8.17791	8.9366	5.63848	5.71172	6.62696	7.96214	6.00306	7.83255	7.7153	7.90945	8.68255	8.64513	9.01699	5.31976	6.91409	9.7235	8.56361	5.0318	3.69948	9.12908	12.3546	10.7768	9.45735	8.63807	7.81879	10.4412	10.9769	11.5401
220381	公主岭市	220381	Gongzhuling shi	2.64438	3.12364	3.00752	4.49487	5.13561	5.00666	7.68591	8.82546	8.32962	7.64507	8.4286	8.25148	8.43702	8.93174	8.60271	9.52166	6.14611	9.25288	8.5771	12.6818	6.1909	11.2548	0	9.18443	10.6783	10.7761	10.462	10.1478	6.20682	5.28088	4.49308
220382	双辽市	220324	Shuangliao	2.39583	2.83004	2.72483	4.07238	4.6529	4.53607	3.78929	5.3574	6.8318	5.15818	6.94641	7.15155	7.24581	6.45422	3.29975	8.62341	6.4402	4.89585	13.8861	7.02273	2.61817	7.29321	5.42138	8.84033	4.958	10.6613	8.27332	5.88537	7.5996	7.03888	6.51954
220401	辽源市市辖区	220401	Liaoyuan SXQ	4.55563	4.91997	6.3453	7.10165	7.62	4.6965	4.51673	4.9303	4.37652	3.99575	4.61652	3.89436	5.11392	6.20065	7.04363	6.52112	7.5686	2.5432	6.59096	5.83636	7.79822	2.33351	5.25109	8.55187	7.11233	7.11233	7.8138	8.51527	9.62198	10.6431	11.7726
220421	东丰县	220421	Dongfeng	4.02586	4.34784	5.60741	6.64452	7.4941	5.80481	6.83184	7.3504	5.98357	6.81699	7.8436	7.23169	6.82442	8.55998	7.0953	7.36942	6.06548	5.007	9.63132	7.8955	6.70901	5.67981	9.21633	9.11421	8.65458	8.65458	8.79681	8.93904	10.1008	10.6482	11.2252
220422	东辽县	220422	Dongliao	6.50656	5.98649	7.45207	8.25658	8.39923	6.89796	7.51036	8.53784	7.49237	7.46235	8.91461	8.65045	7.95315	9.31631	8.0307	8.92374	7.7212	6.05008	10.1369	8.95907	6.99551	4.63869	8.69579	8.64637	9.84155	9.84155	9.80314	9.76474	6.53583	5.79839	5.14416
220501	通化市市辖区	220501	Tonghua: Erdaojiang qu	2.46875	2.27142	2.8275	3.13275	3.30866	2.2325	2.15287	3.05805	1.68286	2.97571	3.19801	3.24473	2.73627	4.30243	3.55432	2.26267	7.32202	3.99368	7.83463	5.48274	4.98631	6.45752	5.18105	6.2557	5.72615	5.20163	5.73366	6.26568	8.2313	9.62728	11.26
220521	通化县	220521	Tonghua	2.79937	3.13676	3.63738	3.94939	4.63072	3.33569	2.77329	4.6166	2.9678	3.49609	5.03031	4.52316	3.99554	5.10168	4.59578	2.26014	7.32133	4.34215	8.27647	5.91811	5.01837	5.94467	5.77301	13.1532	7.32624	5.64229	5.65796	5.67362	9.99547	12.5519	15.7623
220523	辉南县	220523	Huinan	2.81272	3.14218	4.09944	4.06471	5.11833	4.32746	3.73544	5.29101	5.27387	4.47021	6.89243	6.2117	5.45315	7.00875	6.70769	2.68046	7.83085	6.47039	11.8403	9.61373	8.20931	14.7438	15.9179	10.9424	9.62449	8.07006	8.23639	8.40271	8.46022	8.59458	8.73109
220524	柳河县	220524	Liuhe	3.27888	3.66295	4.77885	5.07426	6.30653	4.85768	4.45261	6.29762	5.54324	4.7217	7.60424	7.00275	6.35939	7.70859	7.77295	4.05596	5.45467	5.34937	9.65271	7.93651	8.60464	11.0982	14.3078	7.40495	8.57759	7.84499	8.58	9.31501	4.94526	4.46763	4.03613
220581	梅河口市	220581	Meihekou shi	5.48478	6.0267	6.84908	7.06187	8.22528	6.29833	6.27425	8.27328	6.50599	6.05797	8.06258	8.31627	6.32676	9.63839	8.47406	6.18104	8.68296	4.34751	10.6093	8.49547	6.4364	7.29701	8.05919	5.81981	8.36302	7.40429	7.15844	6.9126	3.66984	3.01336	2.47432
220582	集安市	220582	Ji`an shi	4.32619	4.75364	5.4023	5.57014	6.48779	4.96788	5.67061	6.6283	2.84718	5.99873	6.73513	5.66975	5.62884	6.13385	5.35024	4.33937	7.45879	4.96034	6.51573	5.08655	4.3363	4.77876	5.81474	5.64738	5.17912	4.33942	4.5244	4.70938	6.04996	6.79244	7.62604
220601	白山市市辖区	220602	Hunjiang shi CC: Badaojiang qu	2.63698	2.3454	5.29904	5.23947	5.70426	5.21396	4.25848	7.3851	5.77594	4.75575	5.6857	6.10618	5.16604	5.98184	5.9391	3.23382	5.84789	4.2056	7.72931	7.09257	6.45011	7.75673	6.59766	10.7824	6.08959	4.93913	5.59946	6.25978	9.09694	11.2343	13.8738
220621	抚松县	220621	Fusong	1.88077	1.6728	3.77942	3.73693	4.06843	3.71874	3.03727	5.26725	4.11956	3.39193	4.05519	4.35509	3.68456	4.26641	5.41282	2.99521	6.41407	5.73567	7.92649	7.26797	7.19967	7.80456	6.14295	5.43221	6.17514	4.96525	5.73679	6.50833	6.45888	7.06661	7.73153
220622	靖宇县	220622	Jingyu	2.41579	2.04313	4.39687	4.50448	4.88349	3.92929	3.63685	4.05624	5.2255	4.91129	5.08325	5.06596	4.44563	5.38266	5.64813	3.29565	4.98165	5.95079	8.01911	7.26773	7.21415	6.90792	6.56003	3.75289	5.67255	5.37996	5.96988	6.5598	7.2941	8.07313	8.93536
220623	长白朝鲜族自治县	220623	Changbai Chaoxianzu zizhixian	3.05819	3.13319	3.99272	4.16111	4.824	4.52783	3.75333	5.296	4.45354	5.60324	6.02287	5.99014	4.87154	5.69123	6.10575	3.12381	6.0506	5.50245	8.09589	7.20122	5.83616	7.07493	5.15528	6.89333	4.35718	4.02489	4.71019	5.39549	5.99946	6.85478	7.83203
220704	扶余县	222303	Fuyu shi	2.30929	2.87861	2.48748	3.60179	4.38978	5.58161	6.74193	7.11139	7.7409	4.82662	6.52185	6.7554	6.59921	7.89982	7.65552	6.44534	5.23515	6.43459	9.40183	6.47628	5.53672	7.12063	1.48985	10.9045	8.99392	8.99392	7.72704	6.46015	11.9034	14.0371	16.5533
220721	前郭尔罗斯蒙古族自治县	222324	Qianguo`erluosi Mengguzu zizhixian	1.76545	1.79009	1.54615	2.91416	3.32446	4.65669	4.45917	3.93299	5.22297	3.85446	5.20825	5.39477	5.27003	6.12949	6.47842	5.66715	6.23969	3.08712	8.82491	7.73184	2.63181	9.33952	9.01863	11.1313	6.99597	6.99597	6.52826	6.06056	8.5786	9.37065	10.2358
220722	长岭县	222323	Changling	2.01067	2.29826	2.30331	4.18144	4.46031	3.81779	4.41847	4.83256	5.1731	5.03896	6.7868	7.12679	6.49598	7.66199	7.20389	8.82863	3.99211	4.63355	10.2187	3.62729	4.51365	9.78381	10.5986	10.9579	9.48336	9.48336	8.70947	7.93559	10.9349	11.6912	12.4998
220723	乾安县	222328	Qian`an	1.72803	1.48697	1.63623	3.57744	3.95345	5.06492	5.97388	5.72265	7.18642	5.56658	6.40894	6.22201	6.3585	7.07326	7.5201	7.09556	5.49737	2.31965	8.02782	8.16819	2.82271	8.99963	10.4962	8.34244	6.06972	6.06972	6.02522	5.98071	8.24113	9.23895	10.3576
220800	白城市	222301	Baicheng shi	1.01	1.25391	0.750002	1.84498	2.95	4.04795	5.35966	4.22463	5.23066	2.0355	5.17459	3.97116	5.48738	6.37024	6.64166	3.85681	4.4187	8.03935	5.64116	5.79544	7.0091	8.4641	11.7164	7.75304	5.13193	5.57285	5.94601	6.31917	7.12245	7.73221	8.39419
220821	镇赉县	222326	Zhenlai	1.63878	1.90751	1.39977	2.05064	3.40871	3.03025	2.04938	2.7208	3.41352	2.10672	4.83655	4.42831	4.70768	5.90839	5.98818	4.2394	8.66706	3.59823	1.68159	5.35912	4.06369	2.11839	5.75516	8.18924	2.05435	5.49012	7.13423	4.99118	9.23875	11.8567	15.2164
220822	通榆县	222327	Tongyu	1.24662	1.16101	0.950469	2.08688	1.86892	1.9136	1.3033	1.98779	2.35551	2.35258	3.38192	1.88584	3.36973	2.34601	3.58962	2.32936	8.76301	3.27074	2.55491	3.08183	2.0318	3.67652	7.25105	8.12912	1.77011	5.14073	3.3892	1.63767	6.84155	12.1326	21.5155
220881	洮南市	222302	Taonan shi	1.16614	1.44657	1.00335	1.88821	3.0644	3.40207	1.94863	3.00529	4.1703	3.8717	6.65485	6.32533	4.69829	6.20178	7.87731	6	6.32403	5.85966	6.11303	5.80909	3.68183	2.35453	5.26146	10.5163	3.91378	6.43298	5.27202	4.11106	7.50992	8.57653	9.79463
220882	大安市	222304	Da`an shi	1.45603	1.84858	1.8	2.55365	3.76313	4.08045	3.77696	5.17987	4.85331	3.76876	6.45585	6.19731	6.44135	6.37459	6.47015	2.58459	3.47166	2.89895	5.12713	7.36358	3.68185	6.73958	8.52112	4.04423	8.62526	3.96846	4.00149	4.03451	7.0459	8.83786	11.0856
222401	延吉市	222401	Yanji shi	2.01102	1.63647	2.30974	2.15268	2.65556	2.98943	2.305	3.37968	2.72249	4.46648	4.64286	4.83	4.25846	1.93449	6.00765	4.44601	5.73427	4.34595	4.17963	6.61289	5.38697	0.826186	4.85015	3.54832	6.26803	6.65037	6.57092	6.49147	6.05079	5.86538	5.68566
222402	图们市	222402	Tumen shi	2.175	1.38001	2	1.75323	3.06093	3.55625	2.05833	4.66395	2.985	4.32655	4.81276	3.91319	4.67663	1.63052	5.24641	2.97084	8.70344	3.51673	3.31003	5.50848	5.10108	5.68733	5.14251	5.24837	5.49417	5.57783	5.64173	5.70563	7.25144	7.96138	8.74083
222403	敦化市	222403	Dunhua shi	2.55869	2.04307	3.87343	3.21566	5.09922	4.2357	3.43942	4.80103	4.48192	4.20463	5.4654	4.09241	3.51241	3.01764	5.89252	2.9968	7.5879	4.30761	5.12963	7.11807	6.96838	7.09385	4.87623	4.03143	6.46961	6.67846	6.17654	5.67461	7.80332	8.3722	8.98256
222404	珲春市	222404	Hunchun shi	2.44274	2.60583	3.29505	1.61828	3.58937	4.08357	1.47609	4.38422	3.32733	4.96241	4.78618	4.27561	4.99507	1.42982	5.72623	4.50072	5.69054	4.98657	3.50018	7.06355	5.08631	6.36909	3.89596	4.27156	6.10503	6.14983	6.31933	6.48884	6.48644	6.60323	6.72212
222405	龙井市	222405	Longjing shi	1.75073	1.6226	2.46718	2.1814	3.52596	3.58339	2.00924	4.11643	2.7489	4.32651	4.97058	4.59133	4.6643	2.1508	5.75473	3.90082	5.48021	4.9581	5.05752	5.83634	5.8227	6.59526	4.69014	3.44638	6.49716	7.09941	7.06751	7.03561	4.95686	4.45379	4.00178
222406	和龙市	222423	Helong	1.695	1.57094	2.38864	2.11196	3.41371	3.31	1.56794	3.7068	2.04667	3.87853	4.61534	4.7749	4.28409	2.39636	5.07273	3.29327	4.55721	4.26192	2.87826	5.68665	4.55484	5.58127	5.58127	2.04689	5.38968	4.34406	4.79625	5.24844	5.80326	6.39148	7.03933
222424	汪清县	222424	Wangqing	2.11196	1.42623	1.97361	1.37159	2.7	2.99372	1.672	3.1061	1.64783	2.81962	3.45375	2.73033	2.62754	1.17133	3.38036	1.84438	5.21686	2.31412	2.56059	3.25892	3.36838	3.9145	3.9145	3.58645	3.14107	4.153	3.85275	3.5525	5.24074	5.80848	6.43773
222426	安图县	222426	Antu	1.82286	1.231	2.53333	2.591	3.81678	3.79177	2.25314	3.37899	2.84536	3.16518	3.56812	3.85787	3.49308	2.78715	3.93574	2.52326	5.13882	3.45831	3.45744	3.73654	3.74984	4.27599	4.27599	4.37017	4.46435	4.48907	4.74645	5.00382	7.38177	8.82561	10.5519
230101	哈尔滨市市辖区	230101	Ha`erbin SXQ	2.65132	3.3507	2.57156	2.90439	3.28773	2.31867	4.43699	3.80668	4.63736	3.66029	5.72211	5.45519	4.87001	6.19267	7.51533	6.13263	10.1326	7.16114	6.19715	3.69878	4.01802	4.37852	7.99884	7.17192	6.32888	7.36368	7.25544	7.1472	7.17997	7.12006	7.06065
230121	呼兰区	230121	Hulan	3.36516	4.25284	3.26393	4.18683	4.09695	2.02546	4.90566	3.9129	4.07762	4.62312	6.38683	6.37411	6.47283	7.14455	7.81627	8.07575	11.6325	8.37515	9.153	6.47727	7.03632	7.66763	7.57319	6.178	7.13528	8.134	8.01444	7.89488	8.04762	8.02007	7.99261
230123	依兰县	230823	Yilan	2.82062	1.32525	1.8315	1.65169	4.1105	2.97	4.8396	3.53143	3.6857	3.09561	3.69513	3.96609	4.79016	4.92342	5.05669	5.9577	6.84239	7.00138	7.167	5.9864	0.40909	4.95511	6.07102	5.10013	7.5	7.47372	6.95624	6.43876	4.91154	4.28807	3.74374
230124	方正县	232130	Fangzheng	3.49963	2.87065	1.97517	2.90762	2.98625	3.05715	3.49517	2.913	3.4425	3.21451	4.12535	3.54436	4.32787	4.71142	5.09497	3.98745	4.5	5.43793	5.56657	4.6496	0.317738	3.8486	4.71533	3.96124	6.11991	6.43607	5.2055	3.97492	9.07108	11.6548	14.9744
230125	宾 县	232122	Bin xian	3.49261	2.86489	1.97121	3.15831	3.6498	2.68019	4.29822	4.41357	3.88861	2.40124	5.15161	5.10295	5.78588	6.19875	6.61162	7.50423	5.59057	8.58793	7.428	6.51822	7.47276	4.50096	7.87063	7.725	0	7.31502	6.81465	6.31427	5.30612	4.77287	4.29321
230126	巴彦县	232126	Bayan	5.42414	6.5762	3.17991	4.83984	5.40753	2.49414	4.51805	4.92155	4.06665	3.00151	5.29103	6.10304	6.18138	7.42655	8.67173	9.54703	9.51704	9.48705	9.908	7.62272	0.804552	9.83133	9.936	4.99405	9.28276	8.46127	8.85771	9.25415	9.07029	9.2872	9.5093
230127	木兰县	232127	Mulan	3.51024	2.79916	1.79646	3.50668	3.35898	2.27148	4.16195	3.25029	2.84243	2.30852	4.64167	3.18053	3.2359	4.57292	5.90995	4.57587	7.72755	7.84344	6.34099	4.97717	6.32741	2.4849	6.61311	2.47142	6.33102	6.23334	5.49606	4.75878	6.39091	6.5838	6.78251
230128	通河县	232128	Tonghe	3.0692	1.11378	1.20142	1.75846	0.00241935	2.3555	3.55118	3.64725	8.31239	3.98937	4.87573	4.76618	4.634	4.72772	4.82145	5.63909	6.03063	6.37303	3.28803	5.48158	4.54099	2.50295	2.70597	5.60024	5.71195	5.13207	3.92979	2.72751	8.8166	13.7899	21.5687
230129	延寿县	232131	Yanshou	4.16184	2.51138	2.3025	2.12839	4.33746	3.7601	4.56303	3.96513	4.88867	2.34622	5.18087	4.49854	5.31801	4.80408	4.29014	4.51523	5.66608	7.24214	8.22602	5.72717	5.27727	2.50295	7.10011	5.87799	6.91497	7.15581	5.37643	3.59705	7.79471	9.32079	11.1457
230181	阿城市	230181	Acheng shi	4.44146	3.83825	3.14981	4.04145	3.96285	2.5532	5.35285	3.94164	4.65187	4.90104	5.96158	6.25196	5.7945	6.68584	7.57717	7.96703	7.95439	9.06561	9.09283	7.0636	6.73633	4.93563	7.26566	8.58276	8.39747	8.55502	6.42771	4.3004	9.31885	11.1433	13.325
230182	双城市	232101	Shuangcheng shi	5.16225	5.17104	3.87458	4.64417	4.87241	3.70554	5.65735	5.92082	6.73996	4.42978	8.08874	8.46429	7.36745	8.26866	9.16988	8.57089	6.61431	8.11774	9.60937	8.41363	6.8182	8.55779	0	9.61386	9.06834	9.23435	9.03233	8.83031	8.97575	8.89265	8.81033
230183	尚志市	232102	Shangzhi shi	3.10274	3.10802	2.32879	2.65662	4.15321	3.35788	3.86375	3.73248	4.14926	2.90031	4.83443	4.58346	4.63739	6.14453	7.65167	7.26141	8.17693	9.78886	8.37152	7.91386	4.54133	9.28489	8.99961	8.09111	9.98201	9	9.1122	9.22439	6.91394	6.3938	5.91279
230184	五常市	232125	Wuchang	2.72228	2.46334	2.5024	3.26599	4.0135	3.04337	4.43778	4.51607	4.98643	2.92384	5.62828	6.48875	6.2232	6.82912	7.43505	6.99786	9	8.63037	9.985	9.29994	8.74087	7.64465	8.39996	2.62454	7.95	8.6	8.64331	8.68662	6.37216	5.82756	5.32951
230201	齐齐哈尔市市辖区	230201	Qiqiha`er SXQ	2.01046	1.95423	1.65308	2.01086	2.35172	2.5521	2.6489	2.19053	2.28145	2.33736	3.14097	2.56248	3.53916	4.08929	4.63941	3.69875	6.05245	3.43186	6.59181	6.65395	7.14995	7.64594	6.02267	5.69531	0	0	5.99308	4.86078	7.3314	6.70483	6.1318
230221	龙江县	230221	Longjiang	2.01822	1.96178	1.65946	1.48535	2.83827	2.32799	2.52137	1.53112	2.51058	2.22749	4.04135	4.2122	3.34471	4.50406	5.66342	4.21784	8.19026	4.01979	5.42255	5.26363	5.85	0.920215	3.90529	3.26826	1.67835	5.97107	6.37316	4.13021	3.08974	2.53717	2.08343
230223	依安县	230223	Yi`an	2.08219	1.82793	1.73449	2.40801	2.42777	2.03285	3.26095	2.33517	2.31987	1.99843	2.96991	3.63733	4.59	5.89492	7.19985	5.59807	5.9	7.66383	5.69427	7.90903	5.34543	3.79988	7.2	3.26	4.84665	6.02389	5.09169	5.24585	5.82477	5.79737	5.77009
230224	泰来县	230224	Tailai	1.76565	1.77283	1.26731	1.18875	2.41596	2.08623	1.63581	1.6857	0.978225	1.24692	2.23029	1.98707	2.27437	2.437	2.59963	3.17812	4.75402	6.69751	4.0784	5.49545	3.94089	1.94906	3.35851	0.771224	2.64387	3.95775	3.35729	2.88251	3.31178	3.15258	3.00103
230225	甘南县	230225	Gannan	2.41685	2.71274	2.34859	2.53293	2.16649	2.19148	2.64899	2.16859	2.10811	2.94313	3.72783	2.09816	3.39376	4.51533	5.6369	3.4604	6.35804	3.34151	2.99872	4.06362	4.90909	1.46764	4.81339	4.40935	1.51874	5.22	5.7	4.50262	7.45498	8.79088	10.3662
230227	富裕县	230227	Fuyu	1.7214	1.81235	1.82421	2.50616	1.79339	1.90613	2.70503	2.76539	2.466	2.49767	3.4224	2.85912	3.96359	4.32322	4.68285	4.22071	6.48222	5.46286	4.49999	3.90002	4.45915	3.04747	4.27494	4.49982	2.11571	4.23473	4.16956	2.90884	4.99715	5.66371	6.41919
230229	克山县	230229	Keshan	1.6413	1.72802	1.87422	2.656	2.74163	2.51916	3.67083	3.59158	3.3568	3.61495	4.28857	5.01319	5.25061	5.61142	5.97224	7.00683	3.21769	8.88304	7.24748	5.67283	4.5	4.18929	6.225	3.99844	6.29998	7.42496	7.45453	5.17498	2.57171	1.88176	1.37691
230230	克东县	230230	Kedong	1.81065	2.02454	2.00413	3.02249	3.48328	2.9962	4.08991	4.06819	4.68452	5.02161	4.49925	4.79701	5.07068	5.65181	6.23294	8.27619	5.20544	11.25	11.5581	8.50897	5.79545	5.12989	5.15174	3.16047	5.3671	5.12872	5.29003	5.5708	6.67239	7.3002	7.98708
230231	拜泉县	230231	Baiquan	1.70596	2.18344	1.77537	3.15933	2.80953	2.57444	3.45474	3.3118	3.80159	2.3608	3.749	4.70905	5.20681	5.95575	6.70468	6.72001	6.79552	8.2433	7.58191	7.70451	4.73183	5.70917	6.18173	0.864782	5.11285	5.44533	5.718	4.4985	7.18375	8.22233	9.41107
230281	讷河市	230222	Nehe	1.97826	1.43805	2.05767	2.66889	2.80999	2.64298	3.51626	3.49035	3.73105	3.94453	3.95219	3.38211	3.8594	4.86562	5.87184	6.45645	4.39924	10.0098	6.03	5.75458	4.13183	6.36214	6.6526	6.03565	6.92211	7.37424	5.80445	5.26992	7.55492	7.87884	8.21666
230301	鸡西市市辖区	230301	Jixi SXQ	2.70272	1.28754	1.6425	2.77726	2.842	2.35984	3.09875	2.98218	3.37444	3.80935	3.8259	3.78956	3.78074	4.33526	4.88978	4.53466	5.75264	6.42093	6.76482	5.65933	7.30915	8.95898	7.33959	5.57784	3.31559	6.87724	6.82103	6.76483	7.3024	7.45588	7.61259
230321	鸡东县	230321	Jidong	2.7375	1.30411	1.66364	2.52285	3.38207	1.72209	2.65756	3.25519	3.83825	4.39677	4.57533	4.75389	5.35502	5.72882	6.10262	8.43639	6.49768	8.12273	8.27213	6.40918	6.70883	7.62169	6.76801	7.05023	7.05001	7.17002	7.2825	7.39498	7.84158	8.08081	8.32734
230381	虎林市	231027	Hulin	3.192	0.690125	1.75714	3.37265	2.06151	0.245029	2.86427	2.83456	2.69781	3.63481	4.18711	4.22575	5.24576	5.64783	6.04989	5.3099	8.13106	7.92739	6.86738	5.74082	5.56348	6.5591	3.60459	5.96936	7.15494	6.03673	6.32958	6.62242	6.32692	6.4327	6.54024
230382	密山市	231082	Mishan shi	3.21541	0.568878	2.16563	2.98243	3.79923	2.60513	3.40276	3.98174	4.0062	4.71042	5.18949	4.19755	5.09862	6.55039	8.00216	7.67252	7.49866	10.2346	10.407	9.32735	8.48199	9.55071	6.56242	4.78412	7.70326	7.31379	7.21794	7.12208	6.80429	6.64324	6.486
230401	鹤岗市市辖区	230401	Hegang shi PQ (S)	2.19436	0.809518	0.778123	1.15128	1.865	2.33165	2.66193	2.6838	2.9665	2.43603	4.87231	3.31233	3.34749	4.4787	5.60991	4.406	7.1854	5.95002	5.60325	5.02196	4.56681	5.14222	6.04009	4.33282	6.83068	0	2.80001	5.60003	5.38995	5.26237	5.13782
230421	萝北县	230421	Luobei	1.96744	0.725805	0.697656	2.04695	2.4062	1.605	2.46777	2.98427	2.92065	3.54247	4.68762	2.87785	3.6017	3.53702	3.47234	3.41976	5.54901	5.02062	5.54835	5.3184	5.2641	6.34829	4.84167	5.24471	5.8742	6.61566	5.48727	4.35889	6.59968	6.90299	7.22023
230422	绥滨县	230422	Suibin	2.29676	0.688462	1.30385	1.8575	2.63405	1.46083	3.04828	3.10807	3.50035	3.32966	3.72497	3.38901	3.78408	4.02548	4.26688	3.65301	7.60551	5.37488	3.69436	5.38634	4.96363	6.14605	5.16798	5.75482	6.7439	6.40495	6.51702	4.014	6.07749	6.37629	6.68978
230501	双鸭山市市辖区	230501	Shuangyashan SXQ	1.57634	1.34045	1.10455	0.726297	2.66447	3.10375	3.23333	2.7795	2.56951	2.343	3.45347	2.9739	4.22829	4.45462	4.68095	5.12574	4.55556	6.69186	8.095	5.64549	5.37077	5.09604	5.35154	5.91993	6.37591	6.53994	5.36895	4.19795	8.08436	9.5089	11.1845
230521	集贤县	230521	Jixian	3.3549	2.85284	2.35079	3.31558	4.28038	3.54	4.03123	3.59923	2.5965	3.98392	4.54985	3.5661	4.42788	3.79493	3.16197	6.01782	8.28074	9.11525	7.67087	5.14088	5.50898	6	5.97997	4.5	7.5	7.49884	8.83588	4.79	8.88983	10.5976	12.6335
230522	友谊县	230834	Youyi	2.63974	2.03398	1.42822	2.48016	4.87759	3.19637	3.53211	3.61895	2.83555	4.09904	4.1979	1.54224	3.09368	2.44294	1.7922	4	8.79499	4	6.28571	4.44444	4.11429	4.5	5	6.35719	7.5	7	5.7541	4.5082	8.32978	9.5881	11.0365
230523	宝清县	230827	Baoqing	2.651	2.04266	1.43431	2.49074	4.89839	3.21	3.54717	4.09467	2.83276	4.095	4.19376	2.04928	4.1108	3.24611	2.38143	5.31509	8.93001	6.04696	6.43815	4.99085	4.56828	5.1902	4.10749	3.25962	10.4217	9.34921	8.18351	7.01782	6.80058	6.12487	5.5163
230524	饶河县	230832	Raohe	1.845	1.45286	1.06072	2.385	2.1525	1.92	2.09063	2.01382	2.7	3.41571	4.11202	3.51276	3.9209	4.28947	4.65803	4.82432	8.04245	7.68673	7.05175	4.13153	3.6953	5.76579	4.09743	4.84706	5.32409	4.74605	6.12303	7.5	7.26784	8.44053	9.80244
230601	大庆市市辖区	230651	Daqing shi CC	1.30152	1.87702	1.60817	2.44923	2.09249	1.56749	3.52032	3.88647	3.64487	5.98017	7.31383	7.69314	6.34958	6.92885	7.50811	2.81459	8.29258	7.17051	6.04843	3.5437	3.16953	3.21094	9.13516	7.20607	4.7641	6.98118	5.73523	4.48928	8.94886	10.7317	12.8696
230621	肇州县	232329	Zhaozhou	2.0329	2.93181	2.51187	3.36584	3.58469	3.34849	6.02306	5.86714	6.72063	6.22141	7.60886	8.00347	6.60572	7.50234	8.39897	6.19931	6.62548	7.05165	8.58644	7.40459	2.65908	0.507099	6.83188	4.6956	6.915	7.72168	7.36182	7.00196	7.59041	7.56145	7.5326
230622	肇源县	232328	Zhaoyuan	1.26378	2.01113	1.68409	2.37493	2.9775	2.96328	4.13676	4.73466	5.51197	3.12883	6.21226	5.39383	6.74282	7.59262	8.44243	5.60213	5.47368	5.34523	4.77094	6.59992	3.21812	4.02923	6.52164	1.55448	5.27685	6.86015	6.59249	6.32483	7.09205	7.19059	7.2905
230623	林甸县	230228	Lindian	1.92534	3.06392	1.11754	3.05792	4.45958	2.35107	2.43047	1.29368	1.39471	1.50649	3.51138	4.07848	4.60066	4.69437	4.78809	4.35673	3.97487	5.76643	1.6876	4.75912	3.02727	0.283092	4.58399	1.54952	4.935	5.908	5.45773	5.00746	5.72842	5.70028	5.67228
230624	杜尔伯特蒙古族自治县	230226	Du`erbote Mengguzu zizhixian	1.16304	17.4964	0.492458	1.91768	2.44811	2.2806	2.13298	2.36562	2.05142	1.05204	3.01976	2.37519	2.58531	3.46012	4.33494	1.73772	7.94816	4.08015	2.97061	4.84093	1.81361	1.59725	5.46164	4.43626	1.38283	5.05574	4.3544	3.65305	4.17902	3.96197	3.7562
230701	伊春市市辖区	230701	Yichun shi PQ	1.08745	1.08745	1.08745	1.08745	0.705002	2.42863	3.727	2.89344	2.08092	2.30249	3.81714	3.72972	3.78006	4.02621	4.27237	5.22531	8.19973	5.11058	5.20061	4.25432	4.1974	4.14049	4.99756	3.65523	5.39527	5.41493	5.20062	5.23644	6.01306	6.2448	6.48548
230722	嘉荫县	230722	Jiayin	1.65417	0.940381	1.24688	0.144886	3.10186	2.18484	3.37053	3.4964	3.56089	3.197	2.96499	2.76214	2.36821	3.24359	4.11896	3.64959	7.09388	3.26288	2.38446	3.10897	3.31394	3.69672	3.8	5.01532	3.7002	3.76541	3.40056	4.4271	5.24524	5.92674	6.69679
230781	铁力市	230781	Tieli shi	2.9325	2.16937	1.71774	3.18421	3.18	2.23987	3.45543	3.58447	3.65058	2.43718	4.75327	5.58893	4.33998	4.87553	5.41107	5.42975	12.7694	5.27893	5.59022	5.20885	5.38616	6.33356	6.1822	4.5669	6.48049	6.2823	6.25	6.1464	6.25	6.23987	6.22976
230801	佳木斯市市辖区	230801	Jiamusi SXQ	4.54397	1.15081	1.95703	1.88814	2.9852	3	3.77632	4.60115	4.15915	3.67171	4.48703	4.01375	4.01553	3.68991	3.36429	5.7293	7.27016	7.45959	6.39958	6.55896	6.26992	5.98089	4.67746	3.48218	4.90637	4.75158	5.19857	1.7757	7.20692	13.199	24.1729
230822	桦南县	230822	Hua`nan	2.59096	0.656188	1.11589	1.24199	3.40517	2.925	3.48079	3.16733	3.64099	3.6114	4.716	5.46281	5.92494	5.02365	4.12236	5.8343	6.52524	6.14001	7.52999	6.81813	5.78182	8.23999	8.23999	6.53595	6.99695	8.94464	7.57508	6.58511	8.44603	8.44263	8.43923
230826	桦川县	230826	Huachuan	2.4058	0.913515	1.68088	1.75171	4.0965	3.285	4.44357	3.72486	3.68209	4.43466	4.53368	2.62618	4.33433	5.6693	7.00427	8.55797	6.36728	7.46149	6.87698	5.97284	3.81818	5.4	5.4	3.31325	3.84776	3.033	3.55486	1.42989	7.48391	16.984	38.5434
230828	汤原县	230828	Tangyuan	2.39655	0.719562	1.22299	1.77716	3.78089	2.49	4.18412	3.56594	0	2.79846	4.5007	3.48958	4.96662	5.47501	5.98341	6.87136	8.84286	7.95292	5.66982	5.76807	5.04542	6.27492	7.82139	1.275	6.50808	7.60001	7.90268	7.20642	8.05691	8.2442	8.43585
230833	抚远县	230833	Fuyuan	0.76874	0.0375009	0.674966	1.15494	0.8	1.07036	1.34072	1.74374	2.05286	2.24447	2.77468	0.722222	2.3122	2.83037	3.34854	4.42933	8.19678	5.53985	5.17109	2.98603	2.74096	4.88672	4.88672	4.41151	3.41994	7	5.87084	6.0006	8.97903	10.048	11.2442
230881	同江市	230881	Tongjiang shi	1.87625	0.646699	1.0875	1.6163	1.375	2.475	2.06999	2.14067	3.05976	2.97339	3.22891	0.497975	3.75008	4.62508	5.50007	7.1639	10.8796	7.03804	1.53688	6.02724	5.20951	6	6	7.15051	3.39993	4.50007	4.81629	4.21263	4.04763	3.92049	3.79734
230882	富锦市	230882	Fujin shi	2.76987	0.706054	1.45553	1.94294	4.12694	2.38799	2.9582	2.88563	3.02429	3.64307	3.67279	3.57638	4.54204	5.29223	6.04243	7.38732	7.88529	9.2948	9.31479	7.9773	8.50914	8.72101	7.31299	5.69531	8.28	8.29844	7.12437	7.32744	7.04045	6.68339	6.34445
230901	七台河市市辖区	230901	Qitaihe SXQ	3.11441	0.831683	1.79536	2.87366	3.95196	1.97791	2.93068	2.7188	3.58745	3.21631	4.29422	5.00689	4.09824	4.03164	3.96503	4.36203	6.1862	7.16071	7.17611	6.14572	6.55544	6.71867	5.63393	4.38767	6.41439	4.23623	5.09332	5.9504	7.3845	8.88996	10.7024
230921	勃利县	230921	Boli	3.45148	0.921694	1.98967	3.18467	4.37968	2.19197	3.24787	3.01305	3.97572	3.56441	4.75897	5.54878	4.54179	5.20903	5.87627	7.28335	1.11898	8.75837	6.71796	6.28638	5.72737	6.12806	6.00701	5.23216	6.31734	6.78041	6.5906	6.40079	7.63102	7.97545	8.33543
231001	牡丹江市辖区	231001	Mudanjiang SXQ	3.88737	2.67768	2.35148	2.10625	3.34913	3.33125	3.92718	4.60115	3.421	4.88833	4.42499	3.88702	4.97899	5.29615	5.61331	5.05634	5.75998	6.13118	5.60221	2.90467	4.41021	5.91575	4.4243	5.24753	5.27276	6.34503	6.74866	6.99755	7.66468	8.16501	8.698
231024	东宁县	231024	Dongning	4.36902	3.00944	2.64283	3.85784	3.81453	0.3945	4.95519	5.60051	3.429	5.55878	6.04501	5.28369	4.93668	5.57228	6.20788	5.73763	10.2357	4.29537	7.93438	5.80908	7.55466	7.15791	5.42118	3.85954	5.01404	6.73304	6.7502	5.16354	4.95149	4.49996	4.08961
231025	林口县	231025	Linkou	3.09965	0.94285	2.06633	2.66287	3.23242	3.09254	3.34418	3.78853	3.76313	4.0242	4.59212	3.79126	5.06704	5.42777	5.7885	5.4427	7.36405	7.81396	9.07506	7.52733	8.93196	7.95553	5.09214	5.81661	5.85329	6.7013	6.59967	7.01384	7.18882	7.36264	7.54067
231081	绥芬河市	231081	Suifenhe shi	2.59284	0.560345	0.725	184.72	2.98154	0.855	3.69706	3.17143	3.56321	3.66391	3.85536	4.46555	4.87414	5.06207	5.25	5.355	7.04798	4.42408	6.74906	5.45455	6.71642	6.86096	5.92179	4.41176	3.97582	5.47425	5.23525	4.99625	7.97391	9.32061	10.8948
231083	海林市	231022	Hailin	3.07767	1.67545	2.04682	2.14984	3.92554	3.89439	2.32698	4.17213	4.67267	5.0375	5.6238	4.29292	5.70275	6.13913	6.5755	6.21851	6.01506	9.96617	9.25556	5.4	6.61383	6.20657	4.24606	6.37115	5.71424	6.70567	6.75	6.88402	7.81199	8.23192	8.67443
231084	宁安市	231021	Ning`an	3.14375	2.41632	2.36436	2.385	3.46552	2.84557	3.60322	3.3119	3.54757	4.26591	4.81075	4.54923	4.43902	5.08964	5.74025	5.61098	8.32851	6.48029	7.26097	4.19999	7.67742	7.64325	5.4899	4.23305	6.50053	7.47581	10.2311	7.30641	2.80165	2.30309	1.89325
231085	穆棱市	231023	Muling	3.69598	2.22347	2.66818	3.705	4.70641	4.29229	4.1742	4.57988	4.54061	5.17256	5.31207	5.58085	5.82869	7.52891	9.22914	9.02924	8.19283	15.0811	15.3589	9.87236	7.54105	8.75497	5.80408	2.8208	5.98995	6.80137	6.83349	6.80359	2.80165	2.25265	1.81123
231100	黑河市	232601	Heihe shi	2.25096	1.35416	1.625	2.04114	0.830766	1.74054	2.52411	2.39431	2.51251	2.73829	3.93321	4.43343	3.48393	3.51334	3.54274	4.11274	4.68274	5.25	3.57027	3.21871	3.3804	3.54209	4.09606	1.89155	0	0	0.948916	1.89783	5.09154	4.09383	3.29162
231121	嫩江县	232622	Nenjiang	1.59118	0.793967	1.425	1.85215	1.92778	2.14285	1.91923	2.20867	2.9225	3.85675	3.78307	4.47604	4.03022	3.05347	2.07672	4.5	5.46705	4.54494	5.1618	4.86828	4.70447	5.87143	5.24245	3.5312	4.33205	4.8287	4.46935	4.11	2.98928	2.5633	2.19803
231123	逊克县	232625	Xunke	2.01562	2.06029	1.83214	1.665	1.325	2.45	2.26187	2.78447	3.2465	3.03524	3.71218	3.62754	3.61907	3.6804	3.74174	4.14563	5.30325	6.01023	6.17192	4.60998	4.39142	5.25785	5.26365	1.87581	3.90969	5.34533	3.97223	2.59914	5.53046	6.49875	7.63658
231124	孙吴县	232626	Sunwu	2.08927	1.125	1.33928	1.06495	1.14374	1.14377	1.54515	1.35625	2.14799	2.08553	2.38067	0	2.75791	2.72699	2.69607	3.0726	5.54477	4.12468	3.65485	3.60057	2.90428	3.30333	4.065	3.35552	3.37836	4.22184	2.67434	1.12683	5.30605	10.1941	19.5849
231181	北安市	232602	Bei`an shi	3.60943	3.52264	2.5413	3.08327	3.06682	3.01326	3.29074	3.24587	2.87515	2.94803	3.97539	4.32946	4.16997	4.67772	5.18547	5.93414	1.66667	9.04299	7.96214	5.35912	4.09089	5.07688	5.41499	2.51529	4.88659	5.56499	5.61748	5.66996	7.69763	8.6634	9.75034
231182	五大连池市	232603	Wudalianchi shi	2.076	1.41236	3.01071	2.47115	3.12535	2.83134	3.41381	2.80534	3.303	3.61418	3.77686	4.67273	5.2085	5.19194	5.17538	5.58304	6.48774	6.74614	6.41621	5.86289	4.71807	4.84544	4.9357	4.55711	4.76181	4.80583	4.89292	4.98001	7.69763	9.19001	10.9717
231221	望奎县	232324	Wangkui	3.28091	3.80173	2.45789	3.04686	3.732	20.927	3.43655	3.27558	3.15063	2.01829	4.51352	4.81441	5.35306	6.25015	7.14724	7.50062	5.17308	7.08072	7.22118	4.99094	4.92271	6.54011	4.49999	3.57928	5.03544	6.33503	6.35813	6.38123	9.24001	10.6423	12.2573
231222	兰西县	232325	Lanxi	2.92249	3.31767	3.5678	3.26559	7.53782	1.73944	3.59009	3.53664	2.26048	2.43119	4.31068	4.59136	5.05094	6.27547	7.50001	7.84775	5.49231	6.66939	7.4577	5.55001	3.16364	7.09079	3.55956	2.10652	9.06439	4.14971	4.47213	4.79456	7.23889	8.8305	10.7721
231223	青冈县	232326	Qinggang	1.78507	2.25024	1.63027	2.50326	2.64011	1.41603	3.01739	3.1469	2.67202	1.32978	3.59787	4.18858	5.30999	5.9925	6.675	6.61864	6.76501	6.91137	5.80791	5.8773	3.84548	3.45459	4.12103	3.10003	5.12288	5.87869	5.96123	6.04376	7.42497	8.05961	8.74848
231224	庆安县	232330	Qing`an	2.67353	2.59649	1.44191	2.57794	3.59321	1.27336	3.45226	3.16845	2.535	2.06212	3.42062	4.68945	4.916	5.87375	6.83149	7.31341	4.7234	8.19003	8.23028	5.80918	5.07291	5.06617	6.78997	2.4491	5.95264	6.25644	5.24695	4.23747	6.33981	6.64072	6.9559
231225	明水县	232331	Mingshui	1.93695	2.35451	1.45773	2.52987	1.96582	1.92559	2.7682	3.17793	2.71722	1.05824	4.32027	4.75486	5.09057	6.27814	7.46571	4.87495	4.92157	5.49302	6.68849	5.24998	4.33637	4.91382	4.33192	3.54611	6.75054	4.13109	4.72056	5.31002	9.43645	12.7224	17.1526
231226	绥棱县	232332	Suileng	2.58971	3.09708	2.51908	2.69271	3.40357	1.57747	3.44373	3.26016	2.75803	3.23505	4.40632	4.52918	4.67059	5.68717	6.70375	6.92575	7.19308	7.46041	7.55641	6.08179	5.65881	4.49999	5.91674	4.41418	5.22411	5.98498	4.98643	3.98787	10.2355	14.3283	20.0576
231281	安达市	232302	Anda shi	2.47984	2.74819	2.07141	3.1513	3.825	2.53266	4.42829	4.28111	4.47908	1.93626	4.86786	5.20271	5.54458	6.05222	6.55986	4.29214	2.87879	6.06624	6.33491	4.67725	3.2591	4.28216	5.92299	7.17866	4.86073	6.86826	7.26033	7.65241	8.72419	9.45454	10.246
231282	肇东市	232303	Zhaodong shi	2.91066	3.39605	2.91005	4.02263	4.53528	3.7411	5.71121	5.02612	5.80136	4.85208	6.31439	6.76961	7.14932	7.86194	8.57456	7.37103	4.7807	8.37893	9.76463	7.29545	4.06365	4.87228	7.20988	4.71997	10.6618	8.60792	8.95021	9.2925	10.594	11.3641	12.1901
231283	海伦市	232304	Hailun shi	2.70224	3.35087	2.52627	2.9956	3.17851	1.95483	3.26335	3.07943	3.04464	2.30969	4.65306	4.12907	4.8847	6.29991	7.71512	8.98995	5	10.238	10.29	6.76363	5.49549	5.65047	5.80545	1.245	5.38699	6.225	6.7528	7.28059	8.30031	9.13865	10.0617
232301	绥化市	232301	Suihua shi	3.60185	4.12864	2.71563	3.53167	4.20359	1.98819	4.09543	3.71382	2.35897	2.39963	5.21783	5.40746	6.16744	6.61222	7.05699	7.17715	4.37713	8.49257	8.5357	5.61053	4.55859	5.84017	7.12175	4.63737	7.77004	8.52602	7.79923	7.07244	8.67656	8.81649	8.95868
232721	呼玛县	232721	Huma	1.16253	0.41251	0.562514	0.675169	1.06883	1.4625	1.39122	1.31993	2.02663	2.73333	2.65625	4.0201	2.28033	2.54725	2.81416	4.42308	5.28187	6.17895	6.18	5.46939	5.45794	5.25	5.25137	5.24579	5.24022	4.0076	4.47308	4.93856	4.50164	4.69932	4.90569
232722	塔河县	232722	Tahe	1.62489	0.576573	0.786235	0.943695	1.49393	2.04416	1.94453	1.84489	2.83266	3.82043	3.71268	5.61896	3.18726	3.56033	3.9334	4.59245	5.2515	2.71429	2.85714	3	3.75	4.38462	4.40741	4.40273	4.39806	3.36353	3.7542	4.14487	3.77817	3.94408	4.11728
232723	漠河县	232723	Mohe	1.63736	0.580998	0.792269	0.950937	1.50539	2.05985	1.95945	1.85905	2.8544	3.84975	3.74118	5.66209	3.21172	3.86748	4.52323	5.28111	6.03899	6	3.54167	2.625	3.85	4.71429	1.41176	3.15588	4.9	2.36364	4.00791	5.65217	5.15212	6.89944	9.23936
310100	上海市市辖区	310101	Shanghai shi CC	#DIV/0!	7.79961	#DIV/0!	#DIV/0!	#DIV/0!	#DIV/0!	#DIV/0!	1.85991	#DIV/0!	1.1994	#DIV/0!	#DIV/0!	#DIV/0!	4.85976	4.18	4.50289	4.08988	3.82221	3.55455	2.85714	2.85714	2.18349	4.95161	3.16667	4.91674	2.37171	4.0216	5.67149	2	2.3057	2.65813
310112	闵行区	310221	Shanghai	#DIV/0!	#DIV/0!	#DIV/0!	#DIV/0!	#DIV/0!	#DIV/0!	#DIV/0!	#DIV/0!	#DIV/0!	#DIV/0!	#DIV/0!	#DIV/0!	#DIV/0!	#DIV/0!	#DIV/0!	#DIV/0!	5.01	#DIV/0!	#DIV/0!	#DIV/0!	#DIV/0!	#DIV/0!	#DIV/0!	#DIV/0!	22.5	17.5556	#DIV/0!	#DIV/0!	3.51429	#DIV/0!	#DIV/0!
310114	嘉定区	310222	Jiading	3.18758	3.29984	#DIV/0!	#DIV/0!	#DIV/0!	#DIV/0!	#DIV/0!	#DIV/0!	#DIV/0!	#DIV/0!	#DIV/0!	1.34933	3.61905	#DIV/0!	#DIV/0!	#DIV/0!	5.9524	5.44792	#DIV/0!	#DIV/0!	#DIV/0!	#DIV/0!	#DIV/0!	#DIV/0!	3.53704	3.48754	#DIV/0!	3.27604	#DIV/0!	#DIV/0!	#DIV/0!
310116	金山区	310228	Jinshan	#DIV/0!	#DIV/0!	#DIV/0!	#DIV/0!	#DIV/0!	#DIV/0!	#DIV/0!	#DIV/0!	#DIV/0!	#DIV/0!	#DIV/0!	1.94903	#DIV/0!	#DIV/0!	#DIV/0!	#DIV/0!	#DIV/0!	#DIV/0!	#DIV/0!	#DIV/0!	#DIV/0!	#DIV/0!	#DIV/0!	#DIV/0!	#DIV/0!	#DIV/0!	#DIV/0!	#DIV/0!	#DIV/0!	#DIV/0!	#DIV/0!
310117	松江区	310227	Songjiang	#DIV/0!	#DIV/0!	#DIV/0!	#DIV/0!	#DIV/0!	#DIV/0!	#DIV/0!	#DIV/0!	#DIV/0!	#DIV/0!	11.8441	5.78333	#DIV/0!	#DIV/0!	#DIV/0!	#DIV/0!	8.2575	#DIV/0!	#DIV/0!	#DIV/0!	#DIV/0!	#DIV/0!	#DIV/0!	#DIV/0!	#DIV/0!	#DIV/0!	#DIV/0!	#DIV/0!	#DIV/0!	#DIV/0!	#DIV/0!
310118	青浦区	310229	Qingpu	#DIV/0!	#DIV/0!	#DIV/0!	#DIV/0!	#DIV/0!	#DIV/0!	#DIV/0!	#DIV/0!	#DIV/0!	2.55064	1.7991	#DIV/0!	4	1.94903	1.66667	#DIV/0!	6.18	#DIV/0!	#DIV/0!	#DIV/0!	#DIV/0!	#DIV/0!	#DIV/0!	#DIV/0!	#DIV/0!	#DIV/0!	#DIV/0!	#DIV/0!	#DIV/0!	#DIV/0!	#DIV/0!
310119	南汇区	310225	Nanhui	3.71259	3.22484	2.92485	1.94903	3.48689	5.02475	3.85307	6.0447	3.23984	6.18486	6.0695	5.91327	6.10356	5.33246	4.90895	4.57877	4.79921	5.01965	3.2087	6.52174	6.52063	6.51952	6.51841	6.51729	6.51618	6.51507	6.51396	6.51285	6.50819	6.50589	6.5036
310120	奉贤区	310226	Fengxian	4.46261	3.82826	4.49804	3.46189	4.86973	4.89283	4.39281	3.82229	4.62518	4.9653	4.76168	4.00127	5	7.7766	10.5532	7.48246	6.36364	6.19187	6.43305	5.76595	9.1403	6.48977	6.77361	6.80811	6.80695	6.80579	6.80463	6.80347	6.33293	6.18621	6.04289
310230	崇明县	310230	Chongming	4.25461	5.16786	6.072	4.67328	6.57375	6.60494	5.92995	5.1598	6.24363	6.70277	6.4279	5.40141	6.74961	6.79002	7.12328	7.15595	6.96787	6.7798	7.04388	6.31344	10.0082	7.10598	7.41677	4.365	6.52835	6.63937	6.66218	6.68498	6.22263	6.0934	5.96685
320101	南京市市辖区	320101	Nanjing shi PQ	2.96875	4.86302	5.11667	3.3625	3.66667	4.85565	5.14862	5.08083	4.99286	5.53413	5.64215	4.55993	5.05435	3.75838	5.05526	6.69591	4.7971	4.70523	5.81961	5.59516	6.46208	7.86181	7.64336	4.65305	4.1513	4.13274	4.7443	5.35586	6.9283	8.24577	9.81377
320121	江宁县	320121	jiangning	2.10021	3.22484	5.36263	2.11521	2.40003	2.92813	2.37577	4.42611	5.02475	4.975	5.24934	2.24545	3.86127	3.06429	2.8	2.55122	3.525	2.65135	3.6	3.31378	3.38323	4.61468	5.21818	5.65606	4.22	4.17013	5.11227	6.05441	5.64844	6.29455	7.01456
320123	六合县	320123	Luhe	2.3	3.42003	3.7687	4.7	3.93238	3.52343	4.45	4.65734	5.6175	5.97928	6.07126	2.25975	4.05503	6.33661	4.73276	5.41239	7	6.00824	6.21809	6.74987	6.55918	7.21212	7.23276	4.95077	4.96194	4.82995	6.18451	7.53907	7.56098	8.82714	10.3053
320124	溧水县	320124	Lishui	2.63068	3.91174	4.31054	5.37574	4.49775	4.64768	2.35382	2.62467	2.54984	2.475	3.56205	2.11146	3.50538	2.96875	2.54762	3	6.12	3.52609	3.73333	3.27273	3.34091	3.72027	5.25053	6.62292	4.70154	4.65067	4.8512	5.05172	5.0664	5.21393	5.36576
320125	高淳县	320125	Gaochun	2.9658	4.41006	4.85966	6.06054	5.07071	5.23974	2.65367	3.74813	1.04995	1.98725	2.17489	2.58718	4.88889	3.8	3.64	3.9	5.32613	4.38889	4.85714	5.63203	6.66569	7.2	7.42609	2.47667	7.5	7.2	7.55152	7.90303	7.92599	8.18563	8.45378
320201	无锡市市辖区	320251	Wuxi shi CC	#DIV/0!	#DIV/0!	#DIV/0!	#DIV/0!	#DIV/0!	#DIV/0!	2.93362	4.14353	1.16071	2.19689	2.40433	2.86011	5.40464	4.20088	4.024	4.31143	5.888	4.85189	5.36954	6.22618	4.90909	6.42955	7.95	#DIV/0!	#DIV/0!	#DIV/0!	#DIV/0!	#DIV/0!	2.92857	#DIV/0!	#DIV/0!
320281	江阴市	320281	Jiangyin shi	#DIV/0!	#DIV/0!	#DIV/0!	#DIV/0!	#DIV/0!	#DIV/0!	#DIV/0!	#DIV/0!	#DIV/0!	#DIV/0!	#DIV/0!	#DIV/0!	#DIV/0!	#DIV/0!	#DIV/0!	#DIV/0!	6.36937	#DIV/0!	#DIV/0!	#DIV/0!	#DIV/0!	#DIV/0!	#DIV/0!	2.47667	#DIV/0!	#DIV/0!	#DIV/0!	#DIV/0!	4.20797	#DIV/0!	#DIV/0!
320282	宜兴市	320282	Yixing shi	#DIV/0!	#DIV/0!	#DIV/0!	#DIV/0!	#DIV/0!	#DIV/0!	#DIV/0!	#DIV/0!	#DIV/0!	#DIV/0!	#DIV/0!	#DIV/0!	#DIV/0!	#DIV/0!	#DIV/0!	#DIV/0!	6.22866	#DIV/0!	#DIV/0!	#DIV/0!	#DIV/0!	#DIV/0!	3.7	2.95604	3.57143	3.6	#DIV/0!	1.98421	#DIV/0!	#DIV/0!	#DIV/0!
320283	锡山市	320201	Wuxi	#DIV/0!	#DIV/0!	#DIV/0!	#DIV/0!	#DIV/0!	#DIV/0!	#DIV/0!	#DIV/0!	#DIV/0!	#DIV/0!	#DIV/0!	#DIV/0!	#DIV/0!	#DIV/0!	#DIV/0!	12.2036	5.94132	#DIV/0!	#DIV/0!	#DIV/0!	#DIV/0!	#DIV/0!	#DIV/0!	#DIV/0!	#DIV/0!	#DIV/0!	#DIV/0!	#DIV/0!	#DIV/0!	#DIV/0!	#DIV/0!
320301	徐州市市辖区	320301	Xuzhou SXQ	2.02663	2.14982	2.54062	4.01875	4.32613	4.63351	4.79167	4.30108	4.48711	5.07802	4.20227	5.16176	5.45749	5.52059	4.3599	5.39969	8.57504	3.99269	4.98905	4.41724	3.84543	4.43786	5.03028	3.64021	4.97121	5.1937	4.83499	4.47628	4.82122	4.71483	4.61079
320321	丰 县	320321	Feng xian	3.35389	3.55775	4.20449	3.91181	5.10663	5.05283	5.06738	4.51428	3.5685	4.66211	4.94318	5.16928	3.75	4.67718	4.18678	5.18093	6.01004	4.64488	4.67956	4.78637	5.30454	5.92503	5.95498	2.91349	5.34743	3.31537	3.63528	3.9552	4.005	4.26811	4.5485
320322	沛 县	320322	Pei xian	2.94894	3.39788	4.5574	4.53391	5.41175	5.43044	5.928	5.7129	5.71941	5.67831	5.6123	6.04534	4.62078	5.36999	3.14113	5.31	7.22755	5.66578	5.06041	4.96366	4.43178	5.43506	5.78642	2.25	4.88995	4.09488	3.48117	2.86746	4.02221	4.12484	4.23008
320323	铜山县	320323	Tongshan	3.19489	3.96754	3.61721	4.42215	4.86194	4.61844	5.33528	4.27876	4.51398	5.76	5.45999	5.58001	4.96444	5.58014	4.53607	5.351	5.5225	3.91532	5.11308	4.63633	4.9635	5.98054	6.01497	3.21241	4.84123	3.10214	3.75132	4.40051	4.2	4.67147	5.19585
320324	睢宁县	320324	Suining	3.99146	3.87917	4.29924	4.26143	5.5479	5.69604	5.59783	5.90912	5.57534	6.91772	5.79076	6.10785	5.07112	6.03578	4.87557	5.45657	5.95433	4.66867	4.14415	4.41824	4.90916	4.74105	5.80699	2.50079	4.94922	3.22926	3.26178	3.29431	4.79898	5.56169	6.44562
320381	新沂市	320381	Xinyi shi	3.96331	3.87537	4.12603	4.38949	4.77971	5.15806	5.57355	5.83629	5.53187	5.59781	4.73972	5.36498	4.57765	5.80703	5.18115	5.74052	4.28046	5.40132	5.59499	5.10016	5.04542	6.1391	6.17875	2.6551	6.30125	3.40675	3.86036	4.31397	9.1	13.2256	19.2215
320382	邳州市	320325	Pi xian	3.86204	4.31249	4.07057	4.54377	5.08033	5.39154	5.30574	5.7913	5.42165	5.75393	5.28105	6.77306	4.35331	5.58291	4.13221	5.05162	5.96927	4.49686	5.26572	3.77729	4.78627	5.25266	5.67147	8.31814	4.5	4.64585	4.75269	4.85952	10.2508	14.197	19.6624
320401	常州市市辖区	320401	Changzhou SXQ	1.34302	1.49967	1.41554	1.5801	1.76668	1.87491	4.70891	5.13985	4.81178	5.10668	4.687	6.01117	3.86362	4.9549	3.66739	4.48337	5.2978	5.66447	6.03113	6.3978	6.76447	7.13113	7.5	9.08542	8.94	7.125	6.825	6.525	6.94643	6.8967	6.84734
320481	武进市	320421	Wujin	0.496582	0.554502	0.523395	0.58424	0.65323	0.693246	1.74112	1.90046	1.77916	1.88819	1.73302	2.22263	1.42857	1.12528	4.5	6.41048	7.57497	4.5	5.2	3.59091	2.95455	5.48	7.56	7.44237	0.367213	5.93934	6.09586	6.25238	5.55085	5.43951	5.3304
320482	溧阳市	320481	Liyang	0.854728	0.954421	0.900879	1.00561	1.12435	1.19323	2.99685	3.27111	3.06232	3.25	5.0625	2.00049	3.11563	4.09524	3.33333	9.15366	5.69583	6.60317	8.25231	7.5981	7.63636	6.3	8.8698	6.31429	0.166917	5.55	5.92833	6.30667	5.59904	5.63596	5.67313
320483	金坛市	320422	Jintan	1	0.73489	0.693664	0.774303	0.865737	0.91877	2.30753	2.51871	2.35794	2.50245	3.89805	3.07068	5.4023	5.93088	6.74444	5.275	4.86444	6.01538	6.67143	6.62771	6.70953	7.53095	7.42449	8.75	5.115	6.34296	6.16148	5.98	5.30903	5.00771	4.72349
320501	苏州市市辖区	320501	Suzhou SXQ	1.09643	0.805758	0.760556	0.848971	0.949222	1.00737	2.53005	2.76159	2.58533	2.74377	4.27395	3.36679	5.92326	6.50281	7.39483	5.78368	5.33353	5.77638	6.21924	6.6621	7.10496	7.54781	7.99067	8.43293	4.96571	5.02799	6.83482	8.64164	8.01341	9.48524	11.2274
320581	常熟市	320581	Changshu shi	3.1871	2.14881	2.02827	2.26406	2.53141	1.81869	2.7832	2.32948	2.11505	3.42177	1.84491	2.28764	2	2.08333	2.0125	3.075	6.61129	2.81667	7.48462	2.4	2.98915	8.31277	8.68901	7.515	5	5.06271	6.88201	8.70132	8.06875	9.55074	11.3049
320582	张家港市	320582	Zhangjiagang shi	3.36094	2.26602	2.1389	2.38755	2.66948	1.91789	2.93501	2.45654	2.23042	3.60841	1.94554	2.41242	2.10909	2.19697	2.12227	3.24273	6.9719	6.63595	6.3	6.04798	5.52066	4.99333	6.00526	7.69756	5.44062	4.27586	5.21146	6.14706	5.70018	6.31891	7.00481
320583	昆山市	320583	Kunshan shi	2.25	2.70575	2.55396	2.85086	3.1875	3.53982	2.25806	2.63677	3.54009	3.03758	3.1	3.09208	4.09871	4.41071	4.22	4.26154	6.94518	4.37917	6.61667	6.41558	6.49282	6.84848	7.91563	6.45781	5	7.7875	7.74208	7.69667	4.35	3.70255	3.15146
320584	吴江市	320525	Wujiang	2.62548	3.15729	2.98017	3.32661	3.71944	4.13056	2.6349	3.0768	4.13087	3.54449	3.61733	3.60809	4.78271	5.14678	4.92424	4.97271	8.10421	6.37337	6.20626	6.73944	4.73687	4.01467	5.10804	7.49697	5.80457	9.04062	8.9879	8.93517	6.94643	6.40397	5.90388
320585	太仓市	320522	Taicang	2.09809	2.52306	2.38152	2.65838	2.97229	3.30083	3.50643	3.71204	1.52992	3.275	4.68047	3.4	4.69697	5.70057	5.43333	6.22	6.75976	5.26667	5.12857	5.56917	3.91434	3.31754	4.22105	6.19516	4.38103	3.44783	2.96329	2.47875	1.92704	1.58877	1.30987
320601	南通市市辖区	320601	Nantong SXQ	3.2918	3.45991	4.31118	4.28048	4.36897	4.28423	4.3175	4.14434	4.74724	4.57893	4.80224	4.26159	5.03662	5.21267	5.72257	6.24296	6.35377	5.72594	6.60236	5.61565	5.67908	6.375	6.72179	6.68271	6.64189	6.51072	6.73142	6.95212	4.27263	3.81868	3.41297
320621	海安县	320621	Hai`an	3.24761	4.21232	4.30162	4.39091	5.5919	4.60146	4.44551	4.21538	5.19902	5.92354	5.73864	3.025	6.10395	5.90202	5.74619	6.65587	6.79045	6.20458	6.67552	5.72749	5.98533	6.56308	7.47975	5.43494	6.90932	6.31805	6.20408	6.09012	6.45165	6.50102	6.55077
320623	如东县	320623	Rudong	3.4223	4.01579	4.15401	5.03835	4.32875	4.07793	3.99185	4.26446	4.78567	5.13791	5.16171	4.27771	5.73627	6.08208	5.93028	6.2101	6.72589	6.73284	6.96477	6.06813	5.89091	6.04029	6.15298	6.2871	4.58272	2.61753	2.52719	2.43686	5.55502	7.79429	10.9362
320681	启东市	320681	Qidong shi	3.8126	5.83444	5.42664	5.24858	7.52926	6.52608	6.52822	0	6.52575	6.29653	5.52114	4.51225	7.45923	6.90073	6.51907	6.71807	11.2	6.03741	7.33988	5.24997	5.98642	6.27851	4.99787	5.59847	5.83944	4.06297	5.01788	5.97279	7.2	8.71391	10.5461
320682	如皋市	320622	Rugao	3.1302	3.85158	4.57297	4.53108	5.47846	4.20589	4.19983	4.25082	4.90071	4.98855	4.95035	2.65501	5.42678	5.27229	5.54564	5.65964	5.63239	5.90289	5.94753	4.81353	4.93645	5.56323	5.69056	6.65403	5.52053	4.77949	5.29629	5.81309	6.4909	7.18826	7.96053
320684	海门市	320625	Haimen	5.19454	5.41194	5.83899	6.22796	7.09316	6.04731	6.50172	4.96142	6.7068	7.48233	6.78695	4.64229	5.91175	5.74345	6.04124	6.96435	7.47539	6.66463	7.19252	5.84992	6.45004	6.97893	6.84601	4.03316	6.97432	5.23213	5.93856	6.645	7.41981	8.33635	9.3661
320701	连云港市市辖区	320701	Lianyungang SXQ	4.41849	4.60342	4.96667	4.87493	5.00115	5.12738	6.21209	5.75038	5.66892	5.83732	4.52588	6.60423	5.03455	6.48457	5.32991	6.76753	5.42222	6.22427	6.63672	5.20946	4.33756	5.05711	5.77667	4.16274	5.3	5.45385	7.4274	9.40095	5.81864	6.29678	6.8142
320721	赣榆县	320721	Ganyu	4.58248	4.75436	5.29	6.23186	6.94974	6.88566	7.44899	7.39034	7.26136	6.9728	6.17559	7.00269	6.52042	7.63154	7.49981	8.31962	2.1	7.52511	8.36118	6.49069	5.67306	6.88513	5.75574	4.55839	6.37301	5.19014	5.30762	5.4251	6.31496	6.75447	7.22458
320722	东海县	320722	Donghai	4.14726	4.35478	4.2979	5.18243	4.68355	5.26617	5.8472	6.18832	6.2567	5.51	4.59201	6.22506	5.8739	6.44028	6.22337	6.38	6.62663	5.36681	6.49498	6.54545	5.67306	6.74771	7.17004	3.47772	6.48503	3.74402	3.33962	2.93522	6.29663	8.21941	10.7293
320723	灌云县	320723	Guanyun	3.26056	3.76549	3.80045	3.77098	4.0214	4.41438	5.07445	4.82747	5.07012	5.12457	4.42673	5.96383	5.29034	4.90531	5.75054	6.04398	5.48571	6.11991	6.82953	5.93198	2.50905	6.77303	6.15614	3.85393	6.0766	2.55359	4.01333	5.47307	5.32297	6.93396	9.0325
320724	灌南县	320822	Guannan	3.46406	3.91009	4.2	3.85577	4.04259	4.31441	4.6119	4.69902	4.62784	4.43168	3.00108	4.60316	4.24647	4.60962	4.98769	5.67047	4.22857	6.1988	6.64343	6.38211	3.72302	7.76794	8.06396	4.30019	6.72608	2.11494	3.59814	5.08134	4.94199	6.73113	9.16798
320801	淮阴市市辖区	320801	Huaiyin SXQ	4.00167	4.51692	4.85182	4.45417	4.86997	5.19742	5.55579	5.66075	5.575	5.77187	5.61581	4.58023	5.72137	5.63221	5.58049	5.86413	4.40909	5.31343	5.95004	6.58664	3.84234	8.01689	8.3224	3.17254	5.2	4.60444	4.80622	5.008	4.69074	4.72585	4.76122
320803	楚州区	320882	Huai`an shi	3.02077	4.42645	4.74265	4.32753	4.95595	4.98469	4.63807	4.95849	5.39793	5.34225	4.82369	3.70109	5.12417	5.55977	5.47711	6.25808	2.55714	8.15634	5.50769	5.0759	10.1383	5.96059	7.31785	3.85301	7.27869	4.5	4.89073	5.28145	4.94687	5.11732	5.29364
320804	淮阴区	320821	Huaiyin	2.6019	3.60318	4.27149	4.3957	4.56945	4.87495	4.53278	4.74844	4.78972	5.08034	4.74896	4.19708	4.99333	5.03902	5.03394	5.5967	5.94868	5.5778	6.40417	6.65446	5.41388	7.47811	6.01501	4.69725	3.37949	2.95507	3.64609	4.33711	4.69801	5.49132	6.41858
320826	涟水县	320826	Lianshui	3.44333	4.66228	5.07794	4.48156	4.62318	4.91311	4.78854	4.95289	5.23914	5.37902	4.87909	4.65474	5.18763	5.11731	5.50413	6.25895	3.18182	7.30504	7.19684	6.81818	5.87738	6.94498	7.44986	5.41563	5.28221	4.12493	4.40671	4.68848	4.95055	5.26104	5.59099
320829	洪泽县	320829	Hongze	2.11464	3.1125	3.56366	3.3551	3.5266	3.83648	4.54	4.55817	4.99878	4.73542	5.09707	3.94286	4.8375	5.13586	4.89286	5.59344	4.46587	7.61481	6.48243	5.22271	6.21521	6.75	6.78929	6.85432	5.41556	4.8	5.00795	5.21591	5.56286	5.84353	6.13837
320830	盱眙县	320830	Xuyi	0.70254	3.87274	3.93177	3.43164	3.48537	3.43858	3.24713	3.20093	3.18088	3.65757	3.45706	0.984597	4.41104	4.48792	3.74871	6.08021	6.19011	6.3	5.78905	5.5124	4.97724	6.09	6.89649	4.42222	5.7	4.52694	4.67387	4.8208	6.48912	7.37588	8.38382
320831	金湖县	320831	Jinhu	2.43756	2.8	3.41259	3.56339	2.76471	3.24212	3.24334	2.76386	2.48702	3.44131	2.83125	1.95677	4.22778	5.18889	4.15435	4.7614	4.825	6.76923	6.64	8.34497	4.98701	5.61034	6.5	5.57343	6.15455	6.04	5.86	5.68	7.64566	8.37339	9.1704
320901	盐城市市辖区	320901	Yancheng SXQ	1.90922	2.1931	2.6729	2.79102	2.226	4.01404	4.19833	4.1193	3.87394	4.01099	3.88365	3.43929	3.79681	6.02557	4.46649	8.73837	3.81333	7.04912	6.97195	6.12307	7.39212	8.4335	8.65942	5.65417	5.68741	6.59143	6.61416	6.63689	6.56003	6.54976	6.5395
320921	响水县	320921	Xiangshui	3.5656	3.87011	3.69836	3.76447	3.72661	4.09039	4.35304	4.43181	4.64524	4.77947	4.1404	5.92971	5.2485	5.42427	5.37425	6.15267	3.3576	6.29248	6.06861	6.13607	5.03191	6.33235	6.69425	6.47773	6.26121	6.6	6.19836	5.79672	9.09084	10.4321	11.9713
320922	滨海县	320922	Binhai	3.73806	4.00633	3.61086	3.48713	3.58199	3.64296	4.33122	4.29737	4.36739	4.86503	3.50882	5.2448	5.0448	5.56436	5.08225	6.66142	3.60833	6.27013	6.17805	5.83631	4.41811	6.75539	6.89431	4.97953	6.52051	5.68078	6.29261	6.90443	7.23	7.83752	8.49609
320923	阜宁县	320923	Funing	2.2478	3.63199	4.10875	3.99245	4.38636	4.25773	3.78861	4.00752	4.25762	4.75171	4.039	3.95671	4.5806	6.06857	5.96382	6.56844	1.85556	3.36061	6.79441	6.38222	6.1908	6.90899	7.65451	6.55623	5.0913	4.28313	5.2261	6.16907	5.86071	6.54565	7.31064
320924	射阳县	320924	Sheyang	1.81058	2.91354	2.48077	2.80226	3.41836	3.47692	3.41108	3.79138	4.23375	5.39317	4.96834	5.26373	6.24574	6.90063	5.7852	7.05755	1.99308	6.09579	6.12207	5.9591	6.34065	7.53779	7.9708	6.75821	6.59772	5.91579	5.83778	5.75977	5.697	5.62589	5.55566
320925	建湖县	320925	Jianhu	2.85029	1.79991	2.99434	3.38239	4.12603	5.79208	3.74344	5.6	4.58977	25.8626	6.82543	3.32435	8.75	6.59214	6.4027	7.09667	2.3466	6.56	6.91628	6.17803	6.44664	7.34167	7.23038	7.95548	6.74559	5.805	5.95023	6.09545	5.92308	5.96483	6.00688
320981	东台市	320981	Dongtai shi	1.92869	2.64718	2.53838	2.65094	3.64269	4.5822	4.34073	4.69112	4.93137	5.90209	5.8112	3.79308	6.1986	6.40878	5.66715	6.33321	2.82381	7.55935	7.72251	6.50451	6.47725	7.18613	7.13311	5.32587	6.6566	5.41559	5.7533	6.09102	6.16667	6.44104	6.72762
320982	大丰市	320926	Dafeng	2.5872	3.11316	2.57593	3.23291	3.80708	4.03433	3.96194	4.51724	4.4698	5.24168	5.27378	3.85066	5.56193	6.27907	5.17739	7.11541	5.05333	3.9398	7.38004	6.14995	6.2047	7.41104	7.6711	6.40915	6.52665	5.64086	5.73259	5.82432	5.89666	5.98448	6.07362
321001	扬州市市辖区	321001	Yangzhou SXQ	0.225048	0.270798	0.224067	0.281215	1.39304	2.50487	1.66417	0.625	2.0099	3.59955	3.41207	4.27607	4.51852	4.2	4.6	5.06667	4.8275	6.33974	6.2	2.54545	4.65909	5.42121	6.18333	6.825	0.989744	0.851351	2.65901	4.46667	5.74444	11.6596	23.6659
321003	邗江区	321027	Hanjiang	1.50004	3.67482	3.14984	2.77361	3.00019	2.25	3.87097	3.12222	4.1251	3.07143	2.91007	2.42152	3.31	4.23011	4.25455	5.78	5.24833	4.71667	5.13571	5.79766	6.4596	7.13462	7.32333	6.98667	6.65	6.3	6.6325	6.965	7.3	7.66745	8.0534
321023	宝应县	321023	Baoying	1.12494	2.25006	0.899955	1.4811	2.06224	2.99985	2.65367	3.57036	3.63759	7.05	4.85976	0.854957	6.6625	4.72377	4.76	5.31429	2.85	6.20909	2.33143	4.23077	5.93281	7.38125	7.1	5.19011	7.27857	8	7.35	6.7	8.68889	9.05719	9.44111
321081	仪征市	321081	Yizheng shi	1.22675	2.45369	0.981401	1.61514	2.24888	3.725	3.23838	3.45	2.18989	4.0204	3.75038	1.62016	4.82979	4.63333	4.35	4.23333	3.9625	4.35833	5.64138	4.71402	4.34672	5.29592	5.25694	10.037	5.12262	6.50241	6.44787	6.39333	7.2	7.46239	7.73433
321084	高邮市	321022	Gaoyou	5.73447	5.09737	4.26735	3.55453	5.33446	4.68247	4.89701	5.11155	5.48973	5.8679	5.0381	5.0671	4.0332	6.78661	6.42769	6.17908	2.43913	2.21957	2	5.04132	5.26203	10.8125	11.5	6.3	12.4667	7.83333	8.21667	8.6	5.67931	5.21734	4.79296
321088	江都市	321026	Jiangdu	4.83744	4.3	3.59982	2.9985	4.5	3.95	4.13098	4.31196	4.63098	4.95	4.25	4.27447	3.4023	5.725	5.42222	5.2125	1.51429	5.81429	6.00625	5.77922	6.4553	7.35484	7.75269	3.64244	7.4087	7.01951	7.14376	7.268	4.79968	4.31247	3.87472
321101	镇江市市辖区	321101	Zhenjiang SXQ	1.09257	1.0708	1.64622	1.36561	1.5752	2.79027	2.15892	2.19555	3.34483	3.29	2.675	2.27151	3.55172	4.8125	2.39167	3.38	2.00714	4.32188	4.60238	4.41897	6.44242	6.3055	6.16857	4.63093	6.46786	6.19545	5.92273	5.65	5.22283	4.9344	4.6619
321121	丹徒区	321121	Dantu	1.87491	1.83755	2.825	2.34346	2.70312	4.78824	3.70481	4.24884	3.80383	4.49741	4.02487	2.39688	5.48472	5.70298	5.0193	5.52753	2.696	7.17613	7.5581	7.14574	6.68205	7.4	7.61661	5.24783	5.7	4.36396	4.79061	5.21726	4.82281	5.00161	5.18703
321181	丹阳市	321181	Danyang shi	1.03585	1.01521	1.56076	1.29472	1.49343	2.64541	2.04684	2.3474	2.10155	2.48473	2.22366	1.32423	3.0302	3.15079	5.7	6.45	4.68571	5.275	6.44	5.40404	5.57576	6.22857	6.56522	6.34303	6.12083	5.09524	5.23262	5.37	4.40549	4.21989	4.0421
321182	扬中市	321124	Yangzhong	0.966912	1.10111	1.69282	1.40427	1.61979	2.86925	2.22004	2.54603	2.27937	2.69498	2.41182	1.43628	3.28661	3.4174	6.18231	6.99578	2.525	1.49175	1.82121	1.52824	1.5768	1.76142	1.85662	1.79378	8.41128	7.6288	8.71442	9.80004	8.03125	8.26254	8.50048
321183	句容市	321123	Jurong	1.35014	1.53752	1.72491	2.09895	3.37512	2.48571	3.455	4.07732	3.6725	4.19	3.76904	2.62299	5.1381	4.96548	4.00286	4.43297	1.6	4.39923	5.04014	4.55526	5.03144	5.16063	6.16983	4.84466	3.51949	3.19208	3.64633	4.10058	3.36047	3.45725	3.55681
321200	泰州市辖区	321082	Taizhou shi	0.563078	0.641229	0.71938	0.875373	1.4076	1.03667	1.44092	1.70046	1.53163	1.74745	1.57189	1.09393	2.14286	2.48679	2.42374	2.2	2.25714	6.59091	7.2068	6.70777	6.50483	7.11818	7.22807	8.70178	9.34146	9.02368	9.01402	9.00435	5.94748	5.2702	4.67004
321281	兴化市	321083	Xinghua shi	3.37584	0.854363	0.958491	1.16633	1.87547	3.44957	1.76912	3.2	4.49978	3.9	4.26907	2.60175	4.91429	5.70304	5.55844	5.25135	5.9625	5.7	7.48868	5.91633	6.34107	6.6	7.33646	7.28753	6.1	5.96985	5.97351	5.97717	8.17992	9.1881	10.3205
321282	靖江市	321024	Jingjiang	3.55	6.29969	4.54839	2.7971	4.49775	2.9985	1.24259	2.24761	3.16055	2.73928	2.9985	3.62888	4.25926	2.85071	2.66091	2.6911	3.63437	3.66719	3.7	5.56364	5.84848	6.14286	6.4	1.83523	10.8	3.63	4.315	5	7.68391	9.94871	12.881
321283	泰兴市	321025	Taixing	5.01093	6.11093	5.80338	6.23641	7.17721	6.29823	6.80402	6.73014	7.0716	7.39482	7.34582	5.12825	6.70588	7.2372	6.75533	6.83197	2.53077	7.3603	7.64058	7.29595	7.66285	8.82447	8.87822	8.87874	8.87925	8.00118	8.079	8.15682	5.9999	5.50976	5.05966
321284	姜堰市	321028	Tai xian	4.08152	5.03158	5.26756	5.53729	5.84899	5.37473	5.58967	5.74594	5.77969	6.09938	5.88087	4.21132	5.33797	5.82244	5.32081	4.13848	5.25	6.13528	6.79399	6.16314	6.27273	7.70745	7.80129	3.56594	7.75363	6.74228	6.96864	7.195	5.29241	4.94245	4.61563
321300	宿迁市	320881	Suqian shi	2.54128	2.84525	3.47072	3.30526	3.74083	4.35119	4.30189	4.64809	4.76602	4.66656	4.32707	4.92602	5.50095	6.04032	5.00996	5.21629	3.048	6.73939	6.88889	6.29412	6.44717	6.96333	6.9625	3.32595	7.24985	4.45791	5.17232	5.88674	4.58652	4.70501	4.82657
321322	沭阳县	320823	Shuyang	2.71823	3.21004	3.65308	3.51939	4.15379	4.53888	5.12978	4.8083	5.30503	5.23897	3.67871	5.82683	5.03993	3.87032	3.82265	4.8444	4.6285	4.4126	4.49812	4.03645	4.15904	5.0228	5.47435	1.17339	6.06259	4.143	4.5562	4.96939	5.14715	5.53523	5.95258
321323	泗阳县	320825	Siyang	2.51759	3.66366	4.35485	4.35544	4.5266	4.53987	4.1912	4.67988	4.78072	5.23302	4.19134	4.60547	5.07284	3.75124	4.13465	6.01545	5.9	5.04872	5.31009	5.45455	5.60449	6.90819	7.2447	2.16422	7.29004	4.41904	4.43046	4.44188	4.27772	4.23238	4.18753
321324	泗洪县	320827	Sihong	1.88385	2.73194	2.86868	2.88318	3.06741	3.22724	3.21663	3.46783	3.72378	4.15589	3.64116	2.36895	3.93139	4.43729	2.32492	5.53761	6.01395	5.25376	5.25504	4.5	4.89547	5.44032	5.78842	3.97537	5.3041	4.26528	5.02789	5.7905	5.5765	6.1221	6.72107
330101	杭州市市辖区	330101	Hangzhou SXQ	1.37478	1.99369	2.09348	2.10406	2.23851	2.35514	2.3474	2.53072	2.71751	3.03284	2.65721	1.72879	2.86902	3.23821	8.8	2.53333	2.97193	3.41053	3.76033	20.1957	23.6344	4.2972	3.82709	3.54669	3.43024	3.33536	3.69643	4.80769	4.27772	4.70357	5.17182
330109	萧山市	330181	Xiaoshan shi	2.6	3.30002	3.86	2.8845	3.02841	2.06294	3.03009	2.77578	2.70653	2.24902	3.13123	2.58417	2.62625	2.44479	3.121	3.30722	2.60588	2.15	2.35492	2.08627	2.25	3.21759	3.29912	5.42105	3.76502	3.6002	3.58577	3.32199	4.99356	5.702	6.51094
330110	余杭区	330125	Yuhang	4.19979	3.76869	3.33758	3.89805	3.88654	3.40614	2.92573	2.44571	3.19508	2.75556	1.93056	2.96818	2.68462	2.77647	2.77059	3.30714	3.80833	3.64615	3.91765	3.93448	3.75286	4.5511	4.96853	4.42999	5.3635	5.48583	4.83571	5.54981	4.3013	4.02056	3.75815
330122	桐庐县	330122	Tonglu	2.7173	2.06718	2.74287	1.86875	1.88869	2.82624	1.539	1.91341	1.31771	1.33571	0.787778	1.05675	1.14815	1.70917	1.85	1.90926	6	2.62	3.18537	3.02652	3.24458	3.93775	4.16169	3.03729	4.56948	4.65919	4.64563	4.98631	4.4022	4.33364	4.26615
330127	淳安县	330127	Chun`an	1.57926	2.20246	2.36121	1.91226	2.39643	1.32857	1.82683	2.06594	1.44752	1.92602	1.38393	1.64382	1.71247	1.79267	1.7403	1.50752	4.325	1.99566	2.35737	1.99101	2.23628	2.90882	2.93655	3.32748	3.50604	3.55861	3.85751	4.15641	5.06167	5.70159	6.42242
330182	建德市	330126	Jiande	1.345	1.5	1.65326	1.42917	1.5	1.89068	1.13033	1.33	0.76	1.16163	1.18696	1.41364	1.58205	1.83141	1.06727	1.18519	2.75	2.29815	2.39818	2.05963	2.74057	3.33382	3.4803	4.48058	3.65059	4.42979	4.24707	4.06436	4.37919	4.36926	4.35934
330183	富阳市	330123	Fuyang	3.5464	1.70893	3.73127	6.1	4.27363	2.95223	4.20942	4.46175	3.8836	3.0972	2.77712	2.79342	5.70294	3.75853	3.73556	3.46774	2.2	3.90274	3.95989	3.57303	3.66722	4.0917	4.54149	4.16896	4.89067	4.7241	5.46875	4.93103	5.7028	6.11305	6.55281
330185	临安市	330124	Lin`an	1.55	1.7175	1.88709	1.41349	1.99451	4.26176	1.79375	2.0537	1.63236	1.8713	1.53284	1.59074	2.54651	2.78047	3.32266	2.71017	4.56364	3.62419	3.59447	3.70964	3.59989	3.89184	3.91966	4.40933	4.29399	4.41916	4.41276	4.48945	5.1921	5.49055	5.80615
330201	宁波市市辖区	330201	Ningbo shi CC	2.35697	2.32488	3.8251	3.98755	4.15	8.4	4.91965	3.79093	3.69405	3.73391	4.09384	4.15711	1.95	3.40985	3.75	3.20385	4.78	4.055	3.96591	21.1154	11.7492	4.45312	4.96871	3.9811	6.13023	4.93774	6.5	4.61157	5.14739	5.39113	5.64641
330225	象山县	330225	Xiangshan	1.8	1.65004	2.24989	2.62369	1.63047	3.0231	2.42879	1.22809	3.50304	1.74583	1.79375	1.93308	2.44375	2.79286	1.27708	2.49412	1.62213	2.385	2.70982	3.66065	3.33212	2.80537	2.80214	3.72172	2.68493	3.6422	3.3	3.68792	5.69058	6.76539	8.04322
330226	宁海县	330226	Ninghai	3.22503	3.31608	3.40712	2.45625	3.63095	2.33125	2.9275	3.2727	2.41025	2.7625	1.19044	3.39118	2.85897	3.69524	3.82791	3.39016	2.93699	3.44348	3.45865	3.19203	3.43421	3.92662	3.97059	5.41538	3.46789	2.9264	3.07489	3.22337	4.38159	5.05101	5.82272
330227	鄞州区	330227	Yin xian	5.47473	0.674966	4.94975	3.29835	11.811	4.10652	5.02249	12.0312	7.62076	4.75	2.29	5.98162	4.61667	6.95	3.83333	1.92593	3.01653	2.90741	2.90957	3.35577	3.7205	4.30303	5.18283	4.89926	8.10191	6.51327	6.8396	7.16592	3.61404	3.13475	2.71903
330281	余姚市	330281	Yuyao shi	2.275	1.72504	2.73757	2.10053	2.375	3.89763	2.22806	2.40006	2.26875	2.22143	2.71429	2.94757	3.40667	3.53029	2.72609	2.864	4.41733	3.1125	2.91739	4.33449	3.69514	3.99329	4.74934	4.33783	5.03552	5.37864	4.14734	5.39376	3.41176	3.07531	2.77203
330282	慈溪市	330282	Cixi shi	3.8062	4.48504	3.8375	3.50581	4.372	2.3	3.56667	3.54889	3.40438	3.12342	2.53541	2.94964	3.34778	3.48796	3.60288	3.75455	1.98	3.86408	4.10393	3.55919	3.44938	3.88129	4.10963	3.68878	6.0228	4.51826	6.71642	5.42352	4.13913	4.21803	4.29844
330283	奉化市	330283	Fenghua shi	2.70027	3.18187	2.72247	2.48716	1.87547	2.20714	0.704648	1.92019	2	2.475	2.375	2.44268	1.94	2.57739	2.775	2.8381	3.33182	2.98333	3.16578	3.1306	3.00332	3.5	3.57592	4.31892	3.65254	3.45808	3.50476	3.08069	3.44681	3.45984	3.47292
330301	温州市市辖区	330301	Wenzhou SXQ	1.70619	2.01049	1.72021	1.57153	1.18503	1.3946	0.445237	1.21329	1.26371	1.56385	1.50066	1.54343	5.57294	1.62854	1.4875	1.44444	3.44194	1.65	1.81081	6.38298	7.77358	2.58621	3.14	3.25974	4.71186	5.48182	5.09434	3.81818	4.5942	4.41358	4.24006
330304	瓯海区	330321	Ouhai	1.27739	1.50521	1.28789	1.17657	0.887207	1.04411	0.33334	0.908364	0.946117	2.12613	1.46667	1.22204	0.9875	1.57222	1.50833	1.44444	1.99583	1.77784	1.95111	6.87751	8.37585	2.78658	3.38328	3.51229	5.07692	7.51562	4.95	4.92453	4.77184	4.17134	3.64642
330322	洞头县	330322	Dongtou	2.64503	3.11678	2.66678	2.43628	1.8371	2.16199	0.690233	1.88091	1.95909	4.4025	3.03697	2.53043	2.04478	3.25554	3.12325	2.99095	4.13269	3.67206	4.43157	3.16711	3.4691	3.78643	1	3.67925	3.40544	5.04125	3.32031	3.30322	3.2008	2.79801	2.4459
330324	永嘉县	330324	Yongjia	2.92499	2.68333	3.025	2.83403	2.8464	2.24695	1.6475	2.64159	3.16774	3.85333	1.61369	3.63812	2.2886	3.72478	3.11667	3.42182	3.9	3.46531	4.18205	2.98879	3.27377	3.57324	3.55927	5.69811	3.51714	3.23451	3.24091	3.24731	4.05435	4.39556	4.76549
330326	平阳县	330326	Pingyang	3.23186	2.96484	3.34236	3.13135	3.14502	2.48268	1.82034	2.91873	3.50007	4.25759	1.78299	4.0198	2.38571	2.32286	2.26	2.83333	4.71515	2.65	3.4918	3.1751	4.63333	5.43164	5.07009	4.64912	6.3325	5.66013	5.7	6.28421	2.49372	2.08339	1.74058
330327	苍南县	330327	Cangnan	6.29211	5.77226	6.50724	6.09643	6.12305	4.83354	3.54403	5.68247	6.8143	8.28911	3.4713	7.82616	4.64475	4.52238	4.4	4.64	4.24735	3.212	3.57273	3.26383	3.47872	4.125	4.50871	2.18943	4.12921	4.536	4.42775	4.3195	3.18519	2.85508	2.55918
330328	文成县	330328	Wencheng	1.79661	1.64818	1.85804	1.74074	1.74834	1.38014	1.01194	1.62254	1.94571	2.03571	1.12381	1.34829	1.15263	1.71602	1.192	0.922727	3.31429	2.32	2.57639	2.15138	1.92437	2.23913	2.21359	1.78767	2.06472	1.86243	2.54839	2.48661	5.25153	7.80027	11.586
330329	泰顺县	330329	Taishun	1.49925	0.53037	0.597901	0.560155	0.562601	0.444117	0.325634	0.52212	0.626115	0.655076	0.636364	1.59118	2.92308	8.72767	9.7	1.8	2.40488	2.20588	2.14085	1.91597	1.9115	1.31757	1.29586	12.5283	2.72368	2.73485	2.97561	2.97283	4.64835	5.6566	6.88354
330381	瑞安市	330381	Rui`an shi	6.61995	2.34185	2.64004	2.47337	2.48417	1.961	1.43784	2.30542	2.76461	2.89249	2.80987	2.58919	2.42	3.775	2.73333	1.8	2.53636	3.45	6.6129	4.90476	4.44565	4.07042	5.69136	4.71186	5.29565	6.85714	5.57294	4.28873	5.43277	5.15939	4.89976
330382	乐清市	330323	Leqing	3.46372	1.22531	1.38133	1.29413	1.29978	1.02604	0.752312	1.20625	1.44651	1.51342	1.47019	1.35472	1.40854	1.50038	1.50019	1.5	3.859	3.1795	2.5	2.25	3.64	2.63636	5.96429	6.34882	5.21739	4.07042	4.11475	4.44118	5.06321	5.45186	5.87034
330401	嘉兴市市辖区	330401	Jiaxing: Jiaoqu	1.51835	0.537126	0.605518	0.567291	0.569768	0.449775	1.78629	2.86413	3.43461	3.59348	3.49083	3.21667	3.34444	3.5625	4.77143	2.4	2.38732	1.78125	3.99219	2.07874	4.36071	5.3691	7.59891	7.19712	6.04935	7.85147	6.97408	6.09669	6.69134	6.37903	6.08131
330421	嘉善县	330421	Jiashan	0.18848	0.066676	0.0751658	0.0704206	0.070728	0.0558327	0.221741	0.355539	0.426354	0.446076	0.433333	2.47562	3.3	9.1625	7.10588	6	2.36838	6.13529	6.16842	7.52913	8.75111	7.97209	7.14201	6.35813	7.26196	6.74874	7.83871	8.46736	5.3166	5.0855	4.86445
330424	海盐县	330424	Haiyan	5.56728	1.96946	2.22023	2.08007	2.08915	1.64918	1.01442	1.62652	1.95049	2.13803	2.32558	4.91189	4.4	5.23333	6.425	5.45	3.41579	6.525	6.78704	5.45665	5.76487	7.3179	6.72299	4.97015	8.06572	7.62626	6.59961	8.04661	5.4125	4.97459	4.57211
330481	海宁市	330481	Haining shi	11.9859	4.24008	4.77996	4.4782	4.49775	4.88091	3.00229	4.81386	3.95	4.19231	4.37199	4.615	4.57083	4.32132	4.7	0.48125	2.86571	5.27931	4.98724	4.72111	4.96114	3.97477	4.44345	7.848	5.17551	5.08039	5.11423	5.52364	5.97089	6.30463	6.65703
330482	平湖市	330422	Pinghu	5.24738	5.27738	5.30738	5.33738	5.36738	5.3973	3.31993	5.32315	4.3679	1.04948	4.7976	5.84708	4.7615	3.67592	2.98796	2.3	4.37438	3.7	7.125	6.1	6.31429	7.57353	6.25714	5.36025	8.24731	6.33333	6.45325	6.57317	7.64407	8.15478	8.69962
330483	桐乡市	330425	Tongxiang	1.47791	1.48636	1.49481	1.50326	1.51171	1.52013	0.935048	1.49925	1.94903	1.825	2.825	1.75	3.9	2.02551	3.9	3.4	3.675	3.95	4.42105	3.13333	3.9878	3.84	4.50862	5.1458	5.55814	6.04797	5.84014	6.27078	7.72727	8.42695	9.18999
330501	湖州市市辖区	330501	Huzhou SXQ	1.89546	1.52177	1.53042	1.53907	1.54772	1.55635	0.957323	1.53497	1.99546	1.86848	1.60246	2.48176	4.06667	4.775	3.7	6.7	1.725	6.62222	8.33468	7.89556	6.9232	7.0961	7.26901	7.76453	7.09091	7.76795	7.86561	7.4262	6.14224	5.69961	5.28888
330521	德清县	330521	Deqing	0.878321	0.705157	0.709165	0.713174	0.717182	0.721181	0.443605	0.711274	0.924656	0.865816	0.742548	1.15	1.2	3.94423	4.95879	7.86566	5.00667	4.23333	4.7381	3.875	4.34545	5.44211	5.73109	6.06761	6.5875	6.7029	6.95393	7.20497	3.51895	3.00514	2.56635
330522	长兴县	330522	Changxing	2.1107	2.88737	3.66403	4.4407	4.87622	2.35586	1.44911	2.32349	3.02054	2.82833	2.42566	3.75667	3.92	1.92222	2.41667	3.83333	2.44	5.37778	3.75556	3.26936	4.2651	4.6	3.37578	2.89988	4.69873	4.80184	5	5.10435	8.11585	9.88004	12.0277
330523	安吉县	330523	Anji	2.54987	2.84986	1.65004	1.27436	1.92843	1.58687	1.24531	2.03	1.48571	1.39221	0.246431	2.47	3.10625	2.97121	2.78095	2.82308	1.7	2.49259	4.09167	3.71823	2.59217	3.6338	2.85202	3.99708	3.24971	3.63275	4.5	3.47451	9.13793	14.1359	21.8674
330601	绍兴市市辖区	330601	Shaoxing SXQ	5.4799	5.63216	5.78441	3.01286	4.55921	3.75169	2.94417	4.79934	3.51253	3.29147	0.582613	5.83959	7.34381	7.02455	6.57474	6.67433	4.01915	5.893	9.67354	10.5	10.74	7.28571	6.19209	4.89882	6.87143	7.8982	10.64	6.82258	4.04692	3.48241	2.99664
330621	绍兴县	330621	Shaoxing	6.41112	6.58925	6.76738	4.82843	7.61996	8.00057	8.29667	8.61589	4.05327	5.89091	5.96206	6.01833	5.49298	5.69816	3.56667	3.88571	1.53	4.82222	4.71429	4.37442	4.21268	4.94379	5.70692	3.24701	4.92807	4.71283	7.22535	4.63389	4.83002	5.17905	5.5533
330624	新昌县	330624	Xinchang	2.8924	2.97276	3.05313	2.17836	3.13701	2.75264	2.22756	2.74189	2.47716	2.28413	2.04244	2.43653	2.55577	3.00704	2.30323	2.1292	2.45968	2.79016	3.14093	2.90535	3.1089	3.50341	3.41171	4.6406	3.33565	3.50325	3.53882	3.5744	4.35044	4.69459	5.06596
330681	诸暨市	330681	Zhuji shi	4.01783	3.73498	4.56748	3.79711	5.27547	4.7172	3.60189	4.47046	2.69293	4.17534	2.96201	3.59565	4.14783	4.00962	2.4	2.86267	2.84167	4.30795	4.33478	4.18621	4.22737	4.65984	4.4405	4.41425	4.75553	4.42887	6.75	4.70804	4.03916	4.14621	4.25609
330682	上虞市	330622	Shangyu	2.16667	1.8625	3.465	2.77083	3.86111	4.13534	2.83253	3.18374	3.56828	1.79725	2.54666	2.58749	2.6504	4.648	3.24706	4.28692	3.78621	3.54409	4.04167	3.66863	3.70933	4.29016	4.13814	2.9237	4.50068	4.45121	5.55	4.32092	5.46113	5.98773	6.5651
330683	嵊州市	330623	Sheng xian	3.35887	3.6409	3.85714	3.13413	4.10484	2.81163	3.70395	4.08475	1.88841	3.28962	2.16328	2.89849	2.99783	3.18472	1.11826	2.81196	1.45938	2.67347	2.91597	2.71355	3.29947	2.72516	3.10932	4.05134	3.51841	4.02878	3.98824	3.94771	5.75859	6.60029	7.56501
330701	金华市市辖区	330701	Jinhua SXQ	2.49064	2.89208	3.29353	2.76589	2.81515	3.84503	2.27222	2.17643	2.00446	1.82785	1.66373	1.78636	2.07108	2.78739	4.48372	4.97	3.27089	4.314	4.51852	3.17994	6.79354	4.04172	4.58169	3.45984	4.73315	5.15366	5.566	5.90311	3.79959	3.52632	3.2727
330723	武义县	330723	Wuyi	3.16498	2.23499	3.12189	2.68142	2.8291	1.3625	2.16	2.30293	1.8695	1.47039	1.30792	1.38125	1.55769	1.825	1.97692	1.90435	2.15417	2.404	2.14667	2.12844	2.45556	2.57178	2.67045	5.3215	1.70868	1.69406	1.79679	1.74471	4.82974	7.72739	12.3635
330726	浦江县	330726	Pujiang	2.86877	2.45249	3.9469	3.74973	3.89474	3.32451	2.75428	2.98231	2.26528	3.10719	2.74471	3.75806	3.79583	4.06979	4.06923	3.92188	3.5	4.64808	4.06266	4.3241	4.0608	5.4502	5.70727	4.29438	5.13136	4.92131	4.90925	4.8972	4.04014	3.79784	3.57008
330727	磐安县	330727	Pan`an	2.67796	2.81978	3.57393	3.18184	4.33358	3.72768	4.11389	4.58093	2.63287	3.66166	3.39583	3.93133	3.6943	3.82525	3.114	2.77286	4.58333	3.73462	3.78613	3.80403	4.15939	4.91951	4.3641	3.82963	4.73155	4.57646	4.62358	4.6707	4.95855	5.09428	5.23372
330781	兰溪市	330781	Lanxi shi	2.675	2.81667	3.56998	3.17832	3.52037	1.29701	2.71466	3.525	2.75357	2.82308	2.67948	3.08333	3.89545	3.53125	3.225	3.43	3.6237	4.125	4.2233	3.18182	3.35443	3.82704	3.77327	4.68627	4.09375	4.26882	4.32861	4.38841	4.84293	5.05504	5.27644
330782	义乌市	330782	Yiwu shi	3.375	2.89689	3.75	3.74953	3.6875	2.02551	3.085	3.55193	3.24231	3.32201	3.72347	4.36419	5.47917	3.98824	4.77917	4.2449	4.35	4.49412	4.83967	4.24599	4.1326	4.41692	4.89564	3.73921	4.7026	4.8835	4.80813	4.8206	4.47007	4.3426	4.21875
330783	东阳市	330783	Dongyang shi	2.94336	3.09025	3.77455	3.97793	4.37394	3.17074	4.02643	4.22013	3.59043	3.5135	3.09516	3.63312	3.94983	4.28038	3.52638	4.19336	2.87444	3.99277	4.079	3.65471	3.6824	4.08924	3.69964	3.88218	4.98272	4.55937	4.67128	4.84414	3.95234	3.79089	3.63604
330784	永康市	330722	Yongkang	2.63964	2.79919	3.38018	3.40357	3.52069	3.31564	3.1106	3.19242	3.05824	2.72555	2.6711	3.08141	3.4875	3.22857	3.14571	3.17353	3.7791	3.15	2.96098	2.63048	2.9442	3.31034	3.48108	3.2848	5.1159	5.18298	5.02273	4.73997	3.70956	3.33291	2.99451
330801	衢州市市辖区	330801	Quzhou SXQ	2.03153	2.45621	2.88089	2.51529	3.9625	2.25056	1.74166	2.25193	2.09327	1.79423	1.218	1.58153	2.1127	2.02708	1.86286	2.4125	11.9173	2.31915	2.87823	2.69763	3.30058	3.47548	3.83426	3.91568	3.70543	4.09873	4.14835	3.97991	4.24213	4.295	4.34853
330822	常山县	330822	Changshan	1.535	2.02942	2.13157	2.03043	2.01771	5.44464	1.165	1.4509	1.31842	1.99896	1.27643	1.45556	3.04643	2.28466	1.74545	2.11111	3.27907	2.63636	3.33054	2.74854	3.0362	3.43882	3.49206	2.49261	3.97129	3.80349	3.84848	4.00295	4.85577	5.28472	5.75156
330824	开化县	330824	Kaihua	1.22717	1.35197	1.725	1.60787	1.80261	1.74101	1.67941	1.82579	1.16419	1.81477	1.66242	1.75775	2.27351	2.35138	2.58883	1.37837	3.14286	2.60941	2.74045	2.44119	2.49591	2.65957	2.31731	4.22162	2.72919	3.07458	3.47257	3.78551	4.03838	4.42386	4.84613
330825	龙游县	330825	Longyou	4.81926	4.77044	5.41906	5.28177	3.60009	3.38057	3.07577	3.32155	3.40925	4.47761	4.03943	4.36902	3.2375	4.66667	4.24	4.61	37.6203	4.95	5.08898	3.76103	4.15606	4.53097	4.42509	3.62299	4.63768	4.42797	4.36129	4.64228	4.63724	4.71188	4.78772
330881	江山市	330881	Jiangshan shi	2.72762	2.69999	3.0671	2.98939	2.41108	3.36958	1.863	1.88807	1.69596	1.76803	1.63272	1.62654	1.45064	1.7975	1.7322	1.98205	3.19939	2.91176	2.97154	2.3047	2.41401	2.77279	3.64954	3.93916	3.93826	3.98587	3.97997	4.10129	4.64884	4.90067	5.16614
330901	舟山市市辖区	330901	Zhoushan: Putuo qu	2.77507	1.9	3.075	9.67016	3.64504	3.79192	3.71737	4.56966	3.66058	3.97838	4.15129	4.34481	4.50057	4.4767	4.14118	4.07049	4.56001	4.25143	4.34936	3.92607	3.92615	4.16238	4.03467	3.98892	4.2076	4.22319	4.23583	4.38773	4.55946	4.678	4.79962
330921	岱山县	330921	Daishan	1.38748	1.04999	2.55	2.35	3.65	2.3277	3.9985	3.53259	2.65833	2.96057	3.11364	3.17273	3.14286	3.46	3.50526	3.27895	2.99947	2.72	2.74545	3.03015	2.925	3.22162	2.94536	3.62562	4.30588	4.61047	4.67066	4.63441	5.36226	5.65245	5.95834
330922	嵊泗县	330922	Shengsi	0.749625	2.9985	3.1	3.2	2.05278	3.30345	5.67463	5.01341	3.77268	4.2016	4.41884	4.5027	4.46031	4.91039	4.97463	4.65345	2.04806	1.85724	1.87462	2.06901	1.99721	2.19975	2.01111	3.83145	4.55033	4.8722	4.93582	4.89751	5.9798	6.43084	6.9159
331001	台州市市辖区	332603	Huangyan shi	1.12531	2.09701	1.817	1.5968	1.87547	3.01812	2.18372	1.34933	1.94903	1.77018	2.22596	2.19545	2.05769	2.85757	3.03879	3.22	1.94444	3.25067	4.55689	15.5556	18.4793	4.90148	5.11864	5.21608	5.8475	5.24946	4.97436	5.05381	4.24068	3.96174	3.70116
331002	椒江区	332601	Jiaojiang shi	1.02313	1.9066	1.65202	1.45181	1.70518	2.615	1.91176	1.20852	1.25594	1.02336	2.01949	2.36141	3.11957	5.70966	6.07174	6.43382	3.86176	4.77273	7.77301	7.60813	7.54652	8.25882	6.00642	5.65206	10.6364	6.31579	5.95551	5.59524	5.29762	4.99613	4.7118
331021	玉环县	332627	Yuhuan	1.39388	2.59749	2.25065	1.97789	2.32307	3.56259	2.60452	1.64645	1.71106	1.39419	2.75129	3.21711	4.25	2.05	2.18	2.31	1.09384	2.4	3.88235	3.8	3.76923	4.125	3	2.82301	5.3125	4.66667	4.62857	5.08333	3.44515	3.17852	2.93252
331022	三门县	332626	Sanmen	1.65004	3.07485	2.66427	2.34138	2.75	4.21731	3.08317	1.94903	2.02551	1.65041	3.25691	3.80833	2.29474	3.45	2.3	1	2.51672	2.25836	2	3	2.4881	2.81429	2.89247	3.40449	2.9781	3.04839	3.44262	3.13191	4.44453	5.12333	5.9058
331023	天台县	332625	Tiantai	3.63157	3.1	3.58044	3.14652	3.69565	3.19484	2.52272	2.71356	2.9402	2.67411	2.05167	3.59525	3.87606	3.82424	3.47273	3.44394	3.36981	3.336	3.81595	3.72174	3.31392	3.70875	3.64108	4.06716	3.38944	3.56691	6.75	3.54384	4.80747	6.04776	7.60804
331024	仙居县	332624	Xianju	2.90625	3.00866	3.39375	3.44634	3.96226	3.58466	2.90582	3.20295	2.87872	3.00725	2.05075	3.58962	2.94045	3.23325	3.45328	3.34968	5	3.36547	3.23984	3.16329	3.29988	3.73775	3.91255	4.27615	3.9624	4.31967	4.338	4.35634	3.95804	3.84859	3.74217
331081	温岭市	332623	Wenling	1.64992	1.70806	1.92668	1.95653	2.24943	2.03506	1.64967	1.81836	1.63429	1.70725	1.7991	1.9802	2.45	2.25	3.35	3.6	0.58159	3.75	3.07692	3.04545	4.04678	3.67232	3.6988	3.68056	4.35556	4.43636	4.4547	4.47303	4.83582	4.97985	5.12818
331082	临海市	332602	Linhai shi	3.475	3.43121	3.46871	2.71841	3.11724	4.25852	2.30308	3.20369	2.3125	2.15	1.38533	5.695	4.67826	3.4375	3.35	2.76364	4.18367	2.83	2.94545	2.4	3.94253	3.72222	3.97101	3.13237	5.35616	4.99357	5.9	4.06133	4.83582	4.93347	5.03309
331121	青田县	332522	Qingtian	2.03567	2.01002	2.30622	2.775	3.17038	2.29143	2.51874	2.16436	1.91091	2.123	1.5562	1.96976	1.86061	2.14	2.26	2.13333	6.00023	2.57143	2.15	2.62069	2.14706	3.26923	2.97241	4.49701	3.04912	3.34675	4.19231	3.55378	2.76243	2.64978	2.54173
331122	缙云县	332526	Jinyun	3.29	3.87114	5.04747	4.89406	5.1618	3.04421	4.485	4.1	2.55002	3.23393	2.80571	3.87269	3.69677	4.20005	4.31154	4.57667	3.03213	4.50566	4.53169	4.25342	4.14586	4.59222	4.95142	2.14307	4.75612	4.60671	4.89614	4.63909	4.21702	4.10365	3.99332
331123	遂昌县	332527	Suichang	1.27625	1.04844	1.15345	1.21361	1.30543	2.27727	1.1175	0.988551	0.811111	0.83112	0.753333	0.838381	0.898936	0.921667	0.985455	1.12281	2.27791	1.42394	1.61111	1.58098	1.88215	2.46871	2.16888	3.2069	2.45767	2.54133	2.4015	2.91961	3.73143	4.27719	4.90277
331124	松阳县	332528	Songyang	1.53983	1.26497	1.39167	1.375	1.375	1.85874	1.05421	1.23146	0.895516	0.729478	0.848859	0.933809	1.84091	2.31006	2.73	3.4875	1.60265	3.008	2.99711	3.93985	3.01148	3.50078	3.54155	3.26667	3.2532	3.30109	3.77339	3.60098	2.73494	2.60446	2.48021
331125	云和县	332523	Yunhe	1.12499	1.3	1.01249	1.46287	1.44648	1.41667	1.34933	1.32279	1.1	1.43254	2.28152	1.68943	2.09286	1.9	2.11538	2.46429	4.06178	2.66154	4.25824	2.65591	2.65152	2.64968	3.16379	2.44059	3.59487	3.75	3.96023	3.69091	2.60034	2.33388	2.09472
331126	庆元县	332525	Qingyuan	1.20012	1.38682	1.08011	1.56057	2	1.86561	1.83269	1.79978	1.8213	1.71004	1.44648	1.525	1.17778	2.8	1.55	1.65556	1.62778	1.6	1.82796	1.76923	2.22222	2.52469	2.73494	1.60606	2.30563	2.05412	2.90909	2.36393	3.97519	5.18155	6.75401
331127	景宁畲族自治县	332529	Jingning Shezu zizhixian	1.28653	1.06399	1.15787	0.917954	1.27494	1.49981	1.45427	0.785537	1.38385	1.2625	1.1591	1.21215	1.388	1.40833	1.37857	1.49375	2.68451	1.56452	1.62893	1.54279	1.49888	1.72577	1.7753	3.53135	1.57576	1.70767	1.97917	2.08848	5.80952	9.67464	16.1112
331181	龙泉市	332502	Longquan	1.54167	1.275	1.3875	1.1	1.52778	1.26667	1.415	1.5237	1.19726	1.40181	1.21936	1.11638	1.28	1.24716	1.63125	1.63529	6.13571	0.692	1.83333	1.89394	2.07647	2.54354	3.10204	3.46429	3.8453	3.93833	4.81221	3.7248	8.04839	11.1515	15.4511
332501	丽水市	332501	Lishui shi	2.35783	1.94999	2.175	2.16022	2.20833	1.78976	1.535	2.05505	1.58889	1.75	1.43033	1.87143	1.9375	2.12613	2.77143	2.35	16.2533	3.02195	3.56997	3.3592	5.37001	2.84046	3.35153	3.41854	3.72794	3.68806	3.71914	3.88613	3.92161	4.00326	4.0866
340101	合肥市市辖区	340101	Hefei SXQ	2.37503	2.56432	2.40942	3.81875	3.84542	3.87208	3.89875	3.89805	3.63082	3.74018	3.34624	0.29985	7.71429	3.2246	4.36364	4.5	0.463876	3.66667	4.33161	4.07587	11.4272	8.99647	9.50538	3.16281	6.75934	9.95628	7.93169	5.9071	5.91633	5.01499	4.25098
340121	长丰县	340121	Changfeng	1.72502	1.8625	1.75	2.77361	2.25008	2.12	2.43324	2.16543	1.73292	1.75546	2.05788	1.79034	4.04869	4.52442	1.69528	3.65751	1.08642	3.75411	4.4349	4.17307	3.60008	2.66302	4.61739	4.53212	5.06052	4.4091	4.43956	4.47002	6.52	7.54663	8.73491
340122	肥东县	340122	Feidong	1.5	1.35003	1.36106	2.15718	1.75	2.9985	1.75544	2.78552	1.49925	2.65	4.56906	4.4	5.19689	6.21241	3.42172	4.22424	1.18239	6.09063	5.80868	4.60905	4.28191	5.06339	6.09769	4.28181	6.39817	5.05148	5.02358	4.99569	6.4873	7.10901	7.7903
340123	肥西县	340123	Feixi	2.57143	2.31434	2.33325	3.69802	3	3.78703	3.37866	2.9703	2.76667	2.85	2.54982	2.33678	2.84	3.47222	3.589	2.67669	2.68745	2.69821	2.74306	2.75602	3.62765	4.65059	5.13466	5.49212	5.05791	4.82617	4.90794	4.98971	6.47953	7.19699	7.9939
340201	芜湖市市辖区	340201	Wuhu SXQ	0.715499	2.62369	1.78888	1.19196	1.76295	2.62353	2.71588	2.80824	2.70068	1.34933	3.37331	4.725	6.675	6.24297	3.6	7	5.26339	5.38331	5.50322	30	25	5.2	8.00001	5.12403	5.45355	6.78878	5.46747	4.14615	5.38411	5.13694	4.90111
340221	芜湖县	340221	Wuhu	0.476999	1.74913	1.19259	0.794641	1.1753	1.74902	1.81059	1.87216	1.80045	0.89955	2.24888	3.15	4.45	4.16198	2.4	2.5	7.53011	4.56897	3.56383	4.21795	5.41284	5.86207	5.06548	4.53448	4.82609	6.00769	5.60911	5.21053	6.67704	6.99765	7.33364
340222	繁昌县	340222	Fanchang	0.449978	1.65004	1.12503	0.749625	1.10872	1.64994	2.14372	2.6375	2.53648	2.54982	4.47045	1.8213	3	3.35	4.90909	4	5.32133	4	1.88372	3.95498	4.51678	3.99643	4.1371	6.09091	4.35798	4.62827	5.39747	6.16667	5.19271	5.45367	5.72775
340223	南陵县	340223	Nanling	0.5113	1.87491	2.24989	1.2375	1.87512	1.62846	1.45189	1.27532	1.42536	2.54873	1.92019	2.56891	2.22222	1.35014	1.17143	3.28	5.24997	4.93506	4.86585	4.427	2.94694	6.0745	6.07929	2.85391	6.19574	6.09684	5.8178	5.53875	4.66397	4.2727	3.91427
340301	蚌埠市市辖区	340301	Bengbu SXQ	1.35755	1.29956	2.65335	2.98306	2.62566	3.07577	3.45086	3.82596	3.5	1.94903	4.72618	2.975	3.50769	3.37143	3.05028	4.82993	4.79339	4.43827	7.27273	16.5385	10.2315	2.98958	5.03404	2.56663	5.95504	2.72199	3.48487	4.24775	4.79617	5.80062	7.01543
340321	怀远县	340321	Huaiyuan	2.16167	2.06931	4.225	4.75	4.1809	3.55303	4.38591	3.65763	4.1394	4.2417	3.81467	2.34884	3.85146	4.75683	3.1521	5.28027	5.4498	4.28548	5.55002	4.88191	4.63652	4.36809	5.5049	2.46112	5.51258	4.50285	4.27978	4.05672	5.28994	5.64672	6.02756
340322	五河县	340322	Wuhe	2.39916	3.11129	3.17917	3.23125	3.24886	3.64825	3.39706	3.11369	3.93	3.60245	3.84794	2.37625	3.34005	4.05194	3.00027	5.60177	4.5016	4.85052	5.59978	4.13192	4.80018	5.70703	5.8489	3.76323	5.73998	2.56649	3.28691	4.00733	3.17834	3.48877	3.82952
340323	固镇县	340323	Guzhen	2.51861	3.69663	2.70376	2.875	2.67524	2.81498	3.82757	3.68772	4.42304	4.28641	3.02705	3.11697	4.28769	5.10421	3.45424	5.69264	5.08521	5.42891	5.68983	4.89551	5.04556	6.38203	6.05661	3.00767	6.13004	5.78625	4.99255	4.19885	3.33024	2.77185	2.30709
340401	淮南市市辖区	340401	Huainan SXQ	2.32488	2.34239	2.3599	1.37283	2.49605	2.3988	2.77479	3.15079	4.49775	3.45975	3.5982	3.00743	2.41667	4.20026	3.37838	4.87037	4.61736	3.33333	5.4	32.7143	5.34375	4.50399	5.71322	3.03181	5.55396	5.3721	5.07431	4.77651	5.60193	5.71151	5.82324
340421	凤台县	340421	Fengtai	1.19994	2.28242	3.3649	1.95747	3.55903	3.42037	3.68974	4.05938	4.19545	4.33152	4.44566	3.46141	3.92742	5.21344	4.78607	4.09649	3.80683	4.72526	5.17814	4.91043	4.7998	5.51102	5.778	1.94059	5.85459	4.71918	4.78257	4.84595	1.95602	1.58459	1.28369
340501	马鞍山市市辖区	340501	Ma`anshan SXQ	5.26658	5.23742	5.2	3.025	5.5	5.28571	4.99625	3.02857	3.67857	3.9601	4.34167	2.92887	4.39474	4.62675	4.05405	3.34211	4.10934	5.79832	5.5303	14.0833	11.3194	8.55556	3.30952	2.39545	3.84615	7.51351	7.69154	7.86957	3.17647	2.59463	2.11936
340521	当涂县	340521	Dangtu	2.82949	2.81382	2.79372	0.974878	2.70963	3.01411	3.68816	2.08118	2.95	1.83943	2.38242	0.346429	1.7871	3.30004	4.28731	3.57073	5.58963	5.28169	3	3.90909	4.375	2.04478	2.63158	2.98844	7.49112	7.43396	6.18504	4.93612	4.71221	4.0599	3.49789
340601	淮北市市辖区	340601	Huaibei SXQ	4.23752	4.21405	4.18394	4.59124	4.50909	4.8478	5.37601	4.05198	4.8375	5.33664	5.0493	5.79789	5.33299	5.89384	3.53331	5.43596	3.7195	5.16189	11.9358	18.7096	19.9098	5.77578	5.70134	3.01343	5.44384	3.91849	4.1842	4.44991	4.6546	4.9297	5.22106
340621	濉溪县	340621	Suixi	2.66198	2.721	2.1569	3.05147	3.06287	2.91706	3.72517	3.14021	4.08719	4.33328	4.49038	5.02022	4.6664	5.13508	3.13685	5.00993	3.59705	4.7951	3.5836	4.34996	4.45903	5.34985	5.69156	3.44677	6.0079	5.00492	4.73337	4.46182	4.99917	5.01385	5.02857
340701	铜陵市市辖区	340701	Tongling SXQ	0.423646	1.05097	1.17317	0.111731	0.750188	1.1994	2.03618	2.87297	3.36667	0.69	0.741198	0.114709	1.10204	2.70595	1.67568	1.92453	5.10569	5	3.36111	14.1772	6.98013	6.51456	5.65455	3.4	3.3913	3.9	4.51566	5.13131	5.7493	6.54392	7.44836
340721	铜陵县	340721	Tongling	1.1375	2.82189	3.14998	0.3	2.01427	3.0534	3.8825	3.71698	1.72769	2.09493	1.56392	0.983709	1.92806	3.22871	2.6051	2.32804	6.23355	4.69266	4.15897	2.49641	3.18889	3.57935	5.51282	4.75981	4.93347	5.19158	5.07367	4.95577	6.91939	7.7273	8.62954
340801	安庆市市辖区	340801	Anqing SXQ	1.80223	3.04127	3.67482	0.95613	3.83333	9.76667	8.02099	2.63176	2.53701	3.54167	2.63082	1.09375	2.4898	4.13333	1.55556	2.87013	5.99753	3.34286	1.27273	9.98571	13.2683	3.78814	3.61719	4.36382	6.23529	5.40397	4.51264	3.6213	5.05617	5.11309	5.17064
340822	怀宁县	340822	Huaining	0.8	1.35	1.63123	2.09895	1.78376	1.60089	1.155	2.1815	1.29895	2.00798	1.5558	1.31709	1.7993	4.65556	2.95625	1.84	5.57681	2.71	4.14062	3.81818	3.95472	4.31974	4.3347	6.13301	4.4093	4.41002	3.93501	3.46	4.05546	3.97931	3.90459
340823	枞阳县	340823	Zongyang	0.625	2.84064	2.92502	0.675	2.29786	1.82455	1.79	2.71667	2.04271	3.11589	3.02669	2.30202	2.9252	3.47872	3.18009	2.90506	5.05354	3.75554	9.06462	2.07269	3.34126	6.12405	3.11915	5.03803	4.49084	5.19522	4.87512	4.55502	3.09091	2.62861	2.23546
340824	潜山县	340824	Qianshan	2.43756	5.69972	4.42478	2.77361	3.67482	4.05025	2.89355	3.75023	3.31667	2.63987	4.67109	1.7319	2.2	2.30988	2.36047	4.56618	3.85885	3.15152	4.74336	2.8607	4.3795	5.10889	4.80775	3.28796	5.05199	5.45399	4.21783	2.98168	4.8	4.94416	5.09266
340825	太湖县	340825	Taihu	1.07607	2.57531	1.69271	0.296243	1.49925	1.1994	3.44828	5.69715	0.89955	0.89955	1.34933	2.54873	0.545455	1.04948	1	1.18182	3.2395	3.08333	2.94444	2.97727	3.33712	3.40299	1.76667	3.09742	1.6875	1.70213	2.39823	3.09434	2.70386	3.22033	3.83544
340826	宿松县	340826	Susong	1.66873	3.9937	2.625	0.459404	2.32499	2.74215	2.25202	1.79049	1.60114	2.84515	2.39619	2.14179	2.99065	2.77692	4.44882	3.37423	5.15057	4.47368	2.31151	0.177355	4.23947	4.81538	4.31795	5.9901	3.64865	3.83898	3.7906	3.74222	6.01045	7.17398	8.56275
340827	望江县	340827	Wangjiang	1.15	1.86618	2.235	1.23333	1.9375	2.14134	1.78	1.93351	1.1793	1.70909	2.04048	1.81604	2.33766	2.9029	2.72932	3.37544	4.80736	6.5	3.82222	1.32264	5.88197	3.03136	6.00697	3.52069	3.00995	2.95667	2.75427	2.55187	4.62332	5.65555	6.91824
340828	岳西县	340828	Yuexi	2.35385	3.14699	2.46564	3.01794	3.13554	3.19045	2.87625	2.86653	3.0258	2.97344	3.18232	2.29435	2.99317	3.77373	2.78117	2.84052	1.71801	2.30382	3.36473	2.80866	2.52216	2.61798	2.96185	3.67763	4.43659	4.49459	4.27929	4.06398	3.37199	3.07021	2.79543
340881	桐城市	340821	Tongcheng	4.85	5.5	5.02494	4.775	4.26569	3.1313	2.72	3.5	2.605	3.4604	2.43861	2.44286	2.06164	3.46667	2.33793	2.60377	4.90027	2.09709	2.08468	1.97902	2.3035	1.94479	2.80159	1.25062	3.5368	4.21283	4.209	4.20516	3.48913	3.28898	3.1003
341001	黄山市市辖区	341001	Huangshan shi PQ	0.892078	1.2139	1.29272	1	1.4	1.10765	0.884558	1.85963	1.95049	1.23012	0.768726	1.22134	2	2.4564	3.54545	2.024	2.65545	3.18889	2.65323	2.58484	2.50797	2.83429	2.6745	1.1865	2.60032	2.86795	2.8325	2.79705	2.38366	2.24647	2.11717
341021	歙县	341021	She xian	1.36143	1.85257	1.97286	1.52613	1.61526	1.50269	0.931071	1.5602	0.841988	1.07366	0.643902	0.526855	0.712115	0.912664	0.535857	0.930644	3.68798	1.34542	1.26938	1.10463	1.13187	1.34191	1.35086	0.940089	1.56681	1.71631	1.71394	1.71157	3.03401	3.81263	4.79106
341022	休宁县	341022	Xiuning	0.598255	0.652842	0.821738	0.461667	0.615269	0.502669	0.494342	0.500106	0.4119	0.536242	0.515346	0.432704	0.50445	0.58689	0.573314	0.473891	0.609275	0.744659	0.4613	0.763842	0.777126	0.970949	0.96766	2.4359	1.20388	1.32301	1.70188	2.08076	6.63785	12.6099	23.9551
341023	黟县	341023	Yi xian	0.628129	2.62502	1.175	0.749946	0.979167	0.985294	0.937383	0.8	0.460341	0.380485	0.506892	0.721612	0.742718	1.03333	0.75	0.988636	2.0625	1.42222	1.44186	1.61538	1.79268	2.73333	2.42623	2.10129	2.82828	3	2.61644	2.23288	7.12312	11.6716	19.1246
341024	祁门县	341024	Qimen	0.599998	0.732689	1.1625	0.709123	0.946312	0.881254	0.925648	0.97329	0.665152	0.896197	1.03043	1.00714	0.997442	1.01802	1.12567	1.15952	2.60392	1.50234	1.45295	1.4034	1.43137	1.81764	1.84082	2.72481	2.30839	2.04702	1.99897	1.95093	6.22368	10.6687	18.2882
341100	滁州市	342301	Chuzhou shi	2.69064	3.00003	2.8	1.75	2.1	2.715	4.12603	3.17314	3.08636	3.35	3.5	2.13755	3.99631	6.39123	2.63964	4.89236	2.42312	4.54992	5.9396	7.34669	7.98665	5.28435	6.36895	3.77136	5.95385	4.97015	5.00185	5.03356	5.9881	6.39201	6.82316
341122	来安县	342322	Lai`an	3.26652	3.49125	3.15289	3.20106	3.19297	3.96528	4.1071	4.29178	3.9119	4.70189	4.71257	2.95417	4.65211	5.986	2.37185	5.99853	5.95506	5.91159	6.59306	5.67345	6.08195	5.93238	6.2546	2.98894	6.46132	6.04176	5.64866	5.25556	4.59701	4.19866	3.83484
341124	全椒县	342324	Quanjiao	2.21256	5.62472	3.22484	2.9985	3.14984	2.25	2.72864	3.19297	2.36794	3.12	2.5875	1.74224	4.64935	4.96498	3.84081	3.96322	2.07129	5.41186	5.57515	5.25028	5.67575	5.67364	6.23545	2.56732	7.39474	6.65432	6.30938	5.96443	5.19722	4.78986	4.41443
341125	定远县	342325	Dingyuan	2.31495	2.29333	2.16949	2.25136	1.43702	2.03193	2.63247	3.045	2.78294	3.1317	3.18473	2.9839	4.7152	4.9895	2.25209	4.51085	3.68493	5.10629	6.04141	4.89541	4.3362	4.1691	5.5	1.99778	5.1002	4.06229	4.42535	4.78841	2.88542	2.66805	2.46705
341126	凤阳县	342326	Fengyang	2.07187	2.02502	3.14984	2.86659	2.58333	2.68065	3.485	2.41429	2.88898	3.48285	3.53246	1.22344	4.36102	3.60996	2.31409	5.88395	5.65924	5.43453	5.174	4.66353	4.67735	3.18459	5.76268	3.69622	4.93572	3.27336	3.50933	3.7453	4.53331	5.06178	5.65186
341181	天长市	342321	Tianchang	2.205	3.04037	3.40503	2.73716	2.25	2.74394	2.795	4.0625	3	2.675	2.7	2.70017	4.69767	6.67872	2.57519	5.3719	5.21788	5.06387	5.99432	5.67222	5.42682	6.62592	5.98579	2.8445	6.08392	5.65275	5.21138	4.77	5.92506	6.08183	6.24274
341182	明光市	342327	Jiashan	2.89278	2.92973	3.00559	2.32083	2.42548	2.75886	2.39667	2.78443	3.08365	3.08019	3.44522	2.42415	3.39186	4.00733	2	1.63582	1.27164	5.58442	4.79936	4.88161	4.73156	3.96876	5.24893	1.91431	5.55147	2.84942	3.5437	4.23798	5.55023	6.93634	8.66861
341201	阜阳市市辖区	342121	Fuyang	2.5	2.24583	1.38461	1.57421	2.9985	3.9	2.26387	3.075	2.84964	4.65116	3.841	4.59892	3.40164	4.69404	4.09251	5.47515	3.88028	6.49215	6.21801	5.33266	5.9555	7.18376	7.68422	3.77179	5.84991	5.12274	4.88465	4.64657	5.62851	5.84635	6.07262
341221	临泉县	342122	Linquan	2.13145	2.1	0.848277	3.03906	2.61758	2.69039	2.56258	3.68847	2.41927	3.43863	3.66978	1.99431	2.12643	4.33669	3.07488	4.88701	2.55	4.26644	4.08628	3.50445	3.91377	4.72094	5.04983	2.4787	5.64365	4.67484	4.05389	3.43294	4.80601	4.98859	5.1781
341222	太和县	342123	Taihe	2.01797	2.07128	1.49489	2.75817	2.12359	2.82198	1.42777	3.31667	3.29254	2.9737	3.24675	3.81627	3.71384	5.01651	1.83175	5.28287	4.34188	4.47457	3.96009	4.17274	3.66817	3.68394	4.7964	2.49047	6.0636	4.80571	4.91681	5.02792	4.74334	4.72613	4.70898
341225	阜南县	342127	Funan	2.52631	1.87417	1.01023	2.05084	2.52536	2.41272	2.93563	2.73989	2.24575	2.88456	3.52822	1.97443	3.23925	4.83725	4.43877	4.94995	3.16667	5.15836	4.74713	4.63644	4.86829	4.91364	5.96652	1.81318	5.77073	4.33616	3.93358	3.53101	6.36205	7.64841	9.19487
341226	颍上县	342128	Yingshang	1.01253	2.06313	1.82458	2.37212	2.25023	1.81505	2.47948	3.01562	2.42344	3.1883	2.87234	2.01684	3.96976	4.76754	4.10904	4.97914	2.48309	5.96797	3.40371	3.08181	4.35003	3.87436	4.99043	0.825447	5.79438	4.22282	3.96986	3.7169	4.11493	4.09225	4.06969
341281	亳州市	342102	Bozhou shi	2.66212	2.65167	2.34506	3.04879	2.89213	2.7961	3.13234	3.90647	4.15881	4.60518	4.99167	5.36665	4.76694	4.77831	2.20747	5.11153	2.85235	5.79918	3.70152	3.31235	3.57834	5.53499	5.80088	3.25453	5.86984	5.72297	5.45193	5.18088	5.73569	5.75483	5.77404
341282	界首市	342103	Jieshou shi	3.10589	2.85	2.06143	3.9739	3.04772	2.81705	2.63365	3.72898	3.71899	3.48796	4.31503	4.22451	4.34497	6.50618	2.77062	6.79967	3.4368	7.42515	4.73935	4.24106	4.58164	3.31675	5.14858	1.48258	6.21597	4.74025	4.85312	4.96599	4.82397	4.85367	4.88355
341301	宿州市市辖区	342201	Suzhou shi	2.86563	2.91397	2.38071	3.16429	3.19638	3.10488	4.00418	4.14319	4.3048	4.92232	5.00172	4.58595	4.87866	5.64801	4.27608	5.94288	2.12931	5.44058	6.37503	5.83624	5.08632	5.63992	6.66817	3.09246	6.55551	4.95942	4.4571	3.95479	4.17876	3.95958	3.75189
341321	砀山县	342221	Dangshan	3.05035	3.04348	2.49	3.23023	3.90958	3.32536	4.26588	4.17067	4.0483	4.81305	4.3317	4.43079	4.19242	4.95132	3.50479	4.7705	1.66667	3.83363	4.27591	4.7182	4.9773	6.08359	6.10931	3.02492	4.36268	3.89985	4.00119	4.10253	5.63284	6.42957	7.33898
341322	萧县	342222	Xiao xian	2.175	2.78178	1.52598	2.86287	3.4746	3.35032	4.25956	2.21709	3.35281	4.43082	5.18192	5.04548	4.40107	5.09615	4.18471	5.47437	3.92857	5.01481	5.342	4.75907	5.53631	6.075	6.045	2.97687	5.7255	4.55368	4.49234	4.431	5.27503	5.56227	5.86516
341323	灵璧县	342224	Lingbi	2.63441	2.71628	2.40438	2.8605	3.62326	4.18934	4.89693	4.79841	4.83124	5.70585	5.60675	3.56648	3.9237	5.59017	3.87706	5.97447	5.85027	5.72607	2.57769	4.49997	5.38633	6.36519	6.63388	4.019	5.97769	4.65404	4.54959	4.44514	4.81581	4.87679	4.93854
341324	泗县	342225	Si xian	2.60625	2.83164	3.0973	3.15104	3.36342	3.40487	3.58724	3.80868	3.76354	4.86139	3.289	2.65376	3.71039	5.50463	3.61908	6.53402	1.71123	5.81921	3.47287	4.35003	5.35911	6.51399	6.71076	4.77482	6.54903	5.31226	5.12706	4.94185	5.35394	5.37608	5.3983
341421	庐江县	342622	Lujiang	2.24989	6.0747	2.88757	4.1979	6.125	0.957655	2.92354	2.45	1.27505	1.2125	0.621451	0.758996	2.77609	2.70861	1.8629	1.0173	2.52593	1.92083	4.09765	3.91492	4.8672	5.74353	6.00078	4.49975	5.32418	5.02579	4.1874	3.34902	7.20703	9.09275	11.4719
341422	无为县	342623	Wuwei	1.33501	2.0625	2.5625	0.712545	2.30456	2.25833	3.52588	3.12	3.08369	3.2125	3.5125	2.435	3.86154	4.63855	3.53205	4.07965	1.52632	4.37073	5.50467	4.58101	3.73613	6.71665	5.54424	5.27193	5.00952	5.20982	4.89129	4.57275	4.75362	4.61623	4.4828
341423	含山县	342625	Hanshan	0.821979	1.2699	1.57775	0.43872	1.41893	1.39048	2.17092	1.92101	1.89865	1.97796	2.16268	1.49925	3.72727	3.45086	2.375	4.55172	4.54509	4.53846	4.73333	4.26115	4.10092	2.47143	5.80124	3.92469	5.7875	5.80205	5.96418	6.12632	7.5071	8.20905	8.97664
341424	和县	342626	He xian	1.87491	1.49993	2.0249	0	1.37133	2.74266	2.68366	3.15	2.04388	2.53141	3.03712	3.76899	5.04225	3.50614	1.8169	6.2521	1.92308	4.45192	4.56818	4.51163	4.14789	5.2891	4.32453	2.30512	4.72018	5.13619	4.55267	3.96916	4.86376	4.83718	4.81076
341521	寿县	342422	Shou xian	0.579548	2.775	0.802496	1.775	1.52055	1.88081	3.00206	2.953	3.89736	3.81168	4.19292	0.77561	3.81431	4.03267	3.91704	4.31972	2.06748	4.29646	4.61978	4.52738	3.55887	3.76378	3.77449	1.45531	5.04843	5.77196	4.76775	3.76353	3.68991	3.19279	2.76265
341522	霍邱县	342423	Huoqiu	1.08947	0.844735	0.599998	1.42797	1.52055	2.07924	1.58457	1.12947	2.45433	2.03019	2.02005	0.264789	4.4137	4.79011	2.76531	5.11699	3.2265	4.38271	5.05677	3.31363	2.87703	2.96681	4.68289	3.4041	4.86432	4.5182	4.23247	3.94674	5.25714	5.60985	5.98622
341523	舒城县	342425	Shucheng	3.00468	5.0125	4.6342	3.82019	3.98558	3.11531	3.29146	3.90943	3.21151	3.37022	2.88765	1.45081	2.44496	2.5493	1.90128	1.8848	1.73751	1.98633	3.39509	3.57243	3.31402	3.79818	3.37836	2.62864	3.84665	3.77149	3.77833	3.78516	3.80449	3.81556	3.82666
341524	金寨县	342426	Jinzhai	2.2	2.75357	2.27	2.28758	2.53189	2.07405	1.82531	1.57304	1.67453	2.02417	1.75556	2.7087	2.12008	2.17744	2.25311	5.31758	1.42183	4.37957	3.3001	3.02821	2.44164	2.61171	2.70302	2.54325	3.43196	3.38456	3.66559	3.94662	4.78947	5.38539	6.05545
341525	霍山县	342427	Huoshan	1.89444	2.55	2.103	1.91696	1.88931	1.89177	1.99048	2.0542	1.92111	1.73097	1.80551	1.2669	1.37452	1.58529	1.64133	2.42007	2	3.40205	3.1269	2.46816	2.48243	3.04277	2.97956	3.74396	2.9032	2.8702	3.4094	3.94861	5.79595	7.36832	9.36725
341621	涡阳县	342124	Woyang	2.27958	2.47368	2.05263	2.9875	2.55964	3.45458	2.41729	3.80892	4.68335	4.70826	4.89697	5.61913	4.84278	4.94641	3.1218	4.9666	4.64286	5.11753	4.98074	4.34996	4.66367	5.46423	5.73328	2.55187	5.61004	5.63271	5.45698	5.28126	5.58573	5.57502	5.56434
341622	蒙城县	342125	Mengcheng	2.255	2.4875	2.28749	2.62467	2.47293	1.78669	3.17449	3.14893	3.27934	3.48014	3.82101	4.51839	4.57144	5.39348	4.20553	6.1101	4.77419	6.19717	6.22216	5.49539	5.20908	4.82821	5.87453	2.46529	6.28906	4.77124	4.86432	4.95741	6.84615	7.80379	8.89539
341623	利辛县	342130	Lixin	1.68215	2.44375	1.86562	2.23881	1.95095	2.63511	1.62022	2.89299	3.29368	3.47669	3.54243	2.88067	3.7745	4.97061	2.6708	5.51174	2.24845	4.90551	4.33175	3.66813	4.21368	2.81435	4.98055	3.07271	5.72774	4.64006	4.83988	5.0397	1.31176	1.0252	0.801241
341721	东至县	342921	Dongzhi	2.47502	2.02501	2.48439	1.17849	1.54839	1.21667	1.41633	1.41384	1.26479	1.49333	1.34667	1.2415	1.98625	1.91782	2.14796	1.65608	2.09712	2.53815	2.51812	2.44078	3.51974	4.28869	4.54098	3.19048	4.72857	4.62048	5.18242	5.74436	6.46535	7.23163	8.08873
341722	石台县	342922	Shitai	1.67046	2.22187	2.06912	1.51667	1.85	1.50345	1.55	1.85	1.04999	1.33432	0.852057	1.02786	1.37113	1.79998	1.59259	1.20809	1.4188	2.21429	2.65094	2.12851	1.32189	1.83041	2.28824	4	3.43648	3.77929	3.13728	2.49527	3.84062	4.0514	4.27375
341723	青阳县	342923	Qingyang	0.78938	1.04995	1.9499	0.749625	1.39276	2.46025	0.554723	1.35	0.862392	0.975244	1.05026	1.27532	0.928571	1.35034	1.5	6.14286	2.67427	2.86667	3.35294	2.72727	3.01724	3.5082	3.55814	4.4929	4.10638	4.69231	4.54615	4.4	6.77231	7.84654	9.09117
341821	郎溪县	342522	Langxi	0.871976	0.780247	2.24878	0.642219	0.815924	0.801824	0.702574	1.69874	0.761502	0.727978	0.483291	0.626082	0.715942	0.82602	0.732214	3.51463	2.46409	3.55207	2.27929	4.01887	4.9	6.12214	6.26305	4.55224	5.69767	5.32215	5.49441	5.66667	6.97917	7.66623	8.42094
341822	广德县	342523	Guangde	1.48859	1.332	3.83901	1.09637	1.39291	1.36884	1.1994	2.9	1.3	1.24277	0.825052	1.06882	1.22222	1.41014	1.25	6	4.20657	2.59735	1.66667	2.93868	3.23636	2.77143	5.48276	4.5843	5.76527	5.88215	5.30197	4.72178	5.16418	4.9673	4.77793
341823	泾县	342529	Jing xian	1.42493	1.27503	3.67482	1.04948	1.33333	1.33493	2.15892	2.08936	1.27	1.62686	1.73432	1.71	2.59091	2.30618	1.78947	2.48649	2.11525	3.25772	3.37514	2.878	3.16282	3.8811	3.94098	5.58033	4.66574	4.37526	4.31097	4.24668	4.9816	5.2198	5.46939
341824	绩溪县	342531	Jixi	1.27499	1.35	1.88333	1.42509	1.5625	1.69046	1.71761	2.24049	1.23846	1.67897	1.39118	1.4296	2.09286	2.57936	3.01282	2.58393	5.2138	3.11331	3.20113	3.25901	3.47883	4.35706	4.21181	3.59831	4.73804	5.75724	5.32669	4.89614	4.55408	4.2118	3.89524
341825	旌德县	342530	Jingde	1.38753	2.85007	2.85007	2.02399	2.14768	2.02796	1.44786	1.92281	1.17278	0.811789	0.854366	0.957143	0.959677	2.0399	2.52108	2.7931	3.98297	3.32977	3.44675	3.94086	3.41019	3.70875	3.78143	3.61594	4.2864	4.48232	4.16151	3.8407	4.09922	3.98806	3.87991
341881	宁国市	342524	Ningguo	1.545	1.6625	1.875	1.14375	1.4637	1.26259	1.07625	1.32179	1.0033	1.19716	0.999524	1.02931	1.1782	1.47143	1.77366	2.32227	3.23398	2.91039	3.17117	3.0661	3.74977	4.19351	3.6964	3.82683	3.95725	4.88636	4.42949	3.97262	4.24002	4.05723	3.88232
342401	六安市	342401	Lu`an shi	1.27826	3.30213	1.95464	2.35956	2.01508	2.14487	2.36962	2.31906	2.35767	1.78903	1.84722	1.03103	2.46736	3.60375	2.92259	5.52075	3.77907	3.85705	7.02161	10.1862	3.72731	2.53911	4.20521	1.92435	4.19273	4.12456	4.59968	5.07479	5.41638	5.93238	6.49753
342501	宣州市	342501	Xuanzhou shi	0.974951	1.55204	1.70253	1.09511	0.681849	1.21369	2.82821	1.9295	1.80625	1.25	1.27102	1.54409	1.50549	2.1	2.05978	3.32258	2.15152	3.64762	3.90977	5.16888	6.42798	5.24917	6.24219	5.21307	4.81214	6.03437	5.60399	5.17361	5.54409	5.4027	5.26491
342601	巢湖市	342601	Chaohu shi	1.08574	1.52403	1.67181	1.07535	1.49885	1.35034	1.50017	1.65	2.9985	3.33033	4.1	2.41448	2.80556	5.3525	2.95062	4.98945	4.15171	4.01215	4.32055	9.056	8.3237	4.11014	4.99216	5.58652	5.41898	4.64195	4.7133	4.78465	4.29875	4.19695	4.09756
342901	贵池市	342901	Guichi shi	1.83002	2.56877	2.81784	1.8125	2.52632	2.276	2.12556	2.41291	2.53021	2.04286	2.09453	1.8061	2.23109	2.35	2.77778	3.06504	3.88889	3.2383	4.17373	6.84706	3.4095	3.33692	2.40339	2.99121	4.25342	4.66103	3.90693	3.15282	5.39981	6.04398	6.765
350101	福州市市辖区	350101	Fuzhou SXQ	0.811563	0.869532	0.9275	0.985469	1.0437	1.35681	1.44417	1.675	1.47516	1.27532	4.57614	3.59955	3.45833	4.65116	2.43333	2.71429	2.80952	2.18182	1.82168	1.46154	1.35714	2.7	3.16667	4.44118	2.88889	2.8	1.50714	0.214286	3.5	19.8494	112.571
350121	闽侯县	350121	Minhou	0.598201	0.64093	0.683659	0.726387	0.769308	1.0001	1.06449	1.23464	1.1679	1.29133	1.19425	1.17012	0.809524	3.13037	3.46867	3.46667	1.69333	1.52	2	1.86219	1.99274	2.22056	4.54545	2.92903	4.6087	5.31667	2.8077	0.298734	3.13185	11.6068	43.0158
350122	连江县	350122	Lianjiang	0.863733	0.925428	0.987124	1.04882	1.11079	1.44403	1.537	1.78268	0.993719	1.07135	1.75	1.35786	1.58025	1.775	1.96682	1.96569	2.18849	2.41129	2.43295	2.26531	2.42412	2.70125	2.97838	2.99781	3.01724	2.89888	1.54646	0.194039	2.03425	7.55564	28.0633
350123	罗源县	350123	Luoyuan	0.631888	0.677023	0.722158	0.767293	0.812631	1.05642	1.12444	1.30417	1.62659	1.58992	1.27532	0.651644	0.752737	0.787865	1	1	1.11929	1.23858	1.34734	1.19215	1.19287	2.95676	2.45447	1.95217	3.33302	3.47337	1.85501	0.236641	3.47049	17.7311	90.5896
350124	闽清县	350124	Minqing	0.426437	0.456897	0.487357	0.517817	0.548414	0.712938	0.75884	0.719231	0.75	0.975	1.2522	1.08212	1.25	1.30833	1.66061	1.49677	1.67533	1.85388	2.01667	1.78439	1.78545	1.86439	1.94332	2.92665	1.90037	1.98039	1.05766	0.134924	2.57143	16.9028	111.107
350125	永泰县	350125	Yongtai	1.12673	1.20721	1.28769	1.36817	1.44901	1.88372	2.005	1.90035	2.06338	1.89375	1.66897	1.49852	1.58528	1.91787	2.01451	2.28087	2.3744	2.46792	2.45995	2.42754	2.4	1.98008	2.79924	2.9658	3.13235	3.26554	1.74205	0.218555	2.25281	8.23527	30.1045
350128	平潭县	350128	Pingtan	0.626706	0.671471	0.716236	0.761	0.805966	1.04776	1.11522	1.18268	0.706719	0.83699	1.57492	1.54302	1.51111	1.55	1.6	1.3602	1.30523	1.27149	1.14286	1.11123	1.16801	2.69925	2.39198	2.08471	2.76923	2.76923	1.47003	0.170833	3.59259	25.9587	187.568
350181	福清市	350181	Fuqing	0.704027	0.754315	0.804603	0.85489	0.905404	1.17703	1.25281	1.32859	0.793912	0.940255	1.76923	1.67901	1.39801	1.82	2.465	2.09556	2.01087	1.95889	1.93503	1.88147	1.97762	3	2.54331	2.40047	2.25763	2.34924	1.24872	0.148202	0.23687	0.177535	0.133064
350182	长乐市	350126	Changle	1.3516	1.44814	1.54468	1.64122	1.7382	2.25966	2.40515	2.55064	1.0478	0.898995	1.35003	2.34252	2.07581	3.85284	3.42132	2.70613	3.40278	3.31482	3.27444	3.18382	3.34651	2.23063	4.28571	0.574604	0.504492	0.607236	0.421911	0.236585	0.378132	0.35971	0.342185
350201	厦门市市辖区	350201	Xiamen SXQ	1.0606	1.13636	1.21211	1.28787	1.36397	1.77316	1.88732	2.00149	1.64816	1.4141	2.12357	3.68473	3.2652	6.06042	5.38165	4.25667	2.23373	3.11687	4	3.8893	4.08805	2.7249	5.23536	3.8893	4.08805	7.7	5.35	3	4.79487	4.56127	4.33905
350212	同安区	350221	Tong`an	1.09378	1.1719	1.25003	1.32816	1.40664	1.82863	1.94636	2.0641	1.69972	1.45833	2.19	3.8	3.36735	6.25	5.55	4.38983	2.30361	4.43011	4.61176	4.65112	4.69048	4.69908	4.70769	4.77778	4.19481	5.04911	5.12504	5.20098	7	7.87677	8.86335
350301	莆田市市辖区	350301	Putian SXQ	0.765945	0.820655	0.875365	0.930076	0.985032	1.28054	1.36299	1.44544	1.19027	1.02123	0.774562	0.823684	1.01432	1.3017	1.02287	1.16908	3.31505	6.37523	6.63664	0.6	0.657143	0.714286	3.33333	3.88078	4.42823	3.95312	4.92575	5.89837	3.46635	3.50237	3.53876
350321	秀屿区	350321	Putian	0.770019	0.82502	0.880022	0.935023	0.990272	1.28735	1.37024	1.45312	1.1966	1.02667	0.778682	0.828065	1.01972	1.30862	1.02831	1.1753	3.33268	2.40166	3.08596	2.98845	3.23464	2.31401	2.50232	4.19718	4.20315	4.26104	3.90299	3.54494	5.06278	5.48874	5.95053
350322	仙游县	350322	Xianyou	1.62828	1.74459	1.8609	1.9772	2.09403	2.72224	2.89751	3.07278	3.29996	4.9434	7.17475	6.12734	6.22175	6.39039	5.65585	5.73013	2.15464	2.5	2.64706	5.85294	5.2	3.72	4.02273	4.02846	4.03419	4.08974	3.74609	3.40244	5.13514	5.70597	6.34026
350401	三明市市辖区	350401	Sanming SXQ	1.16579	1.24906	1.33233	1.4156	1.49925	1.94903	2.07451	2.2	2.36265	3.53929	5.13686	4.38695	4.45455	4.57529	4.04938	4.10256	1.54264	3.61333	3.73913	3.38854	2.68926	4.74138	2.63026	2.95522	4.43689	4.67249	4.85987	5.04724	2.9689	2.63923	2.34617
350421	明溪县	350421	Mingxi	1.74869	1.87359	1.9985	2.12341	2.24888	2.575	1.63541	1.7893	1.78792	1.60136	1.76087	1.71644	1.74332	2.00576	2	2.04599	3.39231	2.1586	2.23963	2.12804	2.26309	1.54762	2.75628	2.84719	2.87592	2.94395	2.8699	2.79586	2.31408	2.14186	1.98245
350423	清流县	350423	Qingliu	0.875	0.9375	1	1.0625	1.12528	2.09895	2.14948	2.2	0.94	1.64167	1.21	2.02947	2.54717	3.13794	2.69333	3.63636	2.18227	3.39186	3.42857	3.31212	3.09672	2.5	2.09912	2.06033	2.94977	2.93679	2.90057	2.86434	1.92268	1.69607	1.49618
350424	宁化县	350424	Ninghua	2.38999	0.8004	1.02051	1.24062	1.5	1.98942	1.21512	1.71538	1.72298	1.73241	1.60919	1.667	1.74387	1.92357	1.71004	1.75	2.8343	1.86492	1.93246	1.8	1.82741	3.19005	1.58355	1.59894	2.10093	2.1641	2.16015	2.1562	2.95401	3.31474	3.71953
350425	大田县	350425	Datian	1.31453	0.440231	0.561295	0.682358	0.825021	0.842904	0.794738	1.04412	1.15964	1.00467	1.11379	1.16546	1.12838	1.21536	1.26113	1.3732	1.86061	1.49467	1.56306	1.54106	1.54118	2.08856	2.9055	2.79498	1.6552	1.71277	1.75561	1.79845	3.33779	4.34506	5.6563
350426	尤溪县	350426	Youxi	2.48129	0.830977	1.0595	1.28801	1.5573	2.18022	2.05564	2.70068	2.4006	2.25056	1.55	1.9802	1.91304	1.75378	1.88288	1.33333	1.64516	2.04641	2.21348	2.14162	2.28971	1.69545	2.8022	2.86275	2.81114	2.90346	2.86956	2.83567	3.11011	3.1861	3.26394
350427	沙 县	350427	Sha xian	1.1944	0.4	0.51	0.62	0.749625	1.04948	0.989505	1.3	0.926498	1.05534	1.24041	1.58917	1.5625	1.58657	1.78037	1.77841	1.69767	2.275	2.62676	2.26406	2.1808	2.56407	3.26484	2.99165	2.95229	3.12527	3.18621	3.24715	3.46503	3.58715	3.71356
350428	将乐县	350428	Jiangle	1.19529	0.4003	0.510383	0.620465	0.750188	1.42482	1.52924	2.29607	1.53943	1.99418	2.40756	2.22865	2.24571	2.58333	2.68475	2.34302	2.43729	2.53155	2.59729	2.39777	2.5078	2.76806	3.58205	3.49391	3.10463	2.86863	2.98119	3.09375	3.48214	3.71723	3.96819
350429	泰宁县	350429	Taining	3.58498	1.2006	1.53076	1.86093	2.25	2.525	1.58921	1.6	1.21278	1.58075	1.73462	2.97158	3.76923	4.08755	3.92992	4.192	1.36585	3.94685	3.82371	3.72201	3.62775	2.77055	3.09409	3.33938	3.71927	3.52283	3.5008	3.47876	5.14689	5.94804	6.87389
350430	建宁县	350430	Jianning	1.1944	0.4	0.51	0.62	0.749625	1.77872	2.1464	2.5875	2.025	1.84087	2.71376	2.92857	2.9116	3.27727	3.22189	3.2068	2.51429	3.22791	3.34545	3.16409	3.34348	3.78761	2.89405	3.27796	3.51507	3.57317	3.50534	3.4375	3.72297	3.77845	3.83476
350481	永安市	350481	Yong`an shi	0.850418	0.284802	0.363123	0.441444	0.533738	0.672814	0.81189	0.978738	1.44728	1.6	1.24375	1.73829	1.61538	2.24545	2.05	1.95261	3.26667	2.27667	2.3631	2.30473	3.00968	3.71463	4.3639	5.01318	3.27569	3.33543	3.25746	3.17949	3.44353	3.48454	3.52605
350501	泉州市市辖区	350501	Quanzhou SXQ	1.97349	0.660915	0.842666	1.02442	1.2386	1.56134	1.88408	2.27127	1.49981	4.52261	3.80265	1.84231	3.60123	3.87574	4.80986	4.37656	0.960265	5.25513	5.26143	5.90323	5.50542	2.31818	4.66141	5.30013	4.82721	4.93031	5.43537	4.74187	5.13566	5.23476	5.33579
350521	惠安县	350521	Hui`an	4.38946	1.47002	1.87427	2.27853	2.7549	3.47275	4.19059	5.05179	4.2203	5.24185	4.10469	2.29068	3.74091	4.4328	4.2635	4.20913	3.0995	5.68821	5.47995	5.194	5.11327	4.61304	5.68149	1.59606	5.7425	5.77926	5.68171	5.59709	1.28571	0.941974	0.690134
350524	安溪县	350524	Anxi	1.31016	0.43877	0.559432	0.680093	0.822282	1.03654	1.25081	1.50786	1.11726	1.39276	1.2126	1.28512	0.763889	1.24611	1.1	1.45109	2.14566	0.83	1.69767	1.50862	1.58511	1.58801	1.59091	1.84615	1.67606	1.67399	1.71068	1.74737	2.775	3.35911	4.06616
350525	永春县	350525	Yongchun	3.37174	1.12919	1.43971	1.75024	2.11616	2.66757	3.21898	3.8805	3.3357	2.0835	3.35392	3.87342	4	1.61126	1.3613	1.21794	1.88859	1.1366	0.384615	3	1.3913	5.60855	4	3.7549	2.1	1.57143	1.57143	1.44444	2.10719	2.37271	2.67168
350526	德化县	350526	Dehua	1.84977	0.619484	0.789842	0.9602	1.16095	1.46346	1.76597	2.12889	1.83	1.14303	1.84	2.125	2.19444	3.14053	2.65333	2.37391	3.68109	2.21429	2.06667	2.46903	3.23636	1.60927	3.56164	3.56004	3.55844	3.73973	3.43236	3.125	4.55882	4.99508	5.47309
350527	金门县	359990	Jinmen	0.373369	0.12504	0.159426	0.193812	0.234333	0.295393	0.356453	0.429707	1.39607	1.51	2.43073	2.80723	2.89897	4.14879	3.50518	3.13606	4.8629	2.92518	2.73017	3.26171	4.6612	1.23077	2.72394	2.72272	2.72149	2.86014	2.62507	4.01856	5.86237	7.63568	9.94541
350581	石狮市	350581	Shishi shi	0.33389	0.111819	0.142569	0.173319	0.209555	0.264159	0.318763	0.384271	1.24845	1.35034	2.17371	2.5104	2.59244	3.71011	3.13456	4.14724	2.08571	3.9	3.93617	3.50898	3.54348	3.3945	3.23077	5.26951	4.83117	4.89286	4.85965	4.57143	4.76355	4.72533	4.68741
350582	晋江市	350522	Jinjiang	1.36445	0.456952	0.582613	0.708275	0.856356	1.0795	1.30264	1.57034	5.10184	5.5182	3.78913	2.53161	4.68627	4.21709	4.15916	4.20913	3.08309	4.96404	5.13896	5.35807	4.86782	5.23743	5.21714	3.72614	5.60188	5.62007	5.67397	5.61684	3.71872	3.29924	2.92707
350583	南安市	350523	Nan`an	0.761135	0.254902	0.325	0.395098	0.477702	0.602177	0.726651	0.875982	3.225	2.79137	1.76906	2.62024	3.23364	3.006	2.49664	2.58915	1.73529	2.76876	2.79441	2.50711	2.71343	4.22222	3.07965	3.30331	3.52697	3.81558	5.08264	4.62011	3.05882	2.96006	2.86449
350601	漳州市市辖区	350601	Zhangzhou SXQ	0.982174	0.328927	0.419382	0.509837	0.61643	0.777053	0.937676	1.13037	1.6	1.79774	2.1808	1.92268	1.52174	1.6123	2.27273	2.4	3.74627	3.33742	2.92857	1.73333	1.68	3.65079	3.73563	3.53864	3.84762	3.88372	3.52519	3.16667	3.70106	3.66989	3.63898
350622	云霄县	350622	Yunxiao	0.749625	0.251047	0.320085	0.389123	0.470478	0.593071	0.715663	0.862736	1.22117	1.55183	1.8825	1.65969	1.7439	1.97895	2.51904	2.31602	2.06842	2.93644	2.78601	2.98708	3.125	3.29395	3.46291	3.52632	3.53806	4.00965	3.89232	3.775	3.04717	2.791	2.55636
350623	漳浦县	350623	Zhangpu	2.9985	0.27537	0.351096	0.426823	0.51606	0.65053	0.785	1.46875	1.11864	1.30937	1.79286	0.789122	1.7541	1.62182	1.93561	2.02326	2.32413	2.625	3.39344	1.75	3.42857	3.42227	1.66667	2.40698	5	5	4.78385	4.56769	9.13208	11.9048	15.5193
350624	诏安县	350624	Zhao`an	0.3997	0.4	0.51	0.62	0.749625	0.944955	1.14029	0.847489	1.5	1.66711	1.38029	1.09348	1.33708	1.69	1.375	1.47656	1.56712	1.62105	1.78495	2.03125	2.18421	4.7	2.64912	2.7097	2.77027	2.73333	2.68837	2.64341	3.33333	3.58647	3.85883
350625	长泰县	350625	Changtai	0.565454	0.565878	0.565878	0.565878	0.565878	0.565878	0.565878	0.542287	0.487439	2.46154	1.25	1.23735	1.82143	1.79991	1.46442	1.57259	2.57895	2.66771	2.93742	1.375	1.42857	2.45833	2.75	3.04167	3.33333	3.625	3.91667	4.20833	4.2125	4.43143	4.66175
350626	东山县	350626	Dongshan	0.518261	0.51865	0.51865	0.51865	0.51865	0.51865	0.51865	0.497028	0.585997	0.674966	1.47171	1.45681	2.14449	2.11915	1.72416	1.85151	3.03636	3.14087	3.45842	1.61888	1.68195	1.48148	2.88889	4.2963	2.11765	2	2.5	3	3.15534	3.6831	4.29914
350627	南靖县	350627	Nanjing	0.547566	0.547976	0.547976	0.547976	0.547976	0.547976	0.547976	0.525131	0.619131	0.713131	0.807131	0.901131	1	4.27169	3.61682	2.78825	1.95968	2	2.66667	4.25	4.48276	4.6232	4.76364	6.41176	4.57746	3.30894	3.68872	4.06849	5	5.74447	6.5998
350628	平和县	350628	Pinghe	0.779026	0.77961	0.77961	0.77961	0.77961	0.77961	0.77961	0.747108	1.05	1.575	2.05918	1.43577	1.47059	1.50007	1.76471	3.02129	4.27787	13.3333	8	4.8	4.94255	5.08511	8.04878	2.08333	6.30986	3.69417	4.4582	5.22222	5.45946	6.23038	7.11015
350629	华安县	350629	Hua`an	0.749625	0.750188	0.750188	0.750188	0.750188	0.750188	0.750188	0.750188	1.49509	2.24	0.824959	0.899936	1.14894	1.17197	1.37872	2.06494	0.875	2	2.16216	2.32432	2.36111	5.375	2.29825	2.6	1.98851	4.26531	4.38265	4.5	3.21306	2.9649	2.73591
350681	龙海市	350621	Longhai	1.051	1.1056	1.20153	1.29747	1.3934	0.870152	0.679791	1.42353	1.9802	1.53284	1.87519	2.0102	1.5	1.125	1.57143	1.66667	3.61348	4.09524	2.78889	2.81679	2.6459	2.475	3	4.21429	5.42857	5.91667	5.45833	5	3.57006	3.03762	2.58459
350700	南平市	352101	Nanping shi	0.996709	1.04849	1.13947	1.23045	1.32143	0.825206	0.644678	1.35	1.52992	1.31234	1.24286	1.25385	1.38286	1.76888	2.47082	2.62057	1.55937	5.77982	1.73902	1.8678	1.88182	2.14237	2.40293	3.13887	2.97182	2.79773	2.9923	3.18687	3.02637	3.11131	3.19864
350721	顺昌县	352121	Shunchang	0.565417	0.594791	0.646402	0.698014	0.749625	0.29985	0.918579	1.53731	1.33077	1.06875	1.72857	1.72195	2.49517	2.41481	2.69382	1.86443	3.31163	2.71706	3.40449	3.26104	3.1481	2.09648	3.54785	2.48243	3.75752	2.43345	2.82409	3.21472	3.59016	4.08757	4.65389
350722	浦城县	352124	Pucheng	0.641667	0.675002	0.733573	0.792145	0.850716	0.909288	0.967859	1.02643	1.0945	0.978571	1.58272	1.57665	2.28463	1.25355	1.37922	2.06099	0.759259	2.29047	1.89267	1.92286	1.82741	3.52545	2.08607	3.46888	2.63118	2.98046	2.92938	2.87829	3.35632	3.50344	3.65701
350723	光泽县	352127	Guangze	0.749625	0.796137	0.84265	0.853813	0.700938	0.795759	0.64875	0.886761	2.01984	1.45379	0.887734	0.939167	1.30444	2.84006	2.8703	2.31819	1.76609	1.63238	3.35707	2.9181	3.00089	2.04462	3.3763	2.30363	3.58212	3.72316	3.73378	3.7444	3.4248	3.33386	3.24534
350724	松溪县	352128	Songxi	0.449978	0.299985	0.813794	0.711889	1.9502	2.025	1.83552	1.64604	1.31844	0.98892	2.16098	2.30408	1.79874	2.10781	2.02207	3.5006	1.01568	3.79051	2.10026	2.07267	2.15485	3.44315	2.30326	2.87089	3.38968	3.18886	3.11913	3.04939	4.16032	4.6042	5.09545
350725	政和县	352129	Zhenghe	0.749963	0.674966	0.599852	0.524738	1.4375	1.33642	0.862716	0.916667	1.14206	2.38465	1.50287	2.22164	1.44792	2.05938	2.32	2.04367	2.34054	2.33495	3.10241	2.6147	2.12698	2.18229	2.97015	2.82439	3.08761	3.28228	3.25771	3.23314	3.64286	3.77849	3.91917
350781	邵武市	352102	Shaowu shi	0.543642	0.543642	0.543642	0.543642	0.543642	0.543642	0.543642	0.543642	0.640895	1.87064	1.42514	1.50581	1.85344	2.19123	2.07052	1.7707	1.70742	1.99439	2.56554	2.53673	2.34584	2.55663	2.75782	3.50465	2.91439	2.86659	2.93038	2.99416	3.4322	3.64994	3.88148
350782	武夷山市	352103	Wuyishan shi	0.937676	0.937676	0.937676	0.937676	0.937676	0.937676	1.00492	1.41014	1.6624	2.629	1.51846	1.60441	1.9748	2.10739	1.29669	2.07651	1.44057	2.70126	3.40434	2.8629	3.10919	2.69751	3.41681	3.16739	3.54393	3.48901	3.63881	3.7886	3.51414	3.52779	3.54149
350783	建瓯市	352123	Jian`ou	0.487512	1.64992	1.19994	1.49925	1.26918	1.15	1.22939	0.834157	0.87188	1.37883	0.796384	0.952778	1.27739	1.75367	1.92826	2.93369	3.10806	3.28243	1.76923	1.92275	2.05978	3.36325	2.42915	3.44341	3.37688	2.93883	2.82308	2.70733	3.27103	3.4104	3.55571
350784	建阳市	352122	Jianyang	0.749625	2.537	1.84509	2.30533	0.978282	1.05005	0.71964	0.974951	0.856667	2.14151	1.47476	1.48816	1.15596	3.00654	2.68714	2.9802	1.81699	3.61957	2.9496	2.90445	2.84985	2.34411	3.55388	3.50166	3.44944	3.48397	3.47691	3.46984	4.19231	4.4776	4.7823
350800	龙岩市	352601	Longyan shi	1.37942	1.7905	3.39524	4.24214	1.80018	2.10053	1.7905	1.48047	1.11209	0.91875	1.98153	2.06091	3.07143	3.03866	2.2852	3.01186	1.99554	3.52444	3.63961	3.75478	4.05	4.11875	4.1875	3.83421	4.26344	4.26039	6.18875	4.26144	2.95885	2.79664	2.64332
350821	长汀县	352622	Changting	1.22131	4.13337	3.00609	3.75592	1.59385	1.34933	2.67466	4	3.45	2.09895	3	1.90701	3.36434	1.81078	2.18919	3.02778	3.1903	2.01887	2.77523	2.83871	2.56	4.1039	3.20408	2.39257	3.26904	3.2768	3.32813	2.84729	4.30375	4.85278	5.47185
350822	永定县	352623	Yongding	0.543213	1.83843	1.33704	1.67055	0.708909	0.60015	2.32	2.075	1.52117	1.42536	1.57264	1.74464	1.70157	1.8706	1.92333	2.09846	2.32824	2.14846	2.13425	2.08705	2.03241	3.03077	2.33778	4.3258	2.62558	2.62274	3.83488	2.79245	3.84981	4.57997	5.44862
350823	上杭县	352624	Shanghang	1.14618	3.87909	2.82116	3.52486	1.4958	1.26632	1.55698	1.84764	1.38607	1.55656	1.25669	1.03555	2.10982	2.0856	2.38013	2.14058	2.48125	3.30093	3.46119	3.55854	3.73485	2.29268	4.17952	3.86681	4.375	4.37347	6.62324	4.26119	3.47368	3.44239	3.41138
350824	武平县	352625	Wuping	0.542806	1.83705	1.33604	1.6693	0.708378	0.5997	0.73735	0.875	1.26524	1.20252	1.63355	1.69431	2.92833	3.453	3.11276	3.44877	3.14286	3.79478	3.77505	3.61517	3.61316	4.52319	3.97294	3.33564	3.85823	3.85627	5.77221	3.88865	3.22989	3.23109	3.23229
350825	连城县	352627	Liancheng	1.4881	5.03626	3.66273	4.57635	1.94201	1.64407	2.02144	2.3988	1.4	1.27342	1.53077	1.77083	1.6858	1.74444	2.8	2.37778	1.81818	2.16495	2.18593	2.1377	2.52188	4.02757	3.4488	3.06811	3.19847	3.19441	5.10757	3.57642	2.87761	2.97711	3.08005
350881	漳平市	352602	Zhanping	1.20908	4.09196	2.97597	3.71829	1.57788	1.33581	1.64242	1.94903	1.1994	2.6218	2.8	2.47143	2.29279	2.45385	2.85163	2.89426	2.54088	3.20652	3.20595	3.13895	2.92117	3.11382	3.06069	3.07536	3.09003	3.09003	4.64817	3.23139	2.6	2.60351	2.60703
350921	霞浦县	352225	Xiapu	0.767659	2.59804	1.88948	2.36079	1.00182	0.848121	1.04279	1.23746	1.94167	2	1.13563	1.26013	1.53846	1.77844	1.77174	1.77941	2.635	1.79245	2.05882	1.91667	1.94444	3.28346	2.14483	4.21552	2.69149	2	1.8662	0.121469	3.28571	30.7193	287.205
350922	古田县	352227	Gutian	1.14883	3.88804	2.82767	3.53299	1.49925	1.51	1.52	1.53	1.54	1.56434	0.782171	0.605753	0.739551	0.854913	0.85169	0.855378	1.26667	1.5	2.17241	2.22807	3.19469	2.49206	3.81818	1.7931	4.31633	4.40278	3.81818	0.255878	2.24444	7.26135	23.4923
350923	屏南县	352228	Pingnan	1.33413	4.51518	3.28376	4.10286	1.74108	1.75356	1.76517	1.77679	1.7884	1.81667	0.908333	0.76	0.878788	0.95	0.843373	1.04286	1.90909	1.56757	1.56757	2.79348	2.35714	2.11957	2.69565	2.30488	1.92593	1.79412	2.50794	0.147287	3.15625	24.0778	183.681
350924	寿宁县	352229	Shouning	0.735173	2.48809	1.80952	2.26088	0.959422	0.966301	0.9727	0.9791	0.985499	1.00108	2.77569	1.98725	2.15625	2.13763	2.6129	2.48611	2.63636	2.7027	2.48077	2.24691	1.86916	2.11111	2.1375	2.54701	2.27602	2.23849	2.25287	0.154107	1.66667	6.60547	26.1793
350925	周宁县	352230	Zhouning	0.985389	3.33491	2.42539	3.03038	1.28596	1.29518	1.30376	1.31234	1.04621	0.780078	0.7	1.53731	1.2963	1.47847	1.97436	3.33333	1.12442	2.01835	2.1871	2.05096	2.13812	0.950276	2.1	1.7156	3.3038	3.46939	3.59091	0.229114	1.34783	3.13666	7.29965
350926	柘荣县	352231	Zherong	0.268262	0.268262	0.49905	0.623532	0.2646	0.266497	0.268262	0.270027	0.65	1.3	0.958049	1.16089	1.25	1.21768	1.44538	1.00568	5.9313	0.842424	0.941176	0.846154	0.860104	1.23308	1.56452	1.21839	1.68067	1.69697	1.67584	0.109598	2	12.8676	82.7878
350981	福安市	352202	Fu`an shi	1.12021	1.12021	2.08393	2.60374	1.10491	1.11284	1.12021	1.12758	0.79	1.8188	0.592113	0.743985	1.13455	1.28106	1.72986	1.99444	1.6701	2.04145	2.45863	2.20907	1.14194	2.78571	1.13187	2.75	1.22857	1.46429	1.39189	0.0902978	2.92708	32.6188	363.496
350982	福鼎市	352224	Fuding	0.81606	0.81606	1.51812	1.8968	0.80492	0.810691	0.81606	0.821429	1.55635	1.295	1.46232	2.05904	2.63333	3.50259	2.61224	2.27723	2.44444	2.59722	2.5	2.38095	2.03125	2.16667	2.75	3.58289	3	3.25	6	0.144279	3.57184	31.7022	281.376
352201	宁德市	352201	Ningde shi	0.81606	0.81606	0.59997	0.799985	1	1.16257	1.18099	1.1994	2.68142	1.41748	1.57105	1.35219	1.81633	1.32279	1.77778	2.45875	1.52632	2.68013	2.94632	3.2125	3.19221	2.95722	2.72222	1.87097	2.07692	2.15702	2.30986	0.133803	3.3125	28.5818	246.616
360101	南昌市市辖区	360101	Nanchang SXQ	5.06727	5.06727	1.67382	2.23183	2.78984	3.2434	3.29477	3.34614	7.48073	3.95455	4.38299	3.77239	5.06727	3.69037	20	10.2857	3.43226	2	2.19863	2.39727	2.38213	2.20677	2.03141	4.29787	2.7685	1.23913	1.38968	1.54023	5.525	10.7129	20.7722
360121	南昌县	360121	Nanchang	2.25056	1.19983	0.899843	1.19983	1.49981	1.57539	2.4627	3.35	3.35	3.3	3.25	4.9	4.14815	1.29647	7.34091	7.49123	6.60583	5.72043	5.72727	4.91071	6.0678	7.57143	5.43243	5.88863	6.34483	4.90816	4.47132	4.03448	4.65747	4.60734	4.55776
360122	新建县	360122	Xinjian	4.36515	4.36515	1.17252	1.56341	1.9543	2.05279	3.20897	4.36515	4.36515	4.3	2.02551	0.0937497	1.6	0.500069	2.83149	0.861732	1.8	0.842105	2.09389	3.34568	3.15546	3.3738	3.59213	3.81046	4.0288	4.24713	4.36	5.15619	5.95238	6.67382	7.48269
360123	安义县	360123	Anyi	0.716665	0.716665	0.261862	0.34916	0.436458	0.458453	0.716665	0.974878	4.79976	2.17554	1.29004	0.404545	1	0.312543	1.76968	0.601504	4.0538	1.89652	4.71568	7.53485	7	9	6.24138	3.48276	3.48	3.48	4.07	4.47132	2.87761	4.13863	3.74072
360124	进贤县	360124	Jinxian	0.771794	0.771794	0.282005	0.376018	0.470032	0.493718	0.771794	1.04987	4.27493	7.5	1.31234	0.867556	0.784314	1.57495	3.78824	1.80693	3.05846	1.4	2.76923	5.85714	4.2	3.38462	4.02632	2.83597	1.25	4.52778	5.43056	6.33333	3.66667	3.59892	3.53243
360201	景德镇市市辖区	360201	Jingdezhen SXQ	0.376018	0.376018	1.125	0.884868	0.644737	0.825	0.791151	0.831818	0.843739	2.1	1.10573	1.33787	1.61161	2.31821	2.33218	2.02025	3.78273	1.9499	2.09032	2.17992	2.44557	2.54958	2.53581	2.83597	2.648	2.5992	3.46912	4.33904	3.21914	3.5704	3.95999
360281	乐平市	360221	Leping	0.428107	0.428107	0.608759	0.478819	0.348879	0.446423	0.428107	0.450113	1.12461	1.7991	1.6	1.59649	7.18447	3.925	5.5	3.23404	1.39271	3.36607	3	6.11429	5.96667	6.56962	5.55422	4.65247	4.59	4.53	4.47132	4.47132	7.25	4.13863	3.74072
360301	萍乡市市辖区	360301	Pingxiang SXQ	1.74403	1.74403	1.74403	1.37176	0.9995	1.48785	1.42681	1.50015	0.869957	1.27778	1.525	1.37145	0.958599	2.07696	3.12069	4.4356	3.31786	4.97211	4.9063	3.96976	4.51317	4.9991	4.96864	3.217	4.91358	4.94229	5.09142	5.24055	4.32006	4.15275	3.99192
360321	莲花县	362431	Lianhua	1.30867	1.30867	1.30867	1.02934	0.75	0.297392	0.285191	0.29985	0.89955	1.49925	1.65	0.974878	1.51852	1.8	2.9	1.53333	6.81156	3.43396	1.57692	2.13415	1.44186	1.58667	12.4912	4.60891	1.59016	1.5625	1.53839	1.51429	5.57743	10.5081	19.7976
360401	九江市市辖区	360401	Jiujiang SXQ	3.4231	3.43018	3.86078	1.78177	5.20858	3.8776	3.421	2.96562	1.17606	1.9502	1.12528	1.0182	0.911111	1.08	0.811084	0.542169	1.41722	0.8	1.9	2.5	2.08333	2.50379	3	3.40871	1.97727	4.44737	4.27924	4.11111	3.33318	3.03728	2.76765
360421	九江县	360421	Jiujiang	1.44078	1.44376	1.625	0.749946	2.19229	1.63208	1.4399	1.24823	0.495005	0.820836	1.14667	1.7464	0.729358	1.68171	1.61053	1.47977	2.53061	1.83508	1.3969	1.51373	1.37649	1.85985	1.99277	2.79093	2.14887	2.08	2.41759	2.75519	2.58603	2.79338	3.01736
360423	武宁县	360423	Wuning	1.27499	1.04999	1.31251	1.41825	1.19999	1.24844	1.265	1.27773	1.01667	1.13158	1.11053	1.42598	1.45645	2.07399	1.66787	1.20411	2.2799	1.61749	1.70943	1.45921	1.99103	2.50379	3.04006	1.56132	2.79787	3.12032	3.17649	3.23266	5.3	6.49286	7.95419
360424	修水县	360424	Xiushui	1.48499	1.52999	1.71429	1.915	2.12144	1.64621	1.39	1.71401	1.159	1.36094	1.10577	0.89266	0.929293	1.17973	1.32482	1.13609	2.39286	1.53042	1.39191	1.69073	1.63659	1.61072	1.72891	3.36559	2.04329	2.01684	2.36699	2.71713	5.01613	6.96849	9.68074
360425	永修县	360425	Yongxiu	1.48959	1.53473	1.7196	1.92093	2.128	1.6513	1.3943	1.87547	1.82447	1.77348	2.07168	2.36988	3	3.025	3.05	3.36585	6.68487	3.10057	1.28393	1.70408	2.64458	3.2994	2.88482	2.20339	3.625	4.10811	4.16072	4.21333	3.48193	3.30999	3.14654
360426	德安县	360426	De`an	1.49925	1.60677	1.71429	1.60677	1.49925	1.27484	0.764618	1.05	1.38741	1.34863	1.57539	1.64918	1.81831	1.98744	1.77778	1.325	1.84706	1.74454	1.3055	2.20745	2.06047	2.9589	2.3609	3.25	2.22785	2.75325	3.64712	4.54098	3.66715	4.12838	4.64762
360427	星子县	360427	Xingzi	2.79272	2.99301	3.19329	2.99301	2.79272	2.3747	1.42429	1.05133	1.38916	1.35034	1.42894	1.50754	1.66214	1.81675	1.6251	1.2112	1.68843	2.09375	2.26667	4.1	4.88889	3.55556	3.125	1	3.44	3.25926	3.00463	2.75	2.22081	1.95779	1.72592
360428	都昌县	360428	Duchang	1.19477	1.28045	1.36614	1.28045	1.19477	1.01593	0.609332	0.449775	0.594306	0.577695	0.611322	2.64026	2.91104	3.18181	2.84615	2.12127	3.9209	1.13115	0.981609	1.06154	0.682927	1.19231	1.6	3.25503	2.12752	1	4.5	8	3.87912	8.7444	19.7118
360429	湖口县	360429	Hukou	0.902529	0.967255	1.03198	0.967255	0.902529	0.767437	0.46029	0.33976	0.448939	0.436391	0.461793	1.99446	2.199	2.40354	2.14998	1.60241	1.73245	1.86249	2.66116	1.89508	2.34449	2.69042	2.07727	2.19	3.30345	3.90728	3.61198	3.31667	5.16822	5.85891	6.64189
360430	彭泽县	360430	Pengze	0.0749963	0.674966	0.449978	0.149925	0.416667	0.716667	1.06	1.07135	0.494975	0.959988	1.425	1.01237	1.03092	1.04948	4	2.46154	1.29204	0.920999	0.838059	0.995479	1.58096	1.4288	1.50169	5.46308	2.18657	2.18421	2.12495	2.06569	2.16667	2.16223	2.15781
360481	瑞昌市	360481	Ruichang shi	1.16249	1.38753	1.12503	0.975244	1.34485	1.82941	2.21089	2.42353	1.61623	1.80045	2.63529	2.53515	0	2.51437	3.11568	3.1521	2.79029	2.42848	1.97925	2.56354	1.96354	3.21757	3.2602	3.30282	2.33333	3.77707	4.25539	4.73371	1	0.816764	0.667104
360501	新余市市辖区	360501	Xinyu SXQ	0.864397	1.03174	0.836545	0.725169	1	3.21201	2.69388	3.89805	3.3861	2.87415	1.64918	1.40931	1.16944	1.04948	2	2.38202	2.19753	1.45	1.61111	1.47436	2.72881	3.82036	44	3.30282	4.5	2	2.03333	2.06667	4.66667	6.67508	9.54787
360521	分宜县	360521	Fenyi	1.45849	1.74084	1.41149	1.22357	1.68729	7.96063	2.3456	3.31332	2.33277	2.88101	1.64918	1.37561	1.10204	1.5748	1.5	1.21212	1.66667	2.1	1.9	1.72368	2.14433	2.05479	63.75	4.19712	2.21739	3.04651	3.35183	3.65714	3.25	3.33664	3.4256
360601	鹰潭市市辖区	360601	Yingtan SXQ	1.23609	1.47539	1.19626	1.03699	1.43	1.42536	1.23742	1.04948	2.02925	3.53787	1.53539	2.35979	1.6	1.34933	5	2.5	1.61194	3	2.3	1.6	1.38889	2.22835	4.06034	4.13158	2.57143	3.6	3.7	3.8	4.64486	5.07395	5.54267
360622	余江县	360622	Yujiang	5.07066	6.05231	4.90728	4.25393	5.86613	5.84708	1.34933	2.15	2.165	2.18	1.29013	1.38014	1.88889	1.91226	2.30769	1.73684	5.48649	0.538462	1.76923	3	6.69444	4.35294	4.47619	4.2766	4.625	5.79167	8.66369	11.5357	4	4.23219	4.47785
360681	贵溪市	360621	Guixi	1.29595	1.54683	1.25419	1.08721	1.49925	1.43928	1.37931	2.94559	1.60492	1.99166	2.3784	1.91818	3.41492	2.25751	1.70638	2.66379	1.03177	2.70213	3.55833	4.10526	3.94681	4.86076	4.75783	4.65491	4.23881	4.4375	4.97144	5.50538	2.31579	2.04435	1.80473
360700	赣州市	362101	Ganzhou shi	4.12603	0.676645	0.676645	0.676645	0.676645	1.80303	0.890465	2.62468	1.20903	1.50038	0.862392	1.49981	1.55556	1.65	1.75	2.30769	1.52538	3.55556	1.77778	2.07639	2.375	3.03846	4.94118	3.09341	3.225	2.65789	2.69932	2.74074	5.7121	7.83524	10.7475
360721	赣 县	362121	Gan xian	1.25	0.637978	0.637978	0.637978	0.637978	1.7	0.83958	2.47469	1.13994	0.82	1.52132	1.8	2.03333	2.86486	1.77941	2.2335	3.93333	2.76	2.52336	2.23913	2.60204	2.36792	2.73504	7.91176	2.86111	2.98837	2.80566	2.62295	3.11727	3.1819	3.24786
360722	信丰县	362123	Xinfeng	0.506377	0.506377	0.506377	0.506377	0.506377	1.34933	1.09445	1.83018	1.81532	1.80045	1.76364	0.991667	2.22846	2.06364	4	8.24034	0.914286	6.37674	9.06667	6.97253	8.15377	5.35783	4.8202	3.01763	4.02373	8.47059	10.9853	13.5	4.36364	4.14403	3.93548
360723	大余县	362124	Dayu	1.12528	1.12528	1.12528	1.12528	1.12528	2.9985	2.512	2.02551	1.41353	0.801556	1.31441	1.82727	0.943396	0.900056	2.25	2.23632	2.19703	3.11233	3.50522	3.24615	6.06747	3.0208	3.09773	4.10169	3.03478	3.06843	3.08377	3.09911	5.89157	7.68069	10.0131
360724	上犹县	362125	Shangyou	1.12528	1.12528	1.12528	1.12528	1.12528	4.63537	2.64469	3.22581	2.66238	2.09895	1.87477	2.02551	2.63636	1.96887	2.27273	1.68852	2.21152	2.73451	2.80323	2.23963	2.64	3.39344	4.03659	9.09467	4.11538	4.17647	4.29246	4.40845	6	6.83163	7.77853
360725	崇义县	362126	Chongyi	2.25	3.07108	3.26302	3.45496	3.59982	3.1712	1.80045	3.25484	3.04485	2.84858	2.01526	1.82723	2.15	5.39167	2.87603	3.39216	2	2.82775	4.84836	4.03989	4.44235	3.46073	3.90987	9.11111	4.81988	9.47619	7.9474	6.4186	3.19792	2.28601	1.63414
360726	安远县	362127	Anyuan	1.50015	1.6	1.7	1.8	1.87547	1.59016	2.14393	1.20012	1.07995	2.41	1.58333	1.41754	2.05512	2.57987	2	0.965596	3.98824	2.01818	2.03226	5.16964	6.17959	3.11245	7.56131	2.69355	7.0625	8.18443	7.44336	6.70229	1.05263	0.690157	0.452501
360727	龙南县	362128	Longnan	0.75	0.217139	0.228567	0.239888	0.75	1.05026	0.731356	0.412448	0.806224	1.2	1.6123	1.23758	1.15094	1.54275	1.8913	1.37681	2.82261	2.17347	2.19632	1.70414	1.64052	2.22751	2.21429	1	2.98718	3.26923	3.91622	4.56322	4.48077	4.99612	5.57075
360728	定南县	362129	Dingnan	0.115292	0.0333793	0.0351361	0.0368763	0.115292	0.151302	0.167318	0.183333	0.734478	1.28562	2.54873	1.35	0.45	0.425	0.416667	2.66667	2.9651	0.964286	0.935484	0.775	0.833333	0.955556	1	3.33077	2.4	1.05882	1.05719	1.05556	2.28571	3.1713	4.39999
360729	全南县	362130	Quannan	1	0.289518	0.304756	0.31985	1	1.31234	1.45125	1.59016	1.46974	1.34933	1.52132	1.68761	2.11494	2.15618	2.06	1.69663	2.9918	2.31288	2.73563	3.38384	3.25	3.31313	3.07729	2.03509	3.92	5.03333	4.80238	4.57143	2.76	2.30899	1.93168
360730	宁都县	362131	Ningdu	0.411453	0.186106	0.195901	0.205603	0.642811	1.1994	1.17549	1.80811	1.73275	1.33333	1.04948	0.940952	1.2125	0.56243	0.818182	2.16891	3.51964	1.33333	2	3.35938	3	3.58333	0.5	2.68844	1.66667	2.22222	2.41468	2.60714	1.5	1.37083	1.25278
360731	于都县	362132	Yudu	1.05011	0.474976	0.499975	0.524738	1.64057	2.32508	1.155	1.77659	1.70254	1.31009	0.917634	1.37778	1.47826	1.77417	1.15238	0.971554	4.4381	1.18973	1.22505	1.51333	3.85942	2.74866	3.16571	2.1	5.48571	7.34	4.97469	2.60938	2.96923	2.31619	1.80677
360732	兴国县	362133	Xingguo	1.46936	1.99383	2.09877	2.20272	1.49925	1.04948	1.44337	1.83727	1.71769	1.59811	0.749625	0.149925	11.7692	1.1994	2	1.55072	2.97884	1.26667	1.47059	2.97222	3.4	3.86667	1.83333	2.28889	2.375	1.85	1.62713	1.40426	2.68254	3.2663	3.97711
360733	会昌县	362135	Huichang	1.05011	1.42493	1.49993	1.57421	1.07147	0.946117	0.915	1.0875	0.915023	0.621959	1.49351	1.24498	1.47305	1.51197	1.65873	1.78703	3.17281	2.28916	2.65328	1.87709	2.165	2.1745	2.21769	2.18274	1.72414	1.36	2.09667	2.83333	1.5	1.71121	1.95217
360734	寻乌县	362136	Xunwu	1.50038	2.03592	2.14307	2.24921	1.25	1.45	0.914543	1.43333	2.23489	1.22142	1.575	1.67735	1.45	2.54167	2.03101	1.71366	2.64015	1.57222	1.23377	1.57143	1.48869	3.8038	2.08808	2	5.29104	5.75182	4.47207	3.19231	1.22222	0.763564	0.477024
360735	石城县	362137	Shicheng	2.66794	3.62023	3.81077	3.99951	2.22273	2.57836	1.62622	2.54873	2.04741	1.54609	1.95009	1.81078	1.66038	1.92019	1.32432	2.96875	0.723404	2.78261	2.36	2.25	1.85714	2.33333	1.75	2.3	1.5	1.55556	1.54563	1.53571	2.29688	2.66655	3.09573
360781	瑞金市	362134	Ruijin	2.24888	1.83278	1.92925	2.0248	1.12528	1.34933	1.07466	0.8	0.584971	0.8	0.661538	1.6	1.6	2.3	1.86207	0.842011	3.90031	2.09813	1.90256	1.84746	2.03125	2.16129	3	1.95628	6.15385	3.78947	3.51974	3.25	4.16457	4.35002	4.54373
360782	南康市	362122	Nankang	4.33681	3.5344	3.72042	3.90469	2.17003	2.60208	2.07242	1.54275	1.12808	1.54275	1.32848	1.11421	2	3.05	4.1	1.33077	1.17045	1.93333	1.89654	1.85976	2.34375	2.27565	2.20755	2.84727	2.09524	1.99029	2.16573	2.34118	3	3.45056	3.9688
360821	吉安县	362421	Ji`an	0.749625	0.93	1.11	1.39	1.49981	0.7	2.025	3.35	2.0876	0.825206	1.80011	2.35	0.877551	1.075	0.788235	0.822581	6.39836	0.72619	0.712372	0.698554	0.880349	0.854769	0.82919	1.06948	2.11392	2.95763	3.62794	4.29825	5.18095	6.2461	7.53022
360822	吉水县	362422	Jishui	0.404798	0.404798	0.404798	0.404798	0.404798	0.404798	0.404798	1.15	0.992827	0.835655	1.16783	1.5	2.46552	2.375	1.35294	1.7377	7.02783	2.48276	3.73333	4.31733	3.91377	5.23077	6.66667	2.69048	10.75	13.3333	7.31746	1.30159	5.3871	8.73706	14.1702
360823	峡江县	362423	Xiajiang	1.25	1.25	1.25	1.25	1.25	0.89955	0.914543	1.27532	0.644968	0.734932	0.824897	1.21667	1.03825	0.986855	1.32824	1.48411	8.96629	1.36589	1.21397	1.29644	1.43072	4.07438	1.69903	4.42857	4.37324	4.6859	4.75765	4.82941	3.95349	3.75453	3.56558
360824	新干县	362424	Xin`gan	1.49925	1.49925	1.49925	1.49925	1.49925	1.8	2.1	2.3988	1.44312	0.487439	1.64918	1.64918	0.395604	3.4	5	3	6.1107	4.375	3.91429	5.06818	3.91358	2.8806	4.36364	5.14667	3.97727	3.63793	5.17834	6.71875	3.5	3.78214	4.08702
360825	永丰县	362425	Yongfeng	1	1.11	1.21	1.31	1.40621	1.5376	0.525	2.42738	1.87505	1.04948	1.94976	1.44574	2.00667	2.17188	1.58152	1.3814	8.46648	1.64173	2.19424	2.13858	3.53889	6.27972	4.39899	2.40458	4.20513	4.41414	3.70707	3	3.82343	3.726	3.63106
360826	泰和县	362426	Taihe	0.780049	0.865854	0.943859	1.02186	1.09691	1.1994	1.13899	1.07857	1.27262	1.46667	0.150038	1.57539	2.54839	1.9	2.4	3.16667	7.46065	4.58333	0.677419	0.942857	3.87786	3.48765	2.92157	1.8022	2.4375	2.34615	2.63308	2.92	2.34375	2.37025	2.39705
360827	遂川县	362427	Suichuan	1.12494	1.12494	0.749963	1.1994	0.818219	1.16534	0.757689	0.922523	1.06503	1.23751	1.41	1.29167	0.89916	1.86005	1.66355	1.9375	6.58922	1.69136	1.10148	1.33554	1.24119	3.592	1.88753	1.39437	2.10913	2.58412	2.7339	2.88368	1.75	1.58644	1.43817
360828	万安县	362428	Wan`an	0.953915	1.05877	1.08353	1.10824	1.12486	2.32086	1.50899	1.83727	1.56687	1.29647	1.31248	1.32848	0.257143	2.09895	3.41176	3.46218	2.50581	0.875	0.866071	1.09375	6.12821	2.92391	1.84375	2.98113	0.6	0.625	1.75	2.875	5	10.3033	21.2317
360829	安福县	362429	Anfu	1.49925	1.66405	1.70296	1.74179	1.76792	2.2	0.749625	1.19985	1.34339	1.11156	1.12528	0.300075	0.275362	0.431277	0.627907	2.55882	9.39641	3.36842	2.85944	2.14167	2.19022	2.99514	2.92857	4.67619	2	2.5	2.34375	2.1875	4.04082	5.008	6.20669
360830	永新县	362430	Yongxin	0.375094	2.24245	2.29489	2.34721	2.38242	0.9	0.434783	1.81667	1.31993	1.27532	1.36218	0.363249	0.333333	3.16667	6	6.38002	6.76005	7.38505	6.26913	4.69547	4.26347	6.09091	4.5619	2.63607	4.56075	4.53211	4.03529	3.53846	3.12421	2.75991	2.43809
360881	井冈山市	362402	Jinggangshan shi	2.02931	1.76462	1.80588	1.84706	1.87477	2.17554	1.66417	1.6	1.25011	0.900225	1.08736	1.37133	1.57377	2.18956	2.30952	1.88421	7.10244	2.13869	2.92632	2.56757	2.84058	2.13889	2.63861	3.90565	2.92381	2.89937	3.28991	3.68045	3.24957	3.39725	3.55164
360921	奉新县	362223	Fengxin	1.08243	0.941247	0.963258	0.985221	1	1.2	1.96858	2.73716	1.79991	1.67496	1.55	3.69595	3.26745	4.02781	4.87356	2.9108	6.00577	5.6037	7.05189	3.28249	2.85355	2.42462	4.63514	2.17708	4.68627	4.29688	4.44773	4.59859	5.65421	6.21695	6.8357
360922	万载县	362227	Wanzai	1.98446	1.72562	1.76597	1.80624	1.83333	1.80018	1.83018	1.86019	1.03495	3.14978	0.873529	1.44447	1.78593	2.79577	3.06878	2.51057	7.04242	2.06513	1.97166	2.2945	2.50142	2.70833	2.5	11.0625	2.02703	2.01005	1.97391	1.93778	4.9633	7.4864	11.2921
360923	上高县	362228	Shanggao	1.21759	1.05877	1.08353	1.10824	1.12486	0.89955	1.04948	1.1994	1.04948	1.31258	0.95875	5.55263	4.45535	5.82778	4.96078	4.55906	7.7628	5.46176	4.07235	3.85947	8.27259	12.6857	7.41667	4.375	4.21519	6.26786	6.5081	6.74834	5.31875	5.07657	4.84542
360924	宜丰县	362229	Yifeng	2.11096	1.83562	1.87854	1.92137	1.9502	1.35034	1.57539	1.80045	0.816469	2.48485	1.81501	2.86415	3.03737	2.62834	3.11111	2.84848	5.85911	4.8348	3.94464	2.81919	2.86242	2.90566	3.944	5.30769	2.85714	3.7381	3.76905	3.8	4.2906	4.49883	4.71717
360925	靖安县	362232	Jing`an	1.62381	1.41201	1.44503	1.47798	1.50015	1.59016	1.76294	2.55	1.51492	1.50038	1.41884	1.46801	3.51477	3.52833	3.79276	2.79832	6.91515	3.35395	4.01327	3.55208	3.90395	4.66667	3.64634	3.22034	5.65432	4.26786	4.85615	5.44444	3.42947	3.30245	3.18014
360926	铜鼓县	362233	Tonggu	1.17577	1.02241	1.04632	1.07017	1.08623	1.24415	0.892388	1.05714	1.285	2.36265	1.5109	2.19146	2.15081	2.23833	2.16692	2.52784	7.48355	2.41096	2.60224	3.60377	2.15676	2.81114	3.46552	2.99471	2.98519	2.78906	3.34691	3.90476	3.63462	3.99505	4.39124
360981	丰城市	362202	Fengcheng shi	0.741496	0.644779	0.659857	0.674903	0.685026	0.784624	0.562783	0.666685	0.810383	1.49	2.64026	2.72248	2.78305	3.30413	2.84464	2.85606	5.09018	2.89168	2.80215	2.45214	1.44249	0.432836	2.93639	4.63158	2.87296	2.88254	2.93811	2.99367	5.0625	6.29312	7.82289
360982	樟树市	362203	Zhangshu shi	0.337901	0.293827	0.300698	0.307554	0.312167	0.261923	0.20794	0.153957	0.295373	0.436788	0.773985	1.92742	3.29133	3.82524	6	3.36471	5.5993	4.60417	4.61538	4.09091	2.88219	1.67347	2	5.26667	4.51111	4.75	4.75	4.75	4.85634	4.89258	4.9291
360983	高安市	362222	Gao`an	0.811876	0.705979	0.722488	0.738962	0.750047	0.629325	0.499619	0.369914	0.709694	1.04948	0.6	3.03373	3.02428	5.18974	4.33333	3.81301	6.25507	5.13559	7.63333	7.26829	3.35294	2.49751	6.07143	3.28507	4.83333	3.36667	5.03333	6.7	6.85	8.78755	11.2732
361021	南城县	362522	Nancheng	0.406014	0.353056	0.361312	0.36955	0.375094	1.27532	1.01247	0.749625	1.43819	2.12675	2.30671	2.48667	2.46449	2.39132	2.60077	2.82977	5.16822	2.80239	2.53979	2.34598	2.31838	2.49107	2.61294	2.77115	2.65548	2.89959	2.77355	2.64751	5.93504	8.21574	11.3729
361022	黎川县	362523	Lichuan	2.43609	2.11834	2.16787	2.2173	2.25056	3.29835	2.73695	2.17554	1.21518	1.79697	1.94903	2.09652	3.17345	2.75678	2.90127	4.48148	6.55661	3.54157	2.36911	2.85417	3.35305	3.22628	2.98661	4.43876	2.67593	3.20938	3.61949	4.02961	2.5956	2.4963	2.4008
361023	南丰县	362524	Nanfeng	3.44983	2.99985	3.07	3.14	3.1871	2.17473	0.77961	1.975	1.00495	1.7991	2.69966	3.87679	4.26667	3.58429	4.5774	5.571	7.25837	3.0852	3.10187	3.17568	3.61268	2.39298	4.49922	2.45	6.25458	5.99593	6.38014	6.76436	4.35714	4.02082	3.71045
361024	崇仁县	362525	Chongren	2.24888	2.3988	1.87406	3.09298	2.9985	1.87547	1.80045	1.72543	1.85	1.85	2.4945	3.13901	4.58052	4.18261	4.73864	6.8172	7.68912	3.92523	5.05941	3.28723	2.63158	4.63736	2.43046	2.95833	2.48276	2.5	2.55	3.01549	4.23556	5.09275	6.12343
361025	乐安县	362526	Le`an	2.11443	2.25539	1.76202	2.90807	2.81924	1.76334	1.69281	1.62228	1.7394	1.7394	1.7394	2.23446	2.50763	3.27623	1.26556	2.37681	7.06013	2.82667	2.59615	2.3865	2.6378	4	3.0122	4.01282	3.09524	3.19048	3.90293	4.61538	6.55921	8.36739	10.674
361026	宜黄县	362527	Yihuang	2.24888	2.3988	1.87406	3.09298	2.9985	1.87547	1.80045	1.72543	1.85	1.85	1.85	2.37654	3.5625	3.92997	3.80798	3.86387	6.86856	3.92429	4.07639	3.64307	3.87423	2.40476	3.9819	3.68	4.21905	4.20197	4.79453	5.3871	1.63908	1.40353	1.20183
361027	金溪县	362528	Jinxi	0.675236	0.960096	0.750075	1.23793	1.20012	0.899888	1.17494	1.45	1.45	1.45	1.45	1.67319	2.06567	1.90905	2.78897	2.63463	8.50596	1.91878	3.50903	3.22897	3.17949	1.33468	2.05	3.16418	4.06173	7.15789	6.86561	6.57333	2	1.48057	1.09604
361028	资溪县	362529	Zixi	1.12528	1.6	1.25	2.06302	2	2.85071	2.6627	2.47469	1.61235	0.75	3.25	2.87153	3.05344	3.05448	3.1374	2.17832	8.59111	5.34351	3.19527	2.90206	2.83251	1.06623	3.18182	2.8	3.19149	3.26087	3.12772	2.99457	0.911125	0.674492	0.499316
361029	东乡县	362531	Dongxiang	1.30579	1.48571	1.16071	1.91566	1.85714	1.73118	1.55922	1.97895	1.935	3.66037	0.0913043	2.3314	1.44543	1.87547	1.5	1.35939	9.78398	1.46667	0.933333	2.76471	2.74752	2.73034	4.66071	4.33036	4	2	3.5	5	9.12593	15.2213	25.3879
361030	广昌县	362532	Guangchang	1.71667	1.95321	1.52594	2.51844	2.44151	2.27592	2.04984	2.53532	2.05077	1.47899	0.956985	0.434978	2.11321	2.06263	4.25	6.16667	7.38479	3.33333	5	3	3	4.125	2	3.0224	1.125	0.5625	0.984375	1.40625	2.56667	4.28099	7.14035
361122	广丰县	362322	Guangfeng	1.40623	1.6	1.25	2.06302	2	1.86435	1.67916	2.07684	1.67992	1.21154	2.25	2.63194	3.83333	1.51884	1.48077	3.22467	7.28999	2.13736	3.5124	2.5	4.91667	2.57664	4.25	2.68103	5.9084	5.95025	5.93907	5.92788	2.83333	2.33675	1.9272
361123	玉山县	362323	Yushan	1.39934	1.83387	2.05	1.5	1.55973	1.52179	0.87625	1.45776	1.11376	2.175	1.24228	1.34174	1.49744	2.21067	1.76241	3.30893	7.00021	1.89485	2.72438	1.97753	2.2259	3.71087	3.0109	3.33333	2.98	3.4078	3.71073	4.01366	2.57252	2.41085	2.25935
361124	铅山县	362324	Qianshan	1.12528	2.64612	2.95798	2.16438	2.25056	1.7991	2.02399	2.24888	1.80235	1.35582	2.24888	6.89655	4.4	3.75094	2	2.17045	8.81768	1.58763	2.62	1.70732	2.09434	4.50378	2.47059	10.7188	2.25	2.22222	2.44444	2.66667	3.7931	4.56857	5.50257
361125	横峰县	362325	Hengfeng	1.12528	1.23467	1.38018	1.00989	1.05011	1.35	0.689655	0.690069	1.35779	2.02551	0.7	1.57539	3.8125	2.46025	4.52632	2.87907	3.43361	6.74419	6.01887	9.78947	6.70339	2.39785	7.97826	3.21875	8.70588	6.28	5.73615	5.19231	4.55263	4.09038	3.67506
361126	弋阳县	362326	Yiyang	2.24888	1.30359	1.45722	1.06626	1.10872	1.42536	1.91208	2.3988	1.64951	4.91837	3.93701	3.1085	2.28	1.325	1.44444	1.73333	5.04701	2.91667	3.61765	3.34921	2.29487	2.90654	4.75	4.675	4.6	3.15476	3.7548	4.35484	6.77778	8.82554	11.492
361127	余干县	362329	Yugan	0.578737	0.335472	0.375009	1.12524	1.87547	2.41108	3.2344	4.05772	2.79025	3.41207	5.34688	4.22168	3.09649	1.79949	1.96171	2.35405	6.85439	2.4	3	1.17857	3.75	3.75748	3.23317	2.70886	2.6654	1.82798	2.53	2.93431	3.75	4.77729	6.086
361129	万年县	362331	Wannian	0.211918	0.122841	0.137319	0.412033	0.686748	0.882874	1.18435	1.48583	1.02172	1.24941	1.36474	1.35695	1.5	2.08333	2.66667	2	5.34114	3.17632	1.01149	0.954545	3.76423	3.1411	5.1	1.95683	5.74194	6.2	6.40357	6.60714	3.08716	2.60543	2.19887
361130	婺源县	362334	Wuyuan	0.535716	0.6375	0.882356	0.681849	0.707947	0.848024	0.756375	0.717182	1.03874	1.14437	1.25	1.24287	1.37389	1.48611	1.03822	1.42154	5.42104	1.05275	1.04255	1.05104	0.886047	1.72093	1.74809	1.72195	3.21769	2.30769	2.76389	3.2201	3.30114	3.72799	4.21004
361181	德兴市	362302	Dexing	0.910715	1.08375	1.5	1.3	1.0465	1.34573	0.74	1.27496	2.74486	2.30526	1.86565	2.37006	2.00664	3.8073	2.36486	2.29097	7.19474	3.03937	2.71778	2.72836	2.19283	2.80001	3.40719	3.38457	3.36196	4.16923	3.73846	3.30769	3.39094	3.17236	2.96787
362201	宜春市	362201	Yichun shi	1.42198	1.69214	2.34208	2.0298	1.63399	1.16534	1.15442	1.58333	1.57492	1.49375	1.51486	4.6891	3.83932	4.39322	3.71429	3.36768	2.33333	3.28477	2.93721	2.94865	2.36987	2.55517	3.956	3.65046	3.68565	4.63079	4.41871	4.20662	4.3125	4.21385	4.11746
362301	上饶市	362301	Shangrao shi	0.841667	0.862505	1.03126	0.900056	0.925926	0.910583	0.656291	1.02713	1.00501	1.51278	1.25191	1.26232	1.38291	1.525	1.90541	1.85625	6.95926	3.76471	2.04396	3.47596	3.31373	20.765	2.53889	4.92339	4.24476	3.43023	3.80056	4.17089	4.67827	5.18828	5.75389
362330	波阳县	362330	Boyang	0.2	0.150004	0.375009	0.224888	0.107147	1.29003	0.225056	0.715385	0.625	0.69375	0.7625	0.768838	0.842288	0.150015	3.66951	7.189	8.3096	4.07	1	1.7006	1.62123	4.50667	4.60889	4.71111	1.5	1.5	1.75	2	2.39631	2.80183	3.27598
362401	吉安市	362401	Ji`an shi	0.345098	0.25883	0.647075	0.388041	0.184881	2.22594	0.388332	1.23439	1.07843	1.19706	1.31569	1.32662	1.45336	0.258849	9	1.47761	5.26167	2.25	2.14458	5.01235	2.91864	3.56694	3.01429	2.48993	3	3	4.03226	5.06452	1.43455	1.37877	1.32516
362502	临川市	362502	Linchuan shi	5.13315	3.84996	9.6249	5.77191	2.75	2.56487	1.97901	2.0465	2.12255	1.7991	1.74286	2.55189	3.70744	4.51282	4.35774	2.67615	9.31278	2.94604	2.25933	4.09483	6.24	2.61379	3.57627	2.67922	5.25	3	4.5	6	3.79446	4.38354	5.06407
370101	济南市市辖区	370101	Ji`nan shi CC	3.93024	3.7239	3.56631	3.96673	4.61173	4.56464	4.49721	5.12208	4.64086	4.64118	4.50961	5.1452	5.13069	5.8324	5.10535	5.93074	7.51046	4.73084	5.60416	5.2746	4.78449	5.20407	4.23608	5.82124	5.68025	5.46571	5.48035	6.04197	6.54945	6.96239	7.40137
370123	长清县	370123	Changqing	3.70075	3.55238	3.88797	4.52561	5.146	5.24937	5.48683	5.7498	5.64273	3.67401	5.55772	6.11012	5.33008	6.06093	6.06607	6.08472	5.71497	5.29472	6.06863	4.93634	5.29087	6.17298	4.03626	6.15	6.1547	6.11547	6.32069	6.52591	7.05	7.39388	7.75454
370124	平阴县	370124	Pingyin	3.12808	3.05551	3.04868	3.09554	3.54705	3.5455	4.02495	4.57957	4.48244	5.07043	5.63126	5.99015	5.43561	6.919	6.7079	6.79525	7.8213	5.52524	6.74305	6.19091	6.04105	6.90102	3.75462	6.84	6.1152	6.34498	6.8291	6.92827	7.509	7.94613	8.4087
370125	济阳县	370125	Shanghe	2.06349	3.18033	3.61422	4.1658	4.64044	4.55628	4.66678	5.46481	6.09224	4.02992	3.99867	6.37816	5.27027	5.91671	6.53619	6.66105	5.39553	5.28001	6.97485	6.46362	6.06825	6.73493	6.54723	5.79419	6.34498	7.04998	6.9149	6.84124	5.94424	5.62537	5.32361
370126	商河县	370126	Jiyang	2.17566	3.38154	3.73098	3.92407	4.45827	4.45814	4.12326	4.62654	3.98957	6.49155	3.47819	4.5122	4.46652	5.64457	5.50375	6.38872	6.04322	4.66443	6.18068	5.91815	5.83636	6.7466	6.53981	6.7797	6.84	7.17035	7.49993	7.509	7.13631	7.13046	7.12461
370181	章丘市	370122	Zhangqiu	3.78364	3.6248	3.03861	3.72724	4.66217	4.46205	4.28484	4.9952	4.59433	4.91837	5.24241	6.14748	5.71391	6.23628	6.23364	6.32123	6.44916	4.91472	6.03056	5.3864	4.73184	5.34705	4.77641	6.78279	7.17035	5.9272	5.89407	5.86095	5.57005	5.45709	5.34641
370201	青岛市市辖区	370201	Qingdao SXQ	9.39002	3.40226	6.40877	5.92857	7.31154	7.17593	0.487073	6.29296	6.90333	5.08198	7.22927	7.91154	4.44842	6.89468	6.57316	6.88168	8.34047	1.62527	1.77113	6.35803	5.82979	6.29525	3.61274	6.99677	6.83826	7.19079	7.07323	6.95566	6.61043	6.42841	6.25141
370281	胶州市	370281	Jiaozhou shi	6.04611	2.28881	5.28088	4.15091	5.47002	4.13344	5.33163	5.2582	6.23315	7.32054	6.52064	6.54837	5.09677	6.77821	0.913846	7.09165	9.49854	3.22796	3.24401	7.14548	6.6956	6.91468	6.09979	5.87099	6.79996	6.66597	6.68548	6.70499	7.63498	8.00284	8.38844
370282	即墨市	370282	Jimo shi	4.73039	2.13108	3.5317	4.23253	5.67857	3.5385	5.78907	5.29159	6.01261	4.81559	4.94418	5.59126	4.69396	5.93871	5.94	6.38127	8.09384	2.89501	2.89501	6.61356	5.80919	6.3515	5.42913	7.12979	6.37391	6.01561	6.27029	6.52497	6.79501	7.07664	7.36994
370283	平度市	370283	Pingdu shi	4.45481	2.64862	4.72491	5.0019	6.23404	5.87271	6.08914	6.03249	5.83687	6.26664	6.9342	6.85149	6.26581	6.50841	6.40376	6.96765	8.10879	5.16405	7.29554	6.61361	5.90454	6.86872	6.93515	7.10199	7.18606	7.32	7.39651	7.47301	6.64501	6.44565	6.25227
370284	胶南市	370284	Jiaonan	8.7862	5.62601	6.49597	5.50437	6.81624	5.64784	7.15575	6.21099	6.86167	6.64463	7.06327	7.75564	3.81089	7.99499	7.23899	7.83101	6.58083	3.76003	3.76003	8.0047	7.14537	6.90901	6.77199	6.457	7.22698	6.95299	6.88749	6.82199	4.92542	4.43791	3.99864
370285	莱西市	370285	Laixi	5.05522	2.89337	3.34722	5.32775	7.31632	3.9931	0.646348	5.80857	6.70298	6.28399	6.64501	6.32999	4.7105	6.31499	7.18501	7.27563	9.23009	3.885	3.885	6.57276	5.89087	6.285	6.14955	6.84297	6.86999	6.825	6.75749	6.68999	4.83012	4.35051	3.91852
370301	淄博市市辖区	370301	Zibo shi PQ	5.44586	3.11696	3.60588	4.12856	4.68287	4.62349	4.66035	5.16229	4.97779	5.32538	6.29787	6.68068	5.95638	6.96121	6.97494	6.76685	7.32593	5.38889	7.21994	6.30316	15.5709	10.7363	5.90173	5.80613	6.4206	6.4313	2.22345	5.73088	7.90238	11.3323	16.2509
370321	桓台县	370321	Huantai	4.27777	3.80503	3.69531	3.86441	4.99588	4.97808	5.07242	5.52031	5.98802	4.20717	9.1706	9.49549	9.49027	9.23035	9.57374	9.37097	6.6158	6.75871	9.12128	8.48189	7.92263	8.55886	9.19509	6.68185	9.01498	9.14985	4.88293	0.616002	0.669239	0.38955	0.226749
370322	高青县	370322	Gaoqing	2.22206	2.80933	3.19192	3.2623	3.3262	3.28114	3.62681	4.07876	3.99325	7.04975	4.64948	6.92796	4.98276	5.76109	6.90289	6.95127	6.34595	4.52996	6.86547	6.2863	6.09533	6.15822	6.22111	4.69405	6.94594	7.1447	7.40348	7.66225	8.32444	8.76174	9.22201
370323	沂源县	370323	Yiyuan	4.25211	3.93283	5.32534	2.90987	5.11649	5.0396	4.67821	4.87756	4.70508	4.16765	4.70851	5.03084	4.07511	4.66979	4.90311	4.90209	8.33924	3.82488	4.66949	4.29532	3.0955	2.81532	2.53514	5.33981	4.83553	4.58364	4.98447	5.38531	5.85072	6.34665	6.88461
370401	枣庄市市辖区	370401	Zaozhuang SXQ	3.14605	4.26796	4.60661	4.47339	5.10223	5.00906	4.99153	5.15866	4.7393	5.3121	5.8849	6.52604	6.64647	6.79764	7.04423	7.15983	0	6.00889	6.94586	5.87808	6.04169	5.85184	5.66199	5.33981	6.17463	5.53964	5.67335	6.16618	6.86738	7.3818	7.93475
370481	滕州市	370481	Tengzhou shi	4.51718	4.84199	5.61309	5.37843	5.50931	5.4806	5.47262	5.72569	5.76768	5.1085	6.76913	6.90126	7.49727	7.57531	7.83216	7.8777	3.88338	7.91707	7.96208	7.52733	7.03639	7.13314	7.22988	7.14695	7.06401	6.40153	7.07929	7.75705	6.59519	6.70914	6.82506
370501	东营市市辖区	370501	Dongying: Hekou qu	2.38518	2.55669	2.96385	2.83994	2.90905	3.09512	3.16122	3.6043	3.94016	3.36207	1.26559	3.78833	2.34206	4.70765	5.49521	4.40277	4.83185	3.29207	5.41686	4.24789	3.17645	5.35974	5.90273	5.4925	6.39648	5.92433	6.21248	6.50064	6.39588	6.56411	6.73676
370521	垦利县	370521	Kenli	1.79098	2.33287	2.03511	2.46355	6.02778	2.585	2.63736	3.15	3.40119	1.82698	0.252761	3.78934	2.22112	4.58576	5.2911	3.8725	5.41098	2.26667	4.52	3.54576	3.01371	4.12123	4.08413	5.58441	4.47229	4.70832	5.38014	6.05196	7.69971	9.0852	10.72
370522	利津县	370522	Lijin	1.38403	2.14853	2.15315	2.85631	3.14017	3.30446	3.0035	3.68875	3.84826	3.27699	0.354198	4.12971	1.86228	4.03126	5.52125	4.46161	4.84469	3.97255	5.46203	5.04545	3.46347	6.23575	5.69546	7.02	5.44342	4.65006	5.60312	6.55618	6.80269	7.73841	8.80282
370523	广饶县	370523	Guangrao	2.98064	3.24198	4.45598	3.885	4.00362	3.99776	4.24357	4.68362	4.84841	3.50192	5.63727	6.7619	6.10177	6.27285	6.80071	6.68642	5.38285	4.9067	6.62669	6.15009	5.22281	6.76462	6.6804	7.02194	7.36348	7.37901	7.5196	7.66019	8.47635	8.88405	9.31136
370601	烟台市市辖区	370601	Yantai SXQ	6.2085	4.66451	4.12895	5.42103	5.9458	3.77611	4.24995	5.30461	5.05667	4.87904	5.30178	6.41966	4.32103	5.80626	5.48585	5.95891	5.59187	4.297	5.93665	2.16741	4.51152	5.05684	5.80996	5.93751	6.163	5.7108	5.9162	5.99129	6.62963	6.97261	7.33334
370612	牟平区	370631	Mouping	5.96386	4.48071	3.96625	5.87567	6.24964	3.49357	4.54557	5.27151	5.99717	6.26364	5.90372	6.56502	3.48111	6.53546	6.35752	6.50176	5.57833	2.44349	6.77083	2.65911	4.25463	5.15652	5.46695	5.57945	6.15028	6.21009	6.32715	6.095	4.92308	4.57827	4.25761
370634	长岛县	370634	Changdao	4.2065	2.67422	2.96252	4.14167	4.46514	2.02938	2.34	5.02513	2.28756	3.31876	4.34996	0.970223	0.85	2.26932	4.51087	4.72222	5.21118	0.794521	4.71552	0.35443	0.326733	3.34234	3.18447	7.01503	5.725	4.53846	7.63636	4.97436	6.753	8.3097	10.2252
370681	龙口市	370681	Longkou shi	4.64434	2.95258	3.27088	5.2277	5.49544	2.64995	4.73854	4.74943	4.07548	0.839076	7.6187	7.67237	7.23705	9.83948	9.57401	9.3222	6.28924	9.0083	9.28603	7.96376	6.42273	7.20002	6.90002	6.14998	7.20005	7.28851	7.52682	7.27033	7.63501	7.75916	7.88532
370682	莱阳市	370682	Laiyang shi	5.42177	3.44682	3.8184	6.10277	6.41533	3.09353	5.53173	5.54445	5.922	4.10269	5.24013	5.38269	5.31132	6.44732	7.36917	7.44796	6.09893	4.4153	7.00968	4.56811	4.30906	5.49151	5.74203	6.54801	6.37797	6.72405	6.85507	6.56999	7.51495	7.81987	8.13717
370683	莱州市	370625	Laizhou shi	5.357	4.2658	5.31205	4.2961	3.84223	4.21517	4.57775	5.00871	5.36153	3.1838	5.76788	5.58882	5.59199	6.34398	5.82739	6.44974	5.52674	4.62745	6.9466	5.27723	3.94092	5.54354	5.86096	5.88555	6.57	7.042	7.11009	7.581	7.76413	8.02308	8.29067
370684	蓬莱市	370622	Penglai	4.99792	3.94222	4.3153	7.06033	7.28706	3.81846	3.882	6.01457	3.93707	2.17026	6.81544	5.23851	6.66829	6.9681	6.93663	7.00677	6.39078	3.88919	7.51158	4.92266	4.1183	5.59502	4.94136	7.37899	6.34506	6.91504	7.50731	7.55998	7.76248	8.07156	8.39295
370685	招远市	370624	Zhaoyuan	5.76155	4.74628	4.96128	5.3333	5.61256	4.44663	5.36307	6.07248	6.15524	3.12958	7.93709	6.75657	6.48142	7.95041	8.69439	8.95079	7.01536	5.56001	8.54336	7.18648	3.16366	6.15095	6.62801	6.66501	7.53148	7.59598	7.4248	7.44002	7.67499	7.70338	7.73187
370686	栖霞市	370628	Qixia	6.43984	5.60821	5.90745	6.82302	7.07198	3.96823	5.23697	6.02138	6.00263	4.09908	6.38929	5.85225	6.32533	7.18141	7.56929	8.17498	6.37649	4.50062	7.65623	4.37724	5.19549	6.18379	5.802	7.19998	6.28653	6.64296	6.93917	7.23498	6.07936	5.93243	5.78904
370687	海阳市	370629	Haiyang	5.81334	3.61726	2.86014	6.56374	6.81224	3.07896	5.88186	5.41205	6.10633	3.85758	5.54417	6.07032	4.63429	6.91481	6.67766	7.29241	5.29492	2.32468	7.32051	4.63627	5.37282	6.10498	6.90001	7.20002	7.50002	7.058	7.38295	7.39101	6.21047	5.97738	5.75303
370701	潍坊市市辖区	370701	Weifang shi PQ	4.19872	2.52358	4.53835	3.75086	4.3695	4.45395	4.43386	4.67524	4.83151	4.70305	5.58914	6.06335	5.61993	6.17767	6.44186	6.4842	6.62158	5.64952	6.57631	3.82219	4.25241	5.65759	4.42132	5.73353	6.17956	6.42499	6.31355	6.20212	6.3518	6.32881	6.3059
370724	临朐县	370724	Linqu	4.42086	2.65709	4.77846	3.14369	4.97102	4.91487	4.67785	5.0223	5.00871	6.30454	5.40857	5.538	4.93445	5.51313	5.40461	5.17986	4.89905	4.43174	5.96771	4.24097	2.94541	5.04404	4.40538	5.11139	5.67126	5.40644	5.44083	5.47523	7.36667	8.2461	9.23052
370725	昌乐县	370725	Changle	3.81458	2.3987	5.27973	4.17198	5.59227	5.42457	5.7287	5.76082	5.91288	3.67004	6.3662	6.42906	6.19527	6.47716	6.5756	6.47736	4.98609	4.15162	5.53298	4.32281	3.12275	4.50823	4.17118	5.94001	5.59587	6.05244	6.27981	6.50717	5.94057	5.91424	5.88801
370781	青州市	370781	Qingzhou shi	3.7944	3.68222	5.11783	4.88083	5.73083	5.03388	4.89671	5.14485	5.13591	6.93332	6.08739	6.71745	6.51493	6.42706	6.50772	6.40511	4.0909	4.99415	6.25049	5.72732	5.00448	6.40501	5.64587	7.05564	5.80499	5.535	5.7375	5.94	7.53982	8.39738	9.35247
370782	诸城市	370782	Zhucheng shi	4.8589	4.71524	6.5536	6.25011	7.33858	6.4461	6.27044	5.32001	6.61746	4.44371	7.35993	7.78121	7.09868	7.89027	8.42299	1.58446	5.84649	5.26612	7.5864	5.40003	5.16812	7.15388	6.2635	6.7185	7.3365	6.098	6.15775	6.2175	7.208	7.63762	8.09284
370783	寿光市	370723	Shouguang	3.56573	3.19197	4.12444	3.84116	4.78355	4.99779	5.25967	6.02249	6.11303	5.9338	7.16779	7.67658	8.17738	8.25218	8.91851	8.94386	4.54508	5.42019	8.74106	7.52732	5.61817	6.77301	5.69107	5.70697	6.81175	6.50802	6.78977	7.07152	5.60816	5.37982	5.16077
370784	安丘市	370722	Anqiu shi	4.2728	3.84395	5.67978	4.82272	6.58646	6.27431	6.59557	6.60746	6.80259	6.69647	6.59034	6.56118	6.24185	7.09149	7.27917	7.02298	4.07267	5.80022	6.71365	6.09549	5.15451	5.95755	3.92098	6.72751	5.87969	5.93663	5.94742	5.9582	6.56106	6.79028	7.02752
370785	高密市	370727	Gaomi	4.36863	2.8662	5.79902	4.45469	5.59066	5.04084	5.44194	5.24704	5.48555	4.58795	5.17522	6.20593	6.46565	7.49586	7.89316	7.88021	4.19281	6.19115	7.90835	5.64541	5.19545	6.26518	4.45399	6.43498	6.89804	6.77114	7.09057	7.40999	7.72435	8.07104	8.43329
370786	昌邑市	370726	Changyi	3.88382	3.30258	4.36479	4.6354	5.45726	5.41387	5.61359	5.46698	5.69955	5.39983	5.77094	5.92346	6.07882	6.51167	6.76268	0.719403	3.93439	5.81404	6.68	6.13631	5.45446	6.2524	5.17547	5.89173	6.608	6.69001	6.7425	6.79499	7.08326	7.22033	7.36006
370801	济宁市市辖区	370801	Ji`ning SXQ	3.18098	3.63554	4.38772	4.3187	4.6448	4.66588	4.61329	5.00357	5.36259	6.4693	6.01149	6.70657	7.24096	6.39278	8.39506	6.23858	6.03257	6.83665	7.06121	6.29347	7.53851	8.54474	6.94358	5.57633	7.48146	7.48146	7.48146	7.48146	7.79885	7.90914	8.02098
370826	微山县	370826	Weishan	3.15297	3.80825	4.36954	4.61198	5.29098	5.06344	5.25043	5.52252	4.81005	5.67964	5.53253	7.56151	7.44555	8.10028	8.4015	7.64287	6.57115	6.60952	7.27595	6.92729	6.57254	7.35293	5.88104	4.58808	7.08429	7.08429	2.42557	7.08429	6.9856	9.89423	14.0139
370827	鱼台县	370827	Yutai	2.36256	2.26502	3.16503	2.94219	4.05556	4.77083	5.30606	5.45362	4.34554	5.44638	5.55382	5.82666	6.20553	6.42767	6.83812	5.96953	6.77233	5.46429	5.31169	6.28851	5.7152	7.2356	7.72798	5.29472	6.75199	6.75199	6.75033	6.74867	7.85311	8.28021	8.73055
370828	金乡县	370828	Jinxiang	3.18462	3.78999	4.53313	4.07157	4.44875	4.09659	4.3614	5.00575	4.14074	5.00826	5.19384	6.65135	6.50956	6.13525	6.38972	6.06941	6.62513	4.93993	4.81229	5.50901	6.17728	7.01619	7.02066	11.0386	5.715	5.715	5.71469	5.71439	3.35677	2.89501	2.49677
370829	嘉祥县	370829	Jiaxiang	2.97169	3.57587	4.13687	3.84718	4.73482	4.35752	4.51623	4.70561	4.63218	5.20152	5.03107	6.26935	6.26756	4.37135	6.4427	6.25634	6.02768	5.16152	5.14216	4.62275	5.61809	6.26699	5.5244	7.34601	6.30016	6.30016	7.32578	6.84328	6.51174	6.61697	6.7239
370830	汶上县	370830	Wenshang	3.19315	3.61974	3.96594	4.0999	4.22135	4.24745	4.53066	5.12782	5.93206	5.32205	7.31919	7.52928	7.55996	7.9759	8.83002	2.9072	6.70454	6.67519	7.53618	6.13642	6.42265	7.719	7.25271	4.92312	7.55999	7.55999	7.6125	7.66501	7.18662	7.07028	6.95581
370831	泗水县	370831	Sishui	2.97286	3.53164	3.97048	1.67669	3.8863	3.9677	4.19525	3.88993	3.62977	5.92509	4.54409	4.35308	4.45823	4.74911	5.25924	5.32383	5.81987	4.49698	4.88959	4.39083	4.52715	5.04524	3.60025	6.01542	5.93551	5.93551	6.75017	5.70652	6.7065	7.05943	7.43093
370832	梁山县	370832	Liangshan	3.17224	3.17015	3.12107	3.64676	3.8796	3.56899	3.00861	3.97372	4.52658	4.10955	5.41513	5.82087	5.58261	4.44831	0.507811	5.10214	5.9358	5.7169	5.93248	5.39999	6.06806	6.72939	5.79966	5.91361	5.44755	5.44755	7.31288	9.17821	8.23569	9.59403	11.1764
370881	曲阜市	370881	Qufu shi	4.41154	4.7051	4.99866	3.6636	0.0509423	4.76905	4.80116	5.02374	5.26188	4.73388	6.20334	6.78236	7.84232	8.00173	8.02064	8.05287	5.74542	7.08355	7.92026	6.2728	6.12276	6.67049	5.91001	8.19543	7.06002	7.06002	8.70024	7.06002	7.10127	7.21878	7.33823
370882	兖州市	370822	Yanzhou	3.89119	4.21134	4.89053	4.42241	4.95019	4.80941	5.3288	5.73955	6.19105	5.48077	7.98709	9.0751	9.17329	9.2656	9.65979	8.98511	5.14678	7.19037	9.29695	6.15004	7.8544	9.74398	8.19002	6.92935	8.83082	8.83082	9.14048	9.45014	8.92865	8.9696	9.01074
370883	邹城市	370825	Zou xian	3.93	4.4882	5.30994	4.04157	5.48015	5.23367	5.06166	5.65531	6.03112	6.40694	5.96021	5.56845	6.52299	6.21934	7.0383	7.10599	6.40973	6.02348	7.57623	6.96822	6.58628	7.53793	6.57418	6.78764	7.26461	7.26461	7.26461	7.17183	6.77607	6.62258	6.47257
370901	泰安市市辖区	370901	Tai`an SXQ	4.8758	4.76388	5.62816	4.95166	5.44672	5.06815	5.31825	5.41986	6.0147	5.32257	6.33504	6.95385	6.91173	7.98353	8.61082	9.34813	5.54056	9.1442	9.43195	8.49544	7.07868	8.04485	6.60802	7.28064	7.46016	7.46148	7.55526	7.64905	7.71456	7.80083	7.88806
370921	宁阳县	370921	Ningyang	4.52772	4.31187	4.99152	4.4731	5.23118	5.00677	5.00463	5.11687	5.64554	4.42702	5.79973	6.46713	6.19018	7.09456	8.07482	8.0937	6.14958	7.906	7.61861	7.05011	7.24077	8.40611	6.95101	6.3	7.46551	7.53888	7.6399	7.74091	6.92516	6.74335	6.56632
370923	东平县	370923	Dongping	3.87268	3.93628	4.13132	4.68092	4.51881	4.07072	4.30824	4.42143	4.69211	5.26167	5.03727	5.38881	5.61799	7.3605	6.43215	6.70926	4.9667	6.06232	5.3297	5.5501	5.5909	6.22748	5.43204	6.22499	4.59867	6.882	7.095	7.30799	7.83402	8.1812	8.54376
370982	新泰市	370982	Xintai shi	3.87301	4.20231	4.92385	4.995	5.06615	5.10794	5.26212	5.41631	5.63983	5.57829	5.51676	5.91559	5.41006	6.38815	7.09694	7.36491	5.73086	6.92122	7.01102	6.38183	5.86372	6.705	5.29499	6.78201	6.3	6.52499	6.5889	6.65281	5.78071	5.56568	5.35865
370983	肥城市	370922	Feicheng	4.04163	3.80951	4.50242	4.02337	5.28516	5.33139	5.1097	5.44774	5.35789	4.64188	6.10649	6.759	6.4611	7.26619	7.77001	8.06588	6.60626	7.96883	8.20806	7.74547	7.9092	8.78999	5.53256	7.08603	6.81965	7.53931	7.5883	7.63729	6.63613	6.37481	6.12378
371001	威海市市辖区	371001	Weihai SXQ	4.25244	3.20451	2.21447	6.56806	6.38534	2.99872	4.92222	5.58056	5.42976	4.53745	4.73344	5.69583	1.36379	5.7981	6.20717	6.36972	5.66874	2.20479	2.24777	1.93637	4.74566	5.82519	5.76089	6.08004	5.85148	6.46897	6.51101	6.22669	7.22494	7.52152	7.83028
371081	文登市	371081	Wendeng shi	6.61876	4.9877	3.44674	6.89238	5.56123	3.73254	5.90594	5.7236	6.1781	4.61119	4.99553	5.58838	4.77748	7.06552	7.42967	7.69153	4.44495	4.11012	4.08161	2.72732	5.59092	6.60394	6.99842	7.16336	7.12499	7.32901	7.20201	7.07501	7.19997	7.15844	7.11716
371082	荣成市	371082	Rongcheng shi	8.71985	5.05618	2.99834	7.51731	7.32266	4.42759	6.39187	5.11232	6.66114	4.54541	5.38258	6.01498	3.8323	5.27404	6.77988	6.51553	3.50928	5.80523	5.80523	2.55007	5.87717	6.52712	6.88499	7.30286	7.28981	7.12499	7.01251	6.90003	7.31168	7.37952	7.44798
371083	乳山市	371021	Rushan	6.5238	4.22813	3.75063	6.95456	6.42929	2.97343	5.28248	4.27227	5.5775	1.02068	4.75221	5.58551	5.6332	5.6809	5.98344	6.25244	5.28623	2.73267	2.73267	2.95911	5.80894	6.60481	6.72424	5.66171	6.47576	7.28981	7.18304	7.07627	7.06507	6.99185	6.91938
371100	日照市	371101	Rizhao shi	7.01405	6.79629	7.73588	7.4798	6.66107	5.67296	6.79336	6.27345	7.13541	4.6157	6.00675	6.90999	6.39087	7.05669	7.03781	7.45289	4.97877	4.47603	7.22102	6.69534	6.96807	6.14665	5.32523	5.6885	6.36929	6.85856	6.98667	7.11478	6.47824	6.36498	6.25369
371121	五莲县	370729	Wulian	5.9	5.87067	6.91708	6.04715	7.06921	5.93282	6.53857	5.24704	6.33463	3.68702	6.89381	6.81918	5.23743	6.48594	6.77967	6.99922	4.67765	4.2654	6.94499	6.31379	5.98618	5.91308	5.83998	5.25536	6.33699	6.60058	6.47848	6.35639	5.43798	5.10838	4.79876
371122	莒 县	372826	Ju xian	4.48557	4.687	5.98271	5.07131	5.74474	5.24951	5.59068	5.74628	5.5032	5.56759	5.61404	5.34753	5.25194	6.01251	6.21235	6.15556	5.51162	4.79755	5.83731	5.20921	5.44086	5.08217	4.72347	5.47125	6.21902	6.3001	6.42002	6.53993	5.595	5.39586	5.20382
371200	莱芜市	370981	Laiwu shi	5.21561	5.06985	5.78928	4.4037	6.02224	6.02164	2.54778	6.43352	6.71782	4.5331	9.31057	9.59425	8.85415	8.43171	9.36947	9.45123	5.59263	8.42672	8.49898	5.61268	5.31121	5.11953	4.92785	5.41681	5.30291	5.33615	5.42888	5.52161	4.72434	4.55122	4.38444
371300	临沂市	372801	Linyi shi	3.56956	4.02022	4.18966	4.31812	4.53967	4.60021	4.97163	5.34656	5.36033	4.10842	5.40835	5.57314	5.14323	4.89784	6.22078	5.65741	4.287	4.65188	5.29431	7.51598	7.11227	5.83972	4.56718	3.81313	5.21075	4.93283	5.65459	5.59948	5.95662	6.35443	6.7788
371321	沂南县	372832	Yi`nan	3.6819	3.93354	5.12177	3.62981	4.71837	4.05898	4.0965	4.65368	4.71626	4.82184	4.21547	3.79811	4.66734	5.65079	5.59797	5.78782	3.56127	3.74693	3.78947	4.18626	3.95464	3.75026	3.54588	4.94666	4.71811	5.33933	5.52869	5.71805	5.86176	6.04709	6.23828
371322	郯城县	372822	Tancheng	4.16067	4.57659	4.69474	4.76311	5.03626	5.04763	5.13777	5.15355	5.31196	5.51806	4.29236	5.4811	4.93726	5.6347	5.46796	5.85277	4.59527	5.36782	5.36483	5.55012	5.49552	5.68461	5.87369	6.6755	6.14082	5.32509	6.38902	5.76012	6.9294	7.6324	8.40673
371323	沂水县	372827	Yishui	4.68058	3.94877	5.6174	2.66172	4.53868	4.21337	4.50529	5.56942	5.47527	5.70024	5.5417	5.60746	4.85465	5.76724	6.51954	6.42517	5.38591	4.85689	6.80482	6.61355	6.35458	6.0031	5.65162	4.87788	6.72836	6.70917	6.82256	6.8851	6.02698	5.82897	5.63745
371324	苍山县	372823	Cangshan	3.03185	3.78592	4.05667	4.96853	5.2557	4.38759	4.5629	4.85572	4.78681	5.34241	3.65731	4.7415	4.26581	4.70698	4.92889	5.10052	6.32263	3.615	4.73283	4.52729	4.41821	4.66352	4.90882	4.41891	5.68218	5.26595	5.88398	5.86365	6.615	7.14871	7.72548
371325	费 县	372831	Fei xian	3.26585	3.68492	4.46622	4.71726	4.84137	4.69886	4.97327	5.51338	5.35367	4.94906	4.86114	4.57565	5.07745	5.30864	6.30778	5.94924	3.14212	5.03905	5.67719	5.44082	5.23652	4.47254	3.70856	4.75011	5.79166	5.851	6.75827	6.40036	6.30498	6.48824	6.67684
371326	平邑县	372830	Pingyi	3.35498	3.70109	4.7082	2.5373	4.27606	4.94983	3.80761	4.95808	4.28769	5.38839	5.09341	3.97342	4.71613	5.98942	6.07621	5.88069	5.31082	4.90775	5.27627	4.41808	5.15458	4.56565	3.97673	4.55653	5.69759	5.86038	6.10153	6.05244	6.22488	6.35269	6.48313
371327	莒南县	372824	Ju`nan	7.72318	6.75612	6.72384	6.69545	5.4483	4.80911	5.26439	5.79253	5.94626	4.7553	4.64126	5.60657	5.93353	6.61106	6.77694	6.78006	3.08765	4.48454	6.09629	5.75443	5.80913	5.59834	5.38755	5.81492	5.77859	5.6285	5.97967	6.07612	7.94866	8.97324	10.1299
371328	蒙阴县	372829	Mengyin	5.41977	5.80376	7.39261	4.44652	6.17822	5.73214	5.58992	6.05088	5.18081	4.54672	5.57207	5.68746	5.91557	5.9759	6.44468	6.50587	6.2995	6.20832	6.32591	5.52293	6.0272	5.97277	5.91834	5.23181	6.07409	6.44169	7.08976	8.05438	10.1899	11.8944	13.8839
371329	临沭县	372833	Linshu	4.61136	4.3853	4.86019	5.09274	4.49612	4.28098	4.52192	4.76577	5.04163	4.52158	3.41432	4.80015	5.2982	5.27174	5.84171	5.7594	3.45009	3.755	5.00427	5.11379	6.0001	5.68514	5.37017	6.57211	6.09813	5.74215	5.95507	5.94005	7.515	8.26574	9.09148
371400	德州市	372401	Dezhou shi	3.78576	4.39274	4.78704	5.26019	5.40958	5.31448	4.85569	5.15678	5.90878	4.30354	7.34397	8.74096	6.81582	7.44598	7.4779	6.31725	5.61565	6.41718	6.4681	6.19097	6.27268	6.62347	6	6.12656	6.40991	6.40991	6.4586	6.5073	7.08923	7.33632	7.59202
371421	陵 县	372421	Ling xian	2.77702	3.51549	3.87345	4.41181	4.91348	4.80395	4.65393	5.24062	5.25666	4.90997	5.24904	6.59128	6.5009	6.88354	7.23259	6.49728	5.3048	5.32965	6.5746	6.92736	6.79082	7.11941	5.74188	6.9749	7.10688	7.10688	7.33604	7.5652	7.61105	7.78748	7.96801
371422	宁津县	372431	Ningjin	3.08042	3.54778	3.145	4.33168	5.19337	4.62427	4.45308	4.86951	5.00242	5.27086	6.38331	6.8654	7.06877	5.91339	6.5206	6.10586	4.0069	6.59992	6.69271	7.03649	6.65466	7.89014	6.7581	6.94911	7.14013	7.14013	7.19256	7.245	7.537	7.67502	7.81558
371423	庆云县	372432	Qingyun	2.55145	3.43897	3.62581	4.08427	4.02727	4.38118	3.34958	3.91257	4.4065	6.02653	3.87334	5.66242	3.9796	4.28795	5.25004	4.97459	3.98205	2.91474	5.88349	5.04561	3.94087	5.21097	2.625	4.00533	5.38566	5.38566	5.84967	6.31367	7.58601	8.51402	9.55556
371424	临邑县	372428	Linyi	2.33106	2.93391	3.31455	3.68351	4.23585	4.53659	3.95197	4.82928	4.55447	6.63489	4.56198	5.23756	4.4411	5.76841	5.98163	5.70011	3.31376	5.42174	5.62869	5.01814	5.76813	7.70689	6.45004	7.01743	7.58483	7.58483	7.471	7.35717	7.67278	7.70515	7.73765
371425	齐河县	372425	Qihe	2.72133	3.05599	3.75324	4.08954	4.51458	3.94626	4.31648	4.91357	4.81683	5.21293	4.20376	5.68155	4.7568	6.10382	5.86844	5.5045	3.40023	5.05416	6.01014	6.13635	6.46355	7.56864	6.76482	6.66551	6.56619	6.56619	7.02079	7.47538	7.65938	8.0643	8.49062
371426	平原县	372422	Pingyuan	2.71017	3.24622	4.08119	4.7451	5.20182	5.09049	4.99432	5.89003	6.70748	5.87887	6.29148	8.08036	7.08097	7.75488	7.84062	6.54327	4.74969	5.75043	5.40954	6.27268	6.46372	6.96187	6.24596	6.68123	7.11651	7.11651	7.15651	7.1965	7.17751	7.19801	7.21857
371427	夏津县	372423	Xiajin	1.95078	2.47707	2.31	2.29737	2.993	2.86263	3.08674	3.45213	3.96764	7.73207	4.77947	5.07807	2.86891	5.07039	6.11011	5.07717	4.66647	4.41679	5.40114	5.29084	5.82296	6.34254	5.97704	6.34334	6.70965	6.70965	7.08233	7.455	8.152	8.69997	9.28478
371428	武城县	372424	Wucheng	2.49285	3.11397	3.21705	3.59006	3.42857	3.51226	3.28767	3.79835	5.04757	4.65059	2.72901	4.83205	3.91714	5.73102	6.38336	5.34735	4.6647	2.36386	6.14157	5.86374	6.35452	6.73727	4.54337	5.82225	7.10113	7.10113	7.26408	7.42702	7.06769	7.06062	7.05355
371481	乐陵市	372402	Leling shi	2.4799	3.35322	3.50792	4.08889	4.72075	4.66664	4.27605	4.64359	3.86992	7.08385	3.64348	5.3001	5.59857	6.31089	6.94807	6.87138	6.2536	6.04765	7.16215	6.40909	6.53175	7.2969	6.25472	6.71239	7.17006	7.17006	7.09448	7.0189	6.67932	6.52441	6.37309
371482	禹城市	372426	Yucheng	2.45211	3.34398	3.84919	3.91276	4.5599	4.29857	4.67516	5.25005	5.77261	5.10733	6.32905	6.98074	6.58207	7.44829	6.40773	6.14719	4.12983	6.21789	6.67386	6.6	6.77729	7.51977	6.48099	6.84962	7.21825	7.21825	7.68713	8.156	6.67932	6.55663	6.4362
371501	聊城市市辖区	372501	Liaocheng shi	2.83707	3.04507	3.75627	4.1405	3.76575	3.2546	3.93128	4.6163	5.10507	4.97049	5.30078	6.46703	4.24779	5.53947	5.56502	5.00979	5.36538	4.32444	5.23501	4.33639	5.79551	5.59027	5.38502	5.66953	6.165	7.38803	7.07255	7.451	6.98611	6.86598	6.74792
371521	阳谷县	372522	Yanggu	3.15729	3.35245	4.95136	4.81415	4.50338	4.27493	4.05885	4.55569	5.09071	5.47085	6.02922	5.8913	3.67715	4.99797	5.79354	5.25068	6.02577	4.50816	5.47135	4.90913	5.61823	6.01083	6.40343	5.3955	6.15002	6.82497	6.53354	6.88314	7.16788	7.29254	7.41937
371522	莘 县	372523	Shen xian	2.58409	2.67357	3.43856	3.59501	3.72589	3.66488	3.85583	4.30493	4.59164	5.27604	5.70925	5.61864	3.42672	5.09464	6.1771	5.59289	4.78159	4.19874	5.57051	4.55455	5.72734	5.7609	5.79447	5.7212	6.3	6.46501	6.18894	6.5201	6.43006	6.42363	6.4172
371523	茌平县	372524	Chiping	2.24179	2.77044	3.77441	3.93144	4.11149	4.05687	4.3038	4.96295	4.82476	4.98605	4.33047	5.55795	3.41921	4.84602	5.34436	0	4.53258	4.56327	5.92272	4.96361	5.49547	5.53773	5.57999	6.52174	6.29656	6.32999	6.05969	6.38394	6.00233	5.90436	5.80798
371524	东阿县	372525	Dong`e	2.46726	3.21852	3.54408	3.76995	3.87138	4.07723	3.9421	4.92185	4.7209	5.24828	4.33499	4.77145	3.68854	5.18158	4.85667	5.21525	3.57314	4.78437	7.18295	4.8	5.87732	5.76998	5.66264	6.52174	5.80801	6.43502	6.16023	6.48986	6.87006	7.02897	7.19155
371525	冠 县	372526	Guan xian	2.65237	2.97107	3.37793	3.38444	3.36161	3.4784	3.44984	3.14612	4.05502	5.07367	5.16147	5.27727	3.64807	4.62198	5.93992	4.77952	6.44892	4.17751	5.33869	4.2682	5.48187	5.50824	5.53462	5.81778	6.24	6.67499	6.38996	6.73188	6.51005	6.46199	6.41429
371526	高唐县	372527	Gaotang	1.77364	2.61669	3.51274	4.00526	4.10516	3.10648	2.87698	3.67033	3.85393	5.0565	4.10734	5.21012	3.83964	5.00201	5.56028	4.78001	5.27879	4.13532	5.45697	4.44539	5.79554	5.89577	5.996	5.3955	6.91867	5.81999	5.57146	5.86959	6.42309	6.64813	6.88105
371581	临清市	372502	Linqing shi	2.30127	2.80361	3.54163	3.90278	3.8365	3.7662	3.72097	4.49025	4.88261	6.01271	5.61045	5.16322	3.68705	4.72061	6.02877	4.80912	5.3991	4.53661	5.74346	4.58181	5.74098	5.81062	5.88026	6.07612	6.27199	5.67387	5.43159	5.72223	6.26183	6.48122	6.70829
371621	惠民县	372321	Huimin	2.10368	3.43477	4.46584	4.47284	4.0464	4.17456	4.51772	4.74434	5.00977	4.84868	3.11975	5.45125	3.8322	5.34633	5.4831	5.53123	2.83307	2.89588	5.50776	5.34552	5.56362	6.09002	5.2108	5.04884	5.775	7.04999	6.74894	7.11007	6.5791	6.43903	6.30194
371622	阳信县	372323	Yangxin	2.15471	4.03188	4.24705	4.68527	4.65937	4.54507	3.88386	4.02481	4.45455	4.87069	1.06537	4.98735	3.83525	5.1153	5.67073	4.87996	4.00424	3.83942	5.92607	5.19541	5.1136	4.81353	4.34131	3.7854	5.04884	6.19095	6.45927	6.72758	6.29861	6.34294	6.38758
371623	无棣县	372324	Wudi	2.25207	3.35084	3.2902	3.56011	2.72055	3.1286	2.0369	3.49549	3.44272	4.24875	2.47411	4.27497	2.3466	4.53753	5.87485	5.28399	3.2556	1.46813	5.54588	3.46359	3.10907	3.8227	1.67211	5.99454	3.7854	6.21421	6.48719	6.76017	7.6787	8.24663	8.85655
371624	沾化县	372325	Zhanhua	2.31444	3.05824	3.37559	4.23986	4.23792	4.19594	2.5884	4.05375	4.05192	2.88416	1.2944	4.15545	1.92508	4.39332	4.81926	5.23381	6.55026	1.28294	5.46331	4.29536	3.55911	4.14	2.55731	6.55185	5.99454	7.11141	7.42452	7.73764	7.72887	7.94803	8.17341
371625	博兴县	372328	Boxing	3.28922	3.4349	3.47767	3.67321	4.12871	3.7349	3.93722	4.47549	4.59322	4.04578	5.2124	6.00815	4.5027	6.07272	6.34856	5.88736	6.37499	3.90534	5.82622	6.06821	5.50899	6.50457	5.90998	7.07554	6.55185	6.82122	6.71642	7.17894	6.44289	6.33759	6.23402
371626	邹平县	372330	Zouping	2.94614	2.99177	2.66568	3.45089	3.90687	3.7792	4.25788	4.50488	4.22042	4.63918	4.81132	6.06862	5.52051	2.63502	5.79846	5.98622	7.09406	4.93135	6.10321	5.83635	5.86365	6.39007	6.43433	4.78774	7.07554	6.84	7.80382	7.79991	6.06886	5.90395	5.74351
371723	成武县	372924	Chengwu	2.23235	2.82388	3.28088	3.03063	3.75642	3.71063	3.29638	4.78546	4.05714	5.34966	4.98043	5.53027	5.79837	5.88838	5.89545	5.7475	4.59637	4.92213	4.92213	4.62273	5.8091	5.86105	5.91301	4.67539	5.64149	5.78248	6.03373	6.28498	6.72805	7.07698	7.44401
371724	巨野县	372926	Juye	1.928	2.43933	3.09566	2.32969	3.29278	3.26902	2.7461	3.69485	3.08791	4.33742	3.13752	4.38249	4.99181	3.14527	5.20428	5.20001	6.32835	4.7986	5.239	5.33178	5.64552	5.68699	5.72847	5.04751	5.35949	5.72702	5.961	6.19498	6.64231	6.97956	7.33392
371725	郓城县	372928	Yuncheng	2.72643	2.8592	3.47663	3.65458	3.62161	3.09574	2.6523	3.86421	4.20434	3.80252	5.03664	5.54223	4.21764	3.48618	5.65465	5.7317	5.56482	5.54369	5.54369	5.79548	5.89093	5.56713	5.24334	4.7712	5.08394	6.5658	6.61063	6.65547	6.15074	6.02317	5.89824
371726	鄄城县	372929	Juancheng	1.60399	2.175	2.94051	3.20915	3.56054	3.16173	2.41529	3.59803	3.92553	4.67428	4.10228	5.31252	6.34812	5.50661	6.65124	6.63129	5.35325	3.30486	3.30486	5.57727	5.14084	5.31093	5.48102	5.30851	5.20428	5.95478	6.1049	6.25503	6.30172	6.42202	6.54461
371727	定陶县	372923	Dingtao	2.41089	3.26915	3.74006	3.54629	4.59513	3.54867	2.2615	4.60597	4.50243	4.16376	5.22682	5.65872	6.65529	5.46643	5.96661	5.86509	5.41059	4.50348	4.50348	5.04046	5.57744	6.04438	6.51131	4.28131	5.60058	4.96599	5.44548	5.92498	4.68637	4.6482	4.61033
371728	东明县	372930	Dongming	1.0548	1.63942	1.88554	2.00491	2.96522	1.91759	1.65799	2.74185	2.9593	3.8209	4.58154	4.88755	5.34874	4.75317	5.52469	5.24257	4.25123	4.92619	4.92619	4.85455	4.6635	5.13011	5.59672	5.15873	4.72074	5.71318	5.8843	6.05542	4.78954	4.55004	4.32251
372301	滨州市	372301	Binzhou shi	2.2474	3.49301	4.01739	4.07133	4.25763	4.3771	4.34389	4.31796	5.06973	6.61409	1.71898	5.75461	1.98351	5.45535	6.03163	4.72036	5.45159	1.43425	5.73284	10.7999	8.97257	5.59977	3.4409	5.76459	5.74878	6.37072	5.62099	6.97146	7.04874	7.36278	7.6908
372901	菏泽市	372901	Heze shi	3.36776	3.37842	3.33866	3.2989	3.72009	3.40691	2.20432	3.71608	3.47865	4.61715	5.62322	5.23581	5.96121	3.92466	5.83428	6.36906	5.27323	4.4057	4.4057	4.57342	11.0453	8.64618	6.24702	4.19128	5.2716	5.75066	5.92923	6.1078	6.02954	6.12672	6.22547
372922	曹 县	372922	Cao xian	2.473	2.85473	2.47768	3.35125	3.84243	3.29141	1.43618	3.23223	1.7257	4.69126	4.08674	5.41169	5.31942	4.68898	4.79498	5.47892	1.53806	3.81715	3.81715	5.42716	4.92271	4.41761	3.91252	5.61884	3.90537	5.11566	5.52783	5.94	6.60317	7.19036	7.82976
372925	单 县	372925	Shan xian	1.99687	2.47717	3.16091	2.905	3.63304	3.5737	2.97316	4.28028	3.06801	5.05328	4.79642	4.23698	5.15368	5.20879	5.27205	5.24722	5.62175	3.86823	3.86823	5.63177	5.41374	5.77947	6.14519	5.23497	5.74699	5.13013	5.4758	5.82148	6.74154	7.38998	8.10079
410101	郑州市市辖区	410101	Zhengzhou SXQ	3.77687	3.28782	2.79877	3.00416	3.20955	3.0684	2.32739	2.613	3.48531	3.82	3.83961	4.05877	4.14495	3.89892	3.66983	4.33321	4.80033	3.92378	4.58541	4.19094	4.34983	4.79539	4.6904	4.91958	5.22415	5.69405	5.4933	5.29254	5.27503	5.14296	5.0142
410122	中牟县	410122	Zhongmou	2.52597	2.39026	2.96775	3.09978	2.10721	3.22401	2.27237	2.88373	4.24677	3.9874	4.05549	4.72124	4.74698	5.513	5.20069	5.29978	8.92276	5.01759	5.26295	4.85456	5.01829	5.55145	5.29916	3.4093	5.6531	5.76218	6.08575	6.40932	5.44947	5.37602	5.30356
410181	巩义市	410124	Gong xian	4.02623	1.95502	1.72392	4.57105	3.94887	3.02953	1.03164	2.29337	3.21825	4.86998	3.08495	2.39616	2.69139	4.2865	4.31013	3.72224	8.83537	1.99048	4.456	3.24545	3.54541	2.64789	2.27383	4.39184	3.9122	3.69198	3.65139	3.61081	4.09366	4.24597	4.40395
410182	荥阳市	410121	Xingyang	3.67017	2.43146	1.93195	2.542	3.15204	2.60931	1.44776	2.0174	4.05904	3.77693	4.17301	3.67645	3.70192	3.88233	3.91779	3.95325	6.4373	2.8299	4.56507	4.2	4.2681	4.86648	4.27281	3.44459	4.85945	5.24383	5.41063	5.57742	5.25422	5.26243	5.27065
410183	新密市	410126	Mi xian	3.46535	2.55059	2.49025	3.65963	3.13182	2.23308	1.20471	2.29723	3.12847	3.47413	3.69921	2.95048	2.79075	3.67395	3.57519	3.94537	5.45248	2.77311	4.39987	3.30006	3.79091	3.11978	4.27281	4.19713	3.74734	3.92646	3.99522	4.06398	3.58803	3.48948	3.39365
410184	新郑市	410123	Xinzheng	3.10449	2.9096	3.49153	4.11859	4.04498	3.40686	2.5386	3.96608	4.52161	4.32991	4.69143	5.00382	5.30714	5.31724	5.65787	5.63725	8.74329	4.15912	5.48701	4.74554	4.71825	5.32556	4.98007	2.45221	4.81205	4.95801	5.10718	5.25636	3.86994	3.60619	3.36041
410185	登封市	410125	Dengfeng	3.56015	3.00859	2.02312	3.81358	3.41723	2.92362	1.33751	1.53623	2.60543	3.6158	3.75893	4.1949	1.65975	3.84033	0.405471	3.81078	7.99732	0.88249	4.42754	2.69993	4.13191	2.0856	3.75012	3.62493	3.49975	3.92052	4.23941	4.5583	3.356	3.23608	3.12044
410201	开封市市辖区	410201	Kaifeng SXQ	2.31184	2.43125	3.28929	2.71927	2.14925	3.37994	2.17671	3.90231	4.20119	3.57797	4.51055	5.34171	5.41778	6.22292	6.15862	6.53368	8.13303	6.60455	5.89565	5.35853	5.12444	5.58298	6.23059	2.85991	4.19727	2.63893	3.23272	3.82651	5.66584	7.34552	9.52316
410221	杞 县	410221	Qi xian	2.62654	3.0262	2.97789	3.38745	2.79001	2.54796	1.6409	2.94174	3.16706	3.6425	4.11795	4.5349	4.83353	5.25924	5.05578	5.45675	6.58232	6.33767	6.61007	6.08187	4.47273	6.39605	6.29728	2.98313	4.16791	4.36377	5.15705	5.95033	6.1376	6.88861	7.73151
410222	通许县	410222	Tongxu	2.47216	2.95233	3.20829	3.60887	3.57587	2.94737	1.8855	3.66952	4.07452	3.82889	4.72703	5.53318	5.75802	5.79672	6.13102	6.54342	7.22052	7.21414	6.7181	6.10872	4.25455	6.97116	6.49393	3.28504	4.91772	4.77517	5.3234	5.87163	5.07266	5.21085	5.3528
410223	尉氏县	410223	Weishi	2.51671	2.96049	3.52687	3.61067	3.25378	3.41113	2.945	3.62907	4.37964	4.47149	4.45781	4.81357	4.73727	4.6327	4.43169	5.24824	6.90679	4.42927	5.47545	5.01819	4.73183	5.59164	5.91526	1.92125	5.25586	4.80715	5.48974	6.17232	5.15615	5.33094	5.51165
410224	开封县	410224	Kaifeng	1.92429	2.31243	2.61092	2.82994	2.17781	2.43989	1.87983	2.63515	4.16474	4.52159	5.46593	5.43407	4.08451	5.5868	5.50208	6.22443	2.84175	6.01577	5.61874	5.42736	5.14079	6.9772	5.99945	2.15082	3.37405	3.67363	4.38661	5.09959	4.24876	4.51753	4.8033
410225	兰考县	410225	Lankao	2.72134	3.27025	3.69238	3.27717	3.0268	2.48308	1.47383	2.89614	2.54178	4.59041	3.47069	3.6911	3.95125	4.69234	4.55226	5.05663	1.63364	4.75501	5.28538	5.07274	4.2819	5.4096	5.91461	4.81783	3.72106	3.12764	4.22564	5.32365	4.43544	5.09199	5.84572
410301	洛阳市市辖区	410301	Luoyang SXQ	4.57084	3.51892	3.24879	3.92339	4.59798	3.22516	3.3201	3.55535	4.05524	3.21636	4.82131	4.13191	4.67592	5.0927	5.12354	4.77809	3.92563	4.83693	5.40263	4.87697	4.77558	5.42	5.46323	4.69987	4.9932	5.19257	5.32762	5.46267	4.83142	4.72803	4.62685
410322	孟津县	410322	Mengjin	3.72444	2.86731	2.6472	4.34042	4.42362	2.28402	1.44638	1.82779	3.37045	4.45871	3.89697	1.2898	3.79712	4.39025	2.6233	3.41773	6.98913	4.42553	5.52081	4.07723	4.21352	3.86756	2.96474	4.00954	4.4365	3.89287	4.36939	4.84591	5.061	5.52637	6.03452
410323	新安县	410323	Xin`an	2.51224	2.6491	1.72303	3.35885	3.40972	2.00237	1.20561	2.17288	3.10294	3.68412	3.32003	1.01374	2.20418	3.27421	9.73817	0.827326	6.63111	1.13831	3.96628	3.70912	3.73638	1.92113	1.5355	3.30029	4.44961	4.40215	4.61907	4.83599	4.84436	5.00256	5.16593
410324	栾川县	410324	Luanchuan	3.26053	3.43816	2.42462	2.75465	2.83196	1.82038	1.12847	2.21805	1.48927	2.88034	2.5439	1.81626	2.48699	2.735	1.29409	1.23782	4.52181	1.997	5.01941	4.6091	4.6502	4.7036	4.75243	4.14352	3.76657	4.27311	4.66024	5.04738	4.25107	4.27361	4.29626
410325	嵩 县	410325	Song xian	3.16426	2.78785	1.85267	2.97852	2.93121	1.66027	1.07452	2.39022	2.00139	2.77943	2.51248	2.37477	1.9309	2.61881	0.994058	1.61778	4.11273	0.767362	3.93191	1.58179	4.5954	2.68604	4.94471	3.74965	4.33852	4.35121	4.57105	4.79089	5.0469	5.3027	5.57147
410326	汝阳县	410326	Ruyang	3.81493	3.43151	2.45909	3.81611	3.90896	2.36191	1.44586	1.9135	2.05063	2.85215	3.88406	2.54526	2.71753	3.9078	3.24216	2.00192	5.86192	2.66663	4.31451	2.52283	4.66381	3.45161	4.7387	5.29702	4.26293	4.10614	4.19368	4.28122	5.55117	6.17814	6.87591
410327	宜阳县	410327	Yiyang	3.30319	2.53726	1.92342	3.63219	3.69284	2.19868	1.54811	2.90216	2.87406	3.51628	3.23429	1.49957	2.68818	4.59792	1.31275	1.88311	5.36796	3.04683	4.89692	3.27273	4.88189	2.3968	3.59946	5.37213	4.58233	4.14043	4.66895	5.19748	5.23109	5.66233	6.12913
410328	洛宁县	410328	Luoning	2.90331	2.52817	2.24152	2.74211	2.56187	1.55346	1.16273	2.38904	2.61035	3.17964	2.02751	1.46155	2.07477	2.9084	1.63673	1.55316	2.85629	3.89759	5.92321	4.99082	5.82272	4.02995	5.49363	4.79262	5.80009	5.73052	5.97811	6.2257	5.74903	5.76447	5.77995
410329	伊川县	410329	Yichuan	3.48603	2.7569	2.21117	3.61294	3.75116	2.78422	1.72398	2.38986	28.2614	2.77258	3.02681	3.03254	3.22287	3.92885	2.68239	3.47597	4.21283	3.61481	5.56363	4.21356	4.89535	3.11969	5.35189	5.50236	4.98958	4.93049	5.11457	5.29865	3.92385	3.68039	3.45203
410381	偃师市	410321	Yanshi	3.14433	3.25241	2.2727	4.03266	4.23396	4.06969	2.81273	3.57965	4.31686	4.6016	4.1202	4.16649	4.55844	5.04174	4.68274	4.75091	7.61367	4.14281	5.57026	5.19552	5.24991	5.5328	5.5917	5.54743	5.50315	5.65699	5.74787	5.83875	4.32381	3.9958	3.69266
410401	平顶山市市辖区	410451	Pingdingshan shi CC	3.52351	3.64462	2.98335	3.8937	3.89114	4.20934	1.75711	3.44041	3.02803	3.955	8.65839	8.37996	8.44005	6.68588	7.37445	8.7577	5.71237	5.47302	5.23368	8.42761	3.6272	4.31632	4.1447	3.49009	3.63835	3.57076	3.81019	4.04961	4.96658	5.55648	6.21645
410421	宝丰县	410421	Baofeng	2.95787	3.05955	2.50443	3.26864	3.26649	3.5336	1.47504	2.88811	2.54194	3.3201	4.09826	3.96647	3.99491	3.16462	3.49053	4.14527	2.70382	2.76848	5.23307	4.22561	3.21815	4.92282	4.77194	3.39423	4.36229	4.23394	4.38608	4.53822	3.57305	3.40386	3.24268
410422	叶 县	410422	Ye xian	2.83193	1.82691	2.74479	3.49372	3.58428	3.87912	1.49659	3.51689	2.97233	3.12835	4.25335	4.89658	3.88763	3.83305	3.83714	4.70171	3.95293	1.73207	4.91707	4.2136	3.65456	5.14233	5.05126	2.366	4.25474	4.25584	4.813	5.37016	6.10663	6.88792	7.76916
410423	鲁山县	410423	Lushan	4.10328	4.53156	3.84578	4.48977	4.39662	4.59835	2.67195	4.11613	3.16199	3.92357	3.96528	4.21748	4.17853	3.15935	3.16428	3.94156	4.24645	2.20636	4.02035	2.68639	2.52274	3.70193	3.62466	1.93487	3.27387	3.22476	3.40613	3.58749	4.91735	5.70442	6.61746
410425	郏 县	410425	Jia xian	3.12276	2.14825	2.17592	3.33266	3.46181	3.35784	2.10277	3.16674	3.64592	3.58798	4.95164	5.32318	5.50471	4.5855	4.5855	6.25393	5.35031	4.63918	6.21522	4.69087	4.70473	5.87775	5.5934	1.64668	4.97832	4.67964	5.29716	5.91468	5.99097	6.51305	7.08062
410481	舞钢市	410401	Pingdingshan: Wugang qu	2.61523	2.20214	2.625	4.12118	4.2501	4.05127	2.18736	3.79374	3.32092	3.12162	3.93838	4.75513	4.34641	4.81563	4.82059	5.00208	3.63147	1.53797	4.59546	8.39318	4.45721	3.88086	4.03801	3.12023	4.1211	3.83967	4.43749	5.03531	5.80857	6.66821	7.65507
410482	汝州市	410482	Ruzhou shi	1.87773	1.58113	1.88474	1.87132	1.92986	1.83958	1.40708	2.19904	2.44009	3.11821	3.79634	3.87401	3.14231	4.18066	4.18496	4.34252	4.66016	3.27485	4.52606	3.15005	3.6954	3.93216	3.95556	4.31767	4.67979	4.19393	4.64478	5.09562	5.87814	6.57986	7.36535
410501	安阳市市辖区	410501	Anyang SXQ	3.50315	2.94981	3.51624	3.49119	3.6004	3.43197	2.62509	4.10259	4.5523	3.45481	2.49737	2.59682	2.7293	2.77052	2.87841	2.79885	5.23984	5.66543	6.21833	5.65722	5.0961	5.75558	5.25665	4.94941	4.94936	4.97146	5.32271	5.67396	6.18701	6.6553	7.15903
410522	安阳县	410522	Anyang	2.45584	1.81572	2.40217	3.7608	3.87844	3.697	3.48348	3.1706	4.27601	4.12263	4.56836	4.75028	4.99261	5.06803	5.26538	5.11985	4.86667	4.63994	5.49791	4.84096	4.93639	6.05181	5.48174	5.9914	5.47575	5.36797	5.784	6.20004	8.25259	9.57435	11.1078
410523	汤阴县	410523	Tangyin	3.32928	2.46149	3.25652	3.52633	3.75631	2.5764	2.35421	2.50925	3.63389	4.42982	8.06332	7.75955	7.34291	7.80956	7.06413	6.90679	3.85904	6.12677	6.62214	6.2045	5.24989	6.58285	6.37033	7.16728	6.24967	6.06426	6.24583	6.42739	6.58523	6.76867	6.95722
410526	滑 县	410526	Hua xian	3.09676	2.51872	3.23107	3.9269	4.44739	3.55094	3.66455	4.28048	5.07903	8.33058	5.55381	6.30501	6.24759	6.53441	6.31	6.5761	6.34554	7.17377	7.18529	6.55904	6.02727	7.62001	7.95985	5.87064	7.19013	7.19099	7.66042	8.12986	5.57841	5.23018	4.90369
410527	内黄县	410527	Neihuang	3.04243	2.21929	3.16278	3.5304	3.70804	2.88699	2.83074	3.40425	3.86654	5.21095	4.18533	5.42385	4.96168	5.22615	2.52327	4.98804	5.32567	5.9323	6.23222	5.69984	4.81368	6.16153	6.14886	3.84741	6.01886	6.08314	6.24031	6.39748	4.69191	4.35475	4.04183
410581	林州市	410521	Lin xian	4.59045	3.45946	1.87031	2.25528	3.49347	2.94665	1.82268	3.48039	2.97361	4.29643	4.20905	3.0945	3.0142	3.1085	4.43483	3.85488	4.27235	1.85055	4.5498	3.98187	3.31357	4.3763	3.50214	3.8278	4.15347	4.26969	4.84074	5.41178	3.969	3.9493	3.9297
410601	鹤壁市市辖区	410601	Hebi SXQ	2.60049	2.14379	2.27195	2.75913	3.2463	2.47625	1.7062	1.39807	3.15446	3.74205	3.36436	2.98667	2.59756	4.12605	4.33591	3.82752	5.75115	2.74125	5.4804	6.32726	4.26006	5.30048	4.41062	4.67473	4.93883	4.98533	5.98629	6.98725	7.125	8.0458	9.0856
410621	浚 县	410621	Xun xian	3.35358	2.76463	2.9299	4.0604	4.37351	3.69596	2.98098	3.04069	4.14075	3.20263	5.08851	5.99344	6.18074	7.08111	7.01163	5.12885	4.30298	5.13295	6.53883	5.78177	5.55005	6.45487	6.17017	6.53963	6.9091	6.8464	7.1884	7.53041	6.37616	6.25767	6.14139
410622	淇 县	410622	Qi xian	3.77419	2.89802	2.87031	3.55507	3.87359	3.62594	3.58309	3.82417	3.87504	4.61514	5.33786	5.51379	4.78322	6.5171	5.00948	4.84158	4.39658	4.39905	5.69952	5.00456	4.37735	5.55796	5.28567	5.71338	6.14109	6.14047	6.41537	6.69027	5.66479	5.54081	5.41954
410701	新乡市市辖区	410701	Xinxiang SXQ	4.30743	3.39672	3.31548	4.0347	4.13931	4.30191	4.39884	4.74762	4.98148	4.11754	5.61511	6.41445	6.54406	6.39072	6.37234	6.73025	5.48295	5.43202	6.53376	11.1439	6.16551	6.6153	6.32689	5.7945	6.31936	6.41894	6.23391	6.04888	6.3659	6.35296	6.34005
410721	新乡县	410721	Xinxiang	4.40945	3.23364	3.46197	3.95138	4.4408	4.35172	4.56528	5.08803	5.36793	5.04539	6.88859	5.61483	8.238	7.35267	7.44058	6.88771	5.18819	6.40711	6.38652	5.83642	5.42727	5.998	6.13895	6.52241	5.82312	5.87705	6.47482	7.07258	5.51265	5.46391	5.4156
410724	获嘉县	410724	Huojia	3.88028	2.84557	3.0465	3.66991	3.92465	3.53564	3.77215	4.04928	4.59505	5.55747	7.46106	8.38345	4.88573	6.66097	6.6904	6.90716	5.5148	5.41118	7.04698	6.68184	6.65432	6.74224	63.0592	5.30136	6.04025	5.9889	5.90579	5.82268	5.65746	5.55124	5.44701
410725	原阳县	410725	Yuanyang	3.14347	2.81435	3.13338	3.52055	3.45359	3.21009	3.01182	3.43465	4.16678	5.7291	5.65707	5.525	5.46484	6.11554	6.1125	6.38158	4.89801	6.77932	6.91965	6.66806	4.69082	5.12232	5.35887	5.71646	4.15481	4.69236	4.68887	4.68538	5.71765	6.13472	6.5822
410726	延津县	410726	Yanjin	3.31563	2.55912	3.59813	4.04269	4.13315	3.31419	1.16226	2.66771	3.05948	4.34708	4.4925	5.175	5.09241	5.05269	8.69375	6.21743	4.07075	6.31922	6.32834	6.31346	5.49544	6.73578	5.93287	5.71646	5.86724	5.68504	5.6879	5.69077	6.79826	7.24155	7.71375
410727	封丘县	410727	Fengqiu	2.68884	2.58927	2.94939	2.53793	2.74236	3.2196	2.6406	3.53582	4.07929	3.33283	4.52095	5.58665	5.55903	5.29226	5.73469	6.48008	4.2119	6.77447	7.078	6.35453	6.09537	7.6623	6.7753	4.44296	6.34972	5.89813	5.77122	5.64432	6.20613	6.32203	6.44011
410728	长垣县	410728	Changyuan	1.924	1.94861	1.93963	2.48567	2.72754	2.06958	1.78365	2.72621	3.22587	4.48226	4.39938	4.34232	3.24224	3.76084	3.88328	5.6586	4.70182	4.89966	5.2391	4.95007	4.9501	5.86135	5.78019	5.40823	4.61502	5.17416	6.24367	7.31318	6.46773	7.03342	7.64859
410781	卫辉市	410781	Weihui shi	5.65482	3.93997	5.32367	6.70737	5.24638	4.8115	4.28854	3.78716	5.28045	3.91097	6.3708	6.02013	6.31746	6.45621	6.44818	6.45848	4.17036	5.04139	5.40299	4.94998	3.95453	6.02231	5.74767	4.2586	5.62501	5.9807	6.07297	6.16524	5.56454	5.44061	5.31944
410782	辉县市	410782	Huixian shi	3.99429	2.78301	3.76038	4.73776	3.70579	3.39861	3.02922	2.67506	3.72985	5.9724	5.09345	4.70334	5.0445	4.75228	4.86385	4.66427	4.593	4.65931	5.02788	4.97731	4.74542	5.28688	4.89902	4.74157	4.58411	4.92856	5.65888	6.38919	5.76667	6.11229	6.47863
410801	焦作市市辖区	410801	Jiaozuo SXQ	4.80076	2.77267	2.79054	3.54797	3.91879	2.58142	3.18059	2.46196	3.88517	3.99893	4.85577	4.68709	5.08364	5.38211	5.34671	5.08275	5.77182	4.37835	5.61501	5.22857	4.84213	5.38271	4.97688	3.81203	4.91277	4.79652	4.77608	4.75564	6.92706	7.96163	9.15072
410821	修武县	410821	Xiuwu	3.50227	2.02273	2.03577	3.14328	3.40271	3.16033	3.40574	3.1993	4.12523	4.61429	6.06538	6.0679	6.58128	6.96768	6.92185	6.72032	4.13469	6.77639	7.92379	7.21374	5.91845	5.68078	5.54149	6.83949	6.27829	6.45641	6.50212	6.54784	7.43162	7.80093	8.1886
410822	博爱县	410822	Bo`ai	4.83662	3.60489	3.88469	4.85509	4.93214	4.01024	4.10632	4.93458	6.32647	4.63215	7.56758	7.95752	8.21463	8.83057	8.80369	8.88835	4.15842	9.17505	8.97505	8.27752	8.12735	8.98201	8.65122	5.51867	7.60226	7.84127	8.12539	8.40951	7.94652	7.98928	8.03228
410823	武陟县	410823	Wuzhi	4.51495	3.6185	3.52418	4.80543	4.6989	4.23398	4.37315	4.68637	4.64391	6.84934	6.03603	7.53495	7.66384	8.13709	8.87698	8.97314	3.80512	8.83608	8.81992	8.10003	8.0862	7.96108	7.91444	4.83388	6.82069	6.92843	7.24842	7.56842	7.36804	7.52487	7.68505
410825	温 县	410825	Wen xian	4.36604	3.22532	3.67638	5.3257	5.69902	4.28104	4.81027	4.48574	5.46434	5.2071	6.75494	9.06116	9.10491	9.1405	9.28351	8.86662	5.77713	8.73078	8.94602	8.25015	0.736384	7.39083	5.96681	6.39378	7.24494	7.45338	7.91425	8.37512	7.44434	7.46651	7.48873
410881	济源市	410881	Jiyuan shi	5.2534	3.2638	3.73395	5.3567	5.3777	4.19469	3.78212	4.14003	5.01129	5.30828	4.48013	3.87314	3.91551	4.77368	4.70797	4.17568	4.38216	3.69369	5.63922	5.22278	4.93732	4.65185	4.68603	4.75342	4.82081	4.37294	4.85896	5.34499	4.5064	4.58793	4.67093
410882	沁阳市	410882	Qinyang shi	4.46434	3.67315	2.86318	4.74391	5.08301	3.70588	4.28191	4.24876	4.48266	5.37941	5.54911	6.35668	8.03596	8.51833	8.81943	8.49775	4.40282	8.09137	8.22823	7.26806	7.21351	7.4817	6.24449	6.74967	7.04756	7.11919	7.28517	7.45115	6.28212	6.05011	5.82667
410883	孟州市	410826	Meng xian	5.31786	4.37789	2.83686	5.23394	5.41824	4.48273	4.56618	4.49868	4.79319	6.4652	5.5452	6.47575	7.42023	7.9206	7.9574	7.85357	4.91401	7.62494	7.87168	7.13177	7.00913	7.35189	0.697586	3.83468	6.97176	7.02215	7.2048	7.38744	6.2284	6.0093	5.79791
410901	濮阳市市辖区	410901	Puyang SXQ	3.01227	2.52714	3.27764	3.50407	3.69174	2.88295	2.68056	3.74258	4.11879	5.48182	4.61038	4.97778	5.18145	6.0058	5.74259	5.70847	4.13275	6.83059	7.47019	6.88623	6.69564	4.5	6.94463	5.80488	6.18899	5.77929	5.99798	6.21667	7.40265	8.05673	8.76861
410922	清丰县	410922	Qingfeng	3.32812	2.72094	3.26709	3.49279	3.67986	2.86508	3.69481	3.93973	4.48383	4.61622	5.46653	6.02999	6.53256	6.41562	6.96035	6.51745	4.48756	7.33608	7.80045	6.91359	6.83168	7.57998	7.53597	3.87286	7.39708	6.93035	7.10301	7.27568	5.80839	5.51323	5.23307
410923	南乐县	410923	Nanle	3.08323	2.72511	3.30473	3.67061	3.96539	3.67153	3.37087	3.86359	4.1773	5.2875	5.46736	6.89778	6.29191	6.39419	6.7489	6.27771	3.62805	7.10204	7.45057	5.54996	6.61353	7.39091	6.76599	0.732075	7.16991	6.94062	7.05427	7.16792	5.85503	5.56096	5.28166
410926	范 县	410926	Fan xian	2.5681	2.38125	2.56852	2.55976	2.85127	2.45344	2.35713	3.26702	3.22005	4.73391	3.17133	3.78035	4.21642	4.1738	4.27319	4.39443	3.71556	3.94063	0.681772	2.46823	2.87712	3.8533	4.07773	1.63647	4.42253	3.08487	4.27347	5.46206	6.38393	8.15485	10.417
410927	台前县	410927	Taiqian	2.60454	2.13941	2.02629	2.28824	2.8178	2.37139	1.52342	1.65823	2.7995	3.21457	3.19584	3.61091	3.25135	4.263	4.19542	5.28257	5.45581	4.92477	0.444094	4.82726	5.18187	5.90835	5.56869	2.05293	3.03789	3.53478	4.5719	5.60902	4.77377	5.36467	6.02871
410928	濮阳县	410928	Puyang	3.33172	2.50618	3.36631	4.13341	3.90211	4.05038	3.10574	4.08909	4.20473	2.31946	4.33207	4.80638	3.96322	3.5763	4.81825	3.99426	4.51784	4.43763	2.91486	5.60451	3.91358	5.55679	5.33836	5.38624	5.43412	5.87576	6.28929	6.70282	5.70469	5.68038	5.65618
411001	许昌市市辖区	411001	Xuchang SXQ	3.54816	2.66899	3.58499	4.15231	3.91995	4.06891	3.11994	4.10779	4.22396	4.34012	7.2317	5.82754	5.63007	5.77168	5.62714	6.5321	6.48836	7.00145	7.51454	6.57219	7.05817	7.91209	7.85989	5.97051	6.20714	5.61961	5.58734	5.55507	6.75945	7.222	7.7162
411023	许昌县	411023	Xuchang	2.9011	2.18226	2.93122	3.47043	3.27623	3.40072	1.88727	3.86087	4.25213	6.19156	5.59126	5.70089	5.50771	5.64624	5.50484	6.39013	6.34735	6.30457	7.31924	6.38175	6.50453	6.95517	7.24795	4.52141	6.71276	6.40013	6.66943	6.93872	5.76167	5.59424	5.43167
411024	鄢陵县	411024	Yanling	2.88616	3.30224	3.54438	3.77111	2.89595	3.63863	2.32151	4.68468	5.70986	5.15947	5.53718	5.89694	5.64102	6.05256	4.81601	5.60351	2.87247	7.09487	7.39349	6.51804	5.95907	8.00224	6.64825	6.25593	7.14103	7.11633	6.97975	6.84316	5.62988	5.22441	4.84815
411025	襄城县	410426	Xiangcheng	3.0643	2.38651	2.21707	3.29148	2.68911	3.12938	0.963604	3.36236	3.21989	4.31196	4.04286	4.51229	3.35738	3.06159	3.06577	5.21048	4.95635	3.92345	7.11347	6.15006	6.09545	6.65192	6.99906	3.90274	6.74262	6.50804	6.04646	5.58488	6.83267	7.00612	7.18398
411081	禹州市	411081	Yuzhou shi	3.31023	2.37887	3.5385	4.0589	3.88235	3.36355	2.475	3.51511	3.48276	5.67472	4.33976	4.53149	4.45752	5.04792	4.31238	4.5066	3.80041	1.60907	5.54147	4.86824	5.00455	4.87627	3.79291	5.3782	4.90846	4.43218	4.71136	4.99054	3.99602	3.89341	3.79343
411082	长葛市	411022	Changge	4.00884	3.40587	4.01603	4.27525	4.43721	4.70198	4.05323	4.85175	5.90537	6.12508	6.52017	6.63954	7.23557	7.44894	7.42589	7.70123	1.64	7.83269	8.4436	7.67738	7.22721	7.49537	5.94186	6.15404	6.36622	6.06664	6.45791	6.84917	5.48426	5.34861	5.21632
411101	漯河市市辖区	411101	Luohe SXQ	2.7389	2.05455	2.7	3.99286	3.02037	4.52028	3.57834	5.25758	4.65381	4.05004	5.90288	6.01094	6.55054	6.74371	6.72284	6.97212	4.2206	4.27093	4.32125	4.70429	3.44991	6.75504	5.67891	2.4074	4.53893	5.22325	5.79993	6.37661	7.51045	8.48092	9.57679
411121	舞阳县	411121	Wuyang	2.86228	2.1471	2.82163	3.81444	3.34057	4.59684	0.612709	4.66271	4.6891	4.60689	4.52469	5.60345	3.43314	4.9252	4.98543	5.39926	1.53846	4.19204	4.83355	5.16825	0.913652	5.4521	4.65311	3.55357	3.32546	4.76307	5.67889	6.5947	7.76732	9.14304	10.7624
411122	临颍县	411122	Linying	3.42095	3.2639	3.68982	3.91449	2.26517	3.82382	2.16495	4.09992	4.83437	4.74469	4.93526	5.51358	4.62926	4.88486	4.52386	5.88397	1.84127	5.11342	6.16429	5.75447	5.26364	6.38613	6.35581	3.26201	5.84281	5.56475	5.11721	4.66968	5.5	5.51821	5.53648
411123	郾城县	411123	Yancheng	3.43032	3.52236	3.1639	4.03808	3.10796	4.42853	2.05528	4.13147	4.47989	5.14201	5.10725	5.01612	4.57965	4.86415	3.82476	6.05999	4.23005	5.12187	6.0627	4.99095	4.17276	5.52987	6.25782	5.93989	5.62195	6.00149	6.59536	7.18923	5.96926	6.00767	6.04632
411201	三门峡市市辖区	411201	Sanmenxia SXQ	4.56544	3.88726	3.49167	3.94522	4.39878	3.02386	1.4106	3.95182	4.57161	5.1914	3.13973	3.08371	2.81539	2.99028	2.35131	3.72544	3.8125	4.38526	4.95802	3.50436	3.89876	2.23418	1.45172	3.51105	5.10549	4.87113	5.72723	6.58333	4.56841	4.59759	4.62696
411221	渑池县	411221	Mianchi	2.57418	2.19179	1.16889	2.69999	2.73866	1.10537	0.431653	2.30738	2.65046	2.91641	2.72696	0.838494	1.89145	2.9444	0.568326	1.25278	4.47619	1.96736	3.55784	3.65438	3.91375	0.683553	0.789941	4.58447	4.14426	3.85399	4.05105	4.24812	3.08187	2.90234	2.73328
411222	陕 县	411222	Shan xian	2.68767	2.39825	2.21541	3.34094	3.55717	2.03214	1.48863	3.92392	3.80164	2.20842	3.56235	1.5013	2.84964	4.19798	1.4719	1.6662	2.26683	2.86746	5.12248	3.19077	3.94073	1.4963	1.16391	3.57222	4.63213	4.64355	4.92412	5.20468	4.37778	4.31725	4.25756
411224	卢氏县	411224	Lushi	2.95283	2.63487	2.3397	0.712411	2.38686	2.14361	0.721918	2.20961	1.64655	3.88067	1.99928	1.96287	2.29851	2.63415	1.84688	1.04416	6.28689	0.935307	3.22257	1.89549	2.97269	3.1111	3.12638	3.33404	3.47134	3.52469	3.25811	2.99153	4.98576	5.83197	6.82179
411281	义马市	411281	Yima shi	2.58086	2.30295	1.65468	3.1898	2.81744	1.29145	0.82375	3.19286	4.31677	2.71197	2.65682	1.44565	2.76607	4.08649	0.963333	1.62931	5.305	3.05814	3.59157	3.05521	3.60108	1.81077	1.08696	3.1597	3.98679	2.85769	3.7886	4.71951	5.65204	7.10096	8.92131
411282	灵宝市	411223	Lingbao	3.74882	3.34514	3.51495	3.68078	3.95891	3.30548	1.91694	3.56551	3.64548	3.72546	2.34971	2.59646	3.28307	3.96967	2.63772	1.82679	4.80391	2.03429	4.05388	3.29998	3.45005	3.19828	3.27504	3.72407	4.1731	4.27969	4.89671	5.51373	6.60319	7.63278	8.82292
411301	南阳市市辖区	412901	Nanyang shi	2.76837	3.12458	2.43038	3.45437	3.46711	3.32822	3.04386	3.71688	3.15348	3.65481	5.05763	4.78955	3.51488	4.11504	3.20674	4.99758	10.9824	6.84082	5.42671	5.46069	4.62123	5.5271	5.80018	4.39678	5.07139	5.21271	5.64145	6.07019	5.57752	5.72084	5.86784
411321	南召县	412921	Nanzhao	3.09868	3.28667	3.02045	3.61977	3.70821	3.55291	3.11398	2.82727	2.28867	3.25156	4.00565	4.32214	4.2461	4.58125	2.04975	4.72647	1.61667	3.53687	4.00053	3.62724	4.03629	5.2409	5.48813	3.10203	4.86878	5.21194	5.37661	5.54128	4.87306	4.77825	4.68529
411322	方城县	412922	Fangcheng	2.64431	2.7556	1.6355	3.3784	3.53017	3.09081	2.23583	3.41623	2.27222	3.46096	3.60296	4.22286	2.01615	4.2331	2.35224	4.91639	6.05714	1.9094	5.26147	4.5546	4.35	4.81483	4.98082	3.28246	4.26014	4.468	5.0069	5.5458	5.42703	5.80118	6.20114
411323	西峡县	412923	Xixia	3.21767	3.46237	3.28616	3.51392	3.74169	3.8181	0.30875	3.76476	2.16362	3.03204	3.42116	3.5141	3.93113	4.0021	1.40521	3.58986	3.09767	2.60549	3.86071	3.12275	3.47713	3.70033	3.68091	4.31968	3.38623	3.60231	4.26168	4.92105	4.97416	5.55208	6.19714
411324	镇平县	412925	Zhenping	1.98239	2.19124	2.28191	2.27067	2.89695	2.23499	2.18808	3.15479	1.93375	4.88546	3.55539	3.8025	2.20727	4.60838	3.78646	4.09635	3.1551	4.3423	4.8419	4.60913	4.45899	5.88616	5.98918	4.06356	5.04673	5.1696	5.31332	5.45704	4.98864	4.93712	4.88613
411325	内乡县	412926	Neixiang	2.24026	2.42277	2.55628	2.90786	3.16428	3.2257	2.2192	3.46723	1.7448	3.54283	3.70394	3.95163	2.31859	3.95218	3.11192	3.77846	5.03333	3.45967	4.26187	4.04993	4.11803	4.83297	4.64701	3.48859	4.39985	3.72095	4.34588	4.9708	7.14645	8.93171	11.1629
411326	淅川县	412927	Xichuan	2.54589	2.43589	2.07615	2.60954	2.50199	2.09578	0.919571	2.97021	15.7812	3.71255	2.85383	2.99571	3.3069	3.42733	2.06655	2.43939	5.5296	1.8975	3.96754	3.54552	3.27274	3.82986	4.09038	4.16082	4.32496	4.01726	4.50214	4.98702	4.91862	5.2706	5.64777
411327	社旗县	412928	Sheqi	2.075	2.24946	1.49009	0.94705	3.49909	3.31023	2.90224	3.92332	3.4375	3.16249	4.89338	4.81204	1.70239	4.66909	2.86458	5.98451	0.943243	2.85146	6.48073	4.30904	4.39095	3.51765	4.87206	3.5584	5.46475	4.54512	5.24876	5.95239	5.76768	6.26339	6.80171
411328	唐河县	412929	Tanghe	2.0713	1.51357	1.70148	2.89598	3.59965	2.43442	2.03212	3.24739	1.61606	4.68337	4.23409	3.59323	1.52417	4.49607	6.11876	5.81922	2.38441	3.7265	4.78002	2.59092	3.70902	3.14148	4.84232	4.43418	4.93812	4.37482	4.66662	4.95841	4.71429	4.83999	4.96904
411329	新野县	412931	Xinye	3.32063	2.58589	2.23693	3.7311	4.01559	3.55568	2.98333	4.26867	1.79235	3.59101	5.32973	5.17042	3.5646	5.11975	4.81855	6.07975	3.02571	4.4977	5.19397	4.94998	3.9816	4.50123	5.31705	2.36564	4.84966	4.6928	5.23265	5.7725	6.48286	7.22032	8.04168
411330	桐柏县	412932	Tongbai	2.05502	2.4125	1.27498	2.9853	2.83654	1.38235	1.32293	2.18929	2.072	5.49238	2.78643	3.34657	3.23	1.333	3.75758	3.82553	3.53053	3.30417	3.44868	1.85531	3.36815	1.64904	3.68414	4.74428	2.78976	2.85	3.80145	4.75291	4.55418	5.37745	6.34954
411381	邓州市	412902	Dengzhou shi	1.90814	1.83569	1.4525	2.39345	2.63452	1.86534	1.06691	3.08802	1.80838	3.47686	3.28118	3.41463	1.7896	3.85135	3.02939	3.50798	24.3	4.96527	6.0075	4.60908	4.43165	4.14225	5.29137	5.02441	4.75745	6.09947	6.29748	6.49548	6.22389	6.26973	6.3159
411401	商丘市市辖区	412301	Shangqiu shi	2.61973	3.01213	3.52965	3.57561	3.78991	3.66756	2.67427	3.58489	3.00417	3.65855	5.33427	4.47555	4.56837	5.30532	3.3139	4.60194	2.63333	4.17421	5.71509	5.08771	5.44867	6.30293	5.68006	1.94891	4.99209	4.86732	5.65808	6.44884	6.44495	7.09292	7.80604
411421	民权县	412323	Minquan	1.9426	2.72051	3.20841	3.56251	3.21475	2.7834	1.75893	2.8664	1.91628	4.53827	2.94288	3.10786	3.27277	4.36236	4.09746	4.63686	2.52946	4.52567	5.18244	5.15461	4.59526	5.47154	4.63504	3.29033	4.92997	5.35442	5.82217	6.28992	6.38579	6.77519	7.18833
411422	睢 县	412325	Sui xian	3.19188	3.6003	3.8373	3.6431	2.93926	2.91751	1.60314	2.08854	3.08444	3.93231	3.39	3.2682	4.60601	4.79387	4.59981	4.9431	3.55734	5.62037	5.39081	5.44085	5.64539	6.47886	5.68145	1.40508	5.59038	5.33493	5.74227	6.14962	6.55477	7.02054	7.51941
411423	宁陵县	412324	Ningling	2.43082	2.67483	2.92155	3.24192	3.06487	2.47021	1.37824	2.68281	2.15691	2.93554	4.00163	3.55717	4.01229	5.3498	4.76124	5.31467	4.16947	4.58965	4.64468	4.36354	4.90873	5.96832	5.1496	1.24355	5.53505	5.28314	5.7711	6.25906	6.79271	7.38634	8.03184
411424	柘城县	412327	Zhecheng	2.75617	3.22692	3.31596	3.43542	3.13534	3.11535	2.36015	3.60072	3.16114	4.33338	3.90489	4.11739	4.42223	4.26365	2.34225	4.8569	12.7667	4.17075	4.91422	4.89552	4.75901	5.60973	5.09275	1.61969	4.37525	4.54914	5.46859	6.38804	6.7037	7.64147	8.71041
411425	虞城县	412321	Yucheng	2.76294	2.74109	2.94744	3.03929	2.92515	3.42767	2.88003	4.0445	3.5571	5.35176	4.15788	4.02315	4.35676	4.20941	1.74124	4.43967	3	3.77041	4.25317	4.95004	5.12732	6.1277	5.59977	1.4674	5.44521	5.4229	6.06518	6.70747	7.43808	8.26436	9.18242
411426	夏邑县	412326	Xiayi	3.10434	3.10667	2.2503	3.1222	3.35214	3.64058	4.03093	3.58935	3.58045	3.30149	4.74591	4.59281	4.48762	4.42734	1.35388	4.49032	4.54295	4.125	4.56447	5.40001	6.04089	6.78867	6.06115	1.75709	5.45289	5.55263	6.19836	6.84409	2.65097	2.30441	2.00315
411481	永城市	412328	Yongcheng	3.49844	3.39844	1.39716	3.2838	2.94863	3.4096	3.21711	3.69871	3.65527	3.54546	3.56091	3.75179	3.73851	4.74811	3.07131	4.57081	9.62581	4.29759	4.89046	4.59544	5.42724	5.79114	6.18678	6.04152	5.89625	6.23395	6.78519	7.33642	2.84167	2.42205	2.0644
411501	信阳市市辖区	413001	Xinyang shi	2.92507	2.99985	0.983259	2.31099	2.07511	2.39952	2.27307	2.41502	2.51998	3.93789	2.69999	1.14508	3.51067	6.475	1.592	4.99643	6.43505	5.15409	3.38831	1.62253	7.60637	2.31481	8.07627	4.28115	6.37167	6.11697	6.46059	6.8042	5.2532	5.04554	4.84609
411521	罗山县	413028	Luoshan	0.817457	0.838354	0.274787	0.64584	0.579921	0.670583	0.635244	0.674916	1.34933	4.75	1.7991	1.34933	5.26667	4.525	2.4	3.52857	9.80713	3	4.97222	6.94444	6.80357	3.42857	5.93333	4.16439	2.39545	5.93922	5.44818	4.95714	2.13333	1.60537	1.20807
411522	光山县	413025	Guangshan	0.787671	0.807807	0.264774	0.622308	0.558791	0.646149	0.612097	0.650324	1.30016	4.57692	1.73355	1.30016	5.07476	4.36012	2.31255	3.4	4.31771	3.5	3	6.83706	6.69837	3.37556	5.84159	4.1	7.1903	6.06841	6.27239	6.47637	6.68889	6.90951	7.1374
411523	新 县	413029	Xin xian	0.997215	1.02271	0.335212	0.787861	0.707446	0.818044	0.774934	0.82333	1.64604	5.79453	2.19472	1.64604	6.42481	5.52005	2.92776	4.3045	5.46635	4.7	4.7	5.63636	3.46667	5.5	5.03333	2.68	4.7	3.96667	4.1	4.23333	3.43759	3.29798	3.16404
411524	商城县	413027	Shangcheng	4.05041	2.81257	0.749963	0.5997	3.25	1.87547	1.87547	1.87547	2.4	2.28477	2.21146	0.988264	1.77966	4.12448	4.95	7.85	3.52405	4.16667	5	5.44444	6.24675	6.34	5.88571	3.46654	3.82222	5.38	5.20111	5.02222	1.58	1.1834	0.886347
411525	固始县	413026	Gushi	0.970455	1.79202	0.466407	1.04318	1.88845	1.60967	1.37307	0.86026	1.82149	2.22027	2.61905	0.708197	3.109	3.82967	3.56697	4.87298	3.08268	5.05063	4.29791	3.42312	4.69054	3.19286	4.848	1.00952	3.25356	3.63033	3.55794	3.48554	3.53514	3.50443	3.47399
411526	潢川县	413024	Huangchuan	1.15875	2.13973	0.556904	1.24559	2.25486	1.922	1.63948	1.02718	2.17491	2.65107	2.12933	0.575775	2.52767	3.11358	2.9	5.45	6.42605	2.53392	2.15628	1.71739	4.81818	0.611111	5.75952	2.10544	1.26316	5.34	3.58	1.82	3.98897	4.48166	5.0352
411527	淮滨县	413022	Huaibin	2.25883	3.16766	1.34319	3.70192	3.68657	3.55088	1.96932	2.46259	2.49562	3.23382	4.00798	1.23247	4.556	3.293	3.61191	5.33558	5.39898	4.70619	5.24991	4.43834	3.62677	1.34375	4.5899	1.76017	3.16108	4.71683	4.71669	4.71654	5.55983	5.89107	6.24205
411528	息 县	413021	Xi xian	2.09	1.88036	0.664281	3.03193	2.11364	2.73159	2.89577	2.39845	1.99691	2.69034	3.38376	0.910875	1.91807	2.74633	2.88494	3.58405	7.02381	0.444879	4.01795	1.86817	2.79537	2.43028	4.95961	4.64913	4.33865	4.39178	4.65102	4.91026	5.78818	6.35457	6.97638
411621	扶沟县	412721	Fugou	2.1684	2.47763	2.76571	2.95777	3.19264	3.86298	2.96149	3.72125	3.80938	4.01927	4.55477	3.04402	4.54369	4.43867	3.91409	4.57179	3.08637	4.21921	4.69298	4.8543	4.56805	5.99235	6.0401	3.04213	5.36018	4.44691	5.21736	5.9878	6.99364	8.13338	9.45887
411622	西华县	412722	Xihua	2.22805	2.84732	2.19027	3.34353	2.00275	3.29105	1.56846	3.3371	3.54746	4.31679	4.41412	4.61263	4.68327	4.68124	4.29629	5.68139	5.08286	6.35653	6.50367	5.98647	3.28632	5.76835	6.83361	1.09275	5.07653	5.24997	5.61064	5.9713	4.65468	4.5189	4.38708
411623	商水县	412723	Shangshui	2.41281	2.74615	2.71291	3.70217	2.91569	3.68503	2.20484	3.40669	3.35971	4.06365	5.58972	4.13894	3.26296	4.58759	3.08104	5.4932	4.0914	5.90322	4.82687	5.63186	4.13188	4.38043	6.11016	0.468134	5.44551	5.22239	6.16415	7.1059	5.98215	6.33104	6.70027
411624	沈丘县	412728	Shenqiu	3.01119	3.46653	2.6788	4.10797	3.30286	4.29506	1.3877	4.07709	3.94837	4.57498	6.13822	2.47363	3.64506	5.42889	1.30445	5.78443	5.07838	4.37232	4.33956	5.69998	5.08633	6.02523	6.08107	1.95635	4.76457	4.33543	4.58779	4.84015	5.28931	5.65253	6.0407
411625	郸城县	412726	Dancheng	2.40311	2.69014	2.40692	3.74078	2.93213	2.34536	2.25484	3.31371	2.71057	3.97391	3.91515	3.63684	3.44705	3.46476	0.630113	4.65244	7.89867	4.33887	5.15226	5.65906	4.29544	5.99882	4.29909	1.39377	5.04261	4.5187	5.36383	6.20897	5.68824	6.1826	6.71992
411626	淮阳县	412727	Huaiyang	2.69233	2.97572	1.86904	2.72761	1.72588	3.19656	1.64508	3.58026	2.82443	3.68726	4.73887	3.50962	3.73103	3.48913	2.0084	5.88806	2.94214	4.65743	5.01788	5.20896	4.35009	5.00299	6.26095	1.79582	5.6423	3.81504	4.48055	5.14606	6.50098	7.77143	9.29014
411627	太康县	412724	Taikang	2.56359	1.19714	1.70462	2.82097	2.40815	2.77391	1.88759	2.81977	2.46176	5.24976	4.79935	4.27784	4.58928	5.04975	4.54329	5.88524	4.7281	6.68443	6.55736	6.02728	4.47279	4.40033	6.04401	2.21849	4.97013	5.19666	6.68989	8.18312	6.05024	6.55425	7.10023
411628	鹿邑县	412725	Luyi	3.06696	2.58971	2.60345	3.15475	3.24977	3.4522	2.38807	3.33606	2.21324	5.09397	3.66302	3.98403	3.8731	3.66223	1.92464	5.40969	6.24913	3.92836	4.8362	4.88188	4.85454	6.08567	6.65408	1.69742	5.08417	5.09253	5.94574	6.79894	4.38347	4.31884	4.25516
411681	项城市	412729	Xiangcheng	2.69206	3.39412	2.07669	3.70227	1.78062	3.44917	0.879261	3.79761	3.50335	4.96543	4.68823	2.59764	2.93397	4.75468	3.63928	5.77501	3.28259	5.66843	47.5455	4.95007	5.18189	6.19559	6.32249	5.99615	5.66982	5.42941	6.28449	7.13957	4.60308	4.50838	4.41563
411721	西平县	412824	Xiping	2.23339	2.86119	2.56261	4.19446	4.26604	4.31711	0.780811	4.61774	4.08397	4.26903	4.87137	4.22826	3.69649	4.2877	3.30919	4.92609	5.8	4.11851	4.93353	5.11362	2.72726	4.64537	6.39249	2.21677	4.93889	5.65269	5.85394	6.05518	5.07943	4.92508	4.77541
411722	上蔡县	412825	Shangcai	2.2847	3.03784	0.837843	3.29794	2.06237	2.73046	0.51998	3.59602	3.15575	4.27785	3.89309	1.86094	2.58207	3.93213	1.34088	4.3988	2.7378	4.02679	5.09978	4.07731	3.88636	5.25201	6.04043	1.51869	5.79491	5.863	5.8804	5.8978	3.42293	2.95091	2.54398
411723	平舆县	412827	Pingyu	2.71915	3.00421	0.463107	3.406	1.80265	1.53109	2.95173	4.21843	3.23991	4.21522	4.52358	1.1644	1.63854	4.43973	0.814838	5.26566	1.89	3.51053	4.02879	3.95447	1.49996	4.51541	5.11747	2.19666	5.54638	5.1461	5.02949	4.91287	5.22784	5.25967	5.29169
411724	正阳县	412829	Zhengyang	2.892	2.47793	1.33071	3.0381	3.06705	3.35507	3.30087	3.9395	2.94565	3.64687	3.78075	0.896685	3.22584	3.09718	1.05	5.11479	3.36667	3.59073	2.68028	2.61809	3.24544	0.670892	4.6247	1.41513	4.86106	4.76108	4.01111	3.26114	4.86241	5.09989	5.34897
411725	确山县	412801	Zhumadian shi	2.6898	2.60268	1.0125	2.75536	2.69085	2.90125	2.07171	3.42923	2.85412	4.3241	3.51673	1.79581	2.17091	4.53883	2.90326	5.29123	37.76	2.62926	3.87788	3.38974	3.73335	2.25279	5.22844	1.99722	4.83797	4.82312	4.80022	4.77733	5.3795	5.58847	5.80554
411726	泌阳县	412822	Biyang	2.33881	2.39062	0.674063	2.5005	2.40693	1.85939	0.651157	2.44392	1.27783	2.76313	2.93476	0.719735	1.22205	3.78982	4.16081	5.08011	3.55578	2.03145	4.78806	2.55	3.19091	3.31123	4.0735	1.99808	4.31132	4.3727	4.03394	3.69519	4.98627	5.29866	5.63062
411727	汝南县	412826	Ru`nan	3.23667	3.30315	0.94266	4.24916	3.18696	3.79305	3.2067	4.86816	3.22573	3.99853	4.82745	1.49641	2.55228	4.71268	2.06995	5.92129	4.47011	3.93414	4.01324	3.87273	3.13631	3.68686	5.55756	1.96531	4.96173	4.82441	4.69784	4.57127	4.49339	4.38822	4.28552
411728	遂平县	412823	Suiping	2.26501	3.02847	0.91273	4.1653	3.41263	3.78156	0.67928	4.27001	3.22835	2.75389	4.21365	3.83106	1.76948	4.33659	3.18227	5.61899	4.29534	2.9717	4.55342	3.94088	3.6818	3.93307	5.60994	1.37721	4.71271	4.68415	4.73236	4.78057	5.34233	5.58806	5.84508
411729	新蔡县	412828	Xincai	1.82813	2.37955	0.829545	2.79967	1.97309	2.41317	1.88111	3.27122	2.28537	3.76251	2.94483	0.64548	1.27756	4.00057	1.85038	5.3694	3.37778	4.9186	4.07689	3.40907	3.43631	3.65758	4.72369	4.67357	5.2378	3.81863	3.96472	4.1108	7.43113	9.6179	12.4482
412701	周口市	412701	Zhoukou shi	2.59792	2.3275	2.05761	2.99765	3.53947	3.44083	4.11333	4.04901	3.57602	3.76734	4.50275	4.28499	4.0565	5.226	2.67568	4.6701	6.38056	5.325	7.55938	9.79376	11.1541	6.59375	7.25528	2.54386	5.59315	5.77478	5.82701	5.87925	5.99362	6.06847	6.14425
420101	武汉市市辖区	420101	Wuhan SXQ	4.64742	4.16367	3.68087	2.60641	4.59333	4.91645	5.25637	5.29357	5.10065	4.979	4.85735	5.69754	6.53774	6.74514	7.5906	5.75059	4.14418	5.79091	27.9166	50.0422	11.7083	9.67428	7.64025	8.4635	7.77817	7.87856	7.91345	7.94833	8.21634	8.33289	8.45109
420105	汉阳区	420121	Hanyang	5.62138	5.03625	4.45227	3.15263	5.55595	5.3	5.33778	5.37557	5.17965	5.05612	4.93259	5.64355	6.35452	3.0532	5.67358	6.30909	5.96879	7.96337	6.68295	6.65491	7.04986	7.4448	8.34291	5.21111	6.80647	9.73682	10.295	10.8531	3.50229	2.84181	2.30588
420106	武昌区	420122	Wuchang	5.24368	4.69786	4.15312	2.9408	5.18265	4.94389	4.97914	5.01438	4.83163	4.7164	2.70068	4.64319	6.58571	3.16429	5.88	4.63421	2.95788	3.73333	4.01628	4.11669	3.48575	2.85481	3.9642	5.17391	6.75788	9.66731	10.2215	10.7757	3.47729	2.82152	2.28942
420116	黄陂区	420123	Huangpi	4.68066	4.19346	3.7072	2.62505	4.62619	4.41307	4.44453	4.47599	4.31286	4.21	1.94903	3.52258	4.99628	2.4006	3.8	3.77323	3.74647	3	3.63333	3.38462	8.13714	12.8897	9.98868	5.3069	6.93158	9.91579	10.4842	11.0526	3.56667	2.89404	2.34826
420117	新洲区	420124	Xinzhou	3.16704	2.83738	2.50837	1.77617	3.13018	2.98598	3.00726	3.02855	2.91817	2.84858	0.886587	1.60238	2.27275	1.092	1.72857	2.78556	3.84254	2.45	5.3463	6.10804	6.34259	6.57714	6.34884	4.03912	4.65	4.70833	4.77708	4.84583	4.67402	4.66395	4.6539
420201	黄石市市辖区	420201	Huangshi SXQ	0.930036	0.836373	0.945283	0.731878	0.89154	0.841615	1.06102	1.09316	0.914799	0.933631	1.72392	1.2003	2.3	2.4006	2.4189	1.86667	3.4683	2.83333	5.62121	8.40909	4.95414	5.15707	5.36	4.19234	4.62	4.56	4.56	4.27857	4.12687	3.9932	3.86385
420222	阳新县	422327	Yangxin	1.525	1.37142	1.55	1.20008	1.46188	1.38001	1.73978	1.79248	1.50002	1.53089	2.82674	1.96816	1.52584	2.23231	2.2205	2.13186	4.24	3.76347	3.12171	2.91817	3.26632	3.61448	4.13512	3.49485	4.00849	4.04981	3.91701	3.9	3.74559	3.64979	3.55645
420281	大冶市	420221	Daye	1.63124	1.48846	2.05781	1.72917	1.63757	1.24218	1.371	1.75781	1.6841	1.66481	1.64551	1.68148	1.4982	1.67478	2.4304	2.29292	4.59742	2.46111	2.60724	4.24031	3.31585	2.39139	3.4978	3.78488	4.1	3.91701	4.06991	4.05956	3.47517	3.35069	3.23067
420301	十堰市市辖区	420301	Shiyan SXQ	2.32861	2.42511	2.48182	3.105	3.29475	2.51931	1.98609	2.25859	1.39047	1.91389	2.75736	3.60083	4.16694	4.64552	3.04574	3.56814	4.09053	2.04419	5.72874	9.41328	3.14891	3.55811	3.96731	2.95696	4.50323	4.05088	4.00347	3.95606	3.38657	3.19749	3.01897
420321	郧 县	422622	Yun xian	2.15881	2.24827	2.30085	2.93771	2.95186	2.96301	2.51834	2.86386	1.76309	1.60821	2.48428	3.12431	3.10387	3.24536	2.89108	2.92517	2.02667	2.09449	3.01327	2.80911	2.99874	3.18837	3.5014	2.93216	2.71489	3.20519	2.8299	3.14697	5.63313	7.10707	8.96668
420322	郧西县	422623	Yunxi	2.30526	1.75279	2.54417	3.17743	3.13688	2.89619	2.3653	2.52622	1.43847	2.32332	2.46813	2.64417	2.83116	3.18611	2.15771	1.14991	3.6	1.54532	2.88839	2.44085	3.0545	3.11897	3.02682	4.26352	3.47106	2.56147	3.12944	3.6974	6.67011	9.35422	13.1184
420323	竹山县	422624	Zhushan	1.99319	1.87901	2.1004	2.64845	2.67446	2.62731	2.8718	2.84799	1.27655	2.34823	3.01303	3.24903	3.46117	3.02022	3.35308	2.8116	1.86169	3.22306	3.58795	3.08181	3.55903	3.893	3.86724	4.68624	4.0163	3.6173	4.50915	5.401	4.06257	4.3287	4.61227
420324	竹溪县	422625	Zhuxi	2.14089	1.98	2.27149	2.46235	2.66764	2.59472	2.55254	2.47994	1.39825	2.81469	2.78492	3.01967	3.30523	2.97278	2.95071	3.64183	0.754976	4.52282	4.54024	3.27267	3.77729	4.3482	4.44624	3.8886	5.08009	2.67081	4.5251	5.22295	3.91434	4.69453	5.63022
420325	房 县	422626	Fang xian	1.89767	1.45103	1.87483	2.22376	2.39949	2.31941	2.82648	2.46788	1.37092	2.47688	2.71452	2.94325	3.00784	2.82383	2.93236	3.11811	1.2	2.375	3.67653	2.8636	3.77727	3.76257	3.73455	3.20667	4.26917	5.23956	3.75	3.75927	4.57545	4.47676	4.3802
420381	丹江口市	422601	Danjiangkou shi	1.64752	1.25976	1.6277	1.93063	1.92497	2.38524	1.62535	1.90068	1.00432	1.96518	2.13416	2.87736	3.56581	3.15528	2.90849	2.81457	0.885106	2.0583	3.76438	2.53647	2.58176	2.62705	3.34488	4.76891	3.88343	2.9851	3.24977	3.51444	4.17461	4.67272	5.23026
420501	宜昌市市辖区	420501	Yichang SXQ	2.98483	3.00852	3.05298	3.21765	3.70446	3.91907	3.79149	3.63833	3.32985	3.75595	4.18204	3.65022	4.41358	3.68439	3.49719	4.48937	3.86905	4.83202	4.60979	4.68741	5.10828	5.27246	5.00892	4.48524	4.68977	3.42017	4.008	4.59582	5.45912	6.38058	7.45757
420521	宜昌县	422721	Yichang	2.1568	2.68704	3.42936	3.61432	4.16115	4.40222	4.25891	4.08687	3.74036	4.21899	3.77949	3.34	3.74488	3.4404	5.59028	5.04066	2.55	3.74557	3.5733	3.63347	3.73822	3.84296	3.96968	3.3778	4.98948	5.45714	8.14286	5.31299	4.33454	4.27741	4.22103
420525	远安县	422725	Yuan`an	2.96482	3.00336	2.88437	3.3325	3.68958	3.81528	3.54194	3.48158	3.27429	2.78738	3.79068	3.73118	4.18348	3.84334	6.24502	4.41653	5.2	4.27354	4.07699	4.14564	4.26515	4.38465	4.52924	3.85393	5.07292	5.60485	5.34494	5.08503	5.42151	5.36941	5.31781
420526	兴山县	422726	Xingshan	2.12011	2.33873	2.36042	2.3821	2.69886	2.92096	2.98035	2.86981	2.88023	3.09855	2.95848	2.89707	2.81975	2.62975	3.07593	3.19705	4.96814	3.75469	3.33716	3.36835	3.42276	3.82679	3.70026	4.67846	4.06891	5.37407	4.85864	4.34321	3.39406	2.91828	2.5092
420527	秭归县	422727	Zigui	2.27514	2.5674	3.1512	1.175	3.80813	3.97202	3.98096	3.61703	2.98949	2.57297	3.02203	3.8269	4.0746	3.54598	4.07113	4.36697	3.6	4.3313	4.24397	4.3637	4.45898	4.95111	4.64147	4.28196	5.04238	8.18	5.27887	5.41036	4.44224	3.689	3.06348
420528	长阳土家族自治县	422728	Changyang Tujiazu zizhixian	2.46372	2.9625	3.04216	3.49115	3.94014	3.974	3.67222	3.77795	3.27833	3.44919	4.09511	3.93126	4.34396	3.28843	3.8699	4.07266	1.70601	4.42759	3.78409	3.98179	4.22733	5.16676	4.53829	4.12034	4.78443	5.51081	4.56412	3.61742	6.04302	6.62984	7.27365
420529	五峰土家族自治县	422729	Wufeng Tujiazu zizhixian	1.90435	3.02319	2.81826	2.39236	3.3081	3.3932	3.13065	2.93919	3.0961	2.92519	3.83919	3.73213	4.094	2.81473	3.7217	3.9027	3.26149	4.30952	3.7394	3.98185	4.10451	4.71592	3.9043	5.75442	4.48122	10.2831	7.36936	4.45565	7.66912	7.77772	7.88786
420581	宜都市	422701	Zhicheng shi	2.60034	4.1281	3.84827	3.26672	4.51713	4.63335	4.27484	4.0134	2.86269	2.36188	4.35744	3.56911	4.80106	4.29953	4.65654	4.80408	1.14298	4.96755	4.47742	4.56795	4.95372	5.33949	5.82504	8.71084	6.56646	4.81058	6.60189	6.55282	4.29034	4.31847	4.34678
420582	当阳市	422702	Dangyang shi	1.55623	2.36247	1.92856	2.04349	3.34615	4.29004	4.12151	4.39068	4.21502	3.64929	2.81969	3.27884	3.69328	4.30842	5.81912	3.3784	5.36189	4.89731	6.69346	5.46787	8.31117	11.1545	11.2913	6.189	9.05176	0.530924	7.5	8.00652	7.05231	37.7879	202.476
420583	枝江市	422723	Zhijiang	0.824959	0.824959	1.79991	1.34933	2.66667	2.28756	3.2396	3.475	3.34121	2.68583	2.03046	2.16362	3.03125	3.56688	5.98889	3.96744	3.04	3.93667	4.65526	5.80808	6.0293	6.25052	6.41684	4.58792	6.52833	5.23898	6.01504	6.41606	4.99121	4.9791	4.96703
420601	襄樊市市辖区	420601	Xiangfan SXQ	2.61832	2.01865	1.82784	3.47953	3.59491	4.08279	3.50515	4.13592	1.48714	3.31125	4.88004	5.01846	4.66175	6.52357	7.24813	9.71883	3.61728	7.47352	8.69585	7.93547	4.5823	8.47683	8.48994	3.92774	0.92749	2.24606	4.98873	7.7314	6.01445	9.1195	13.8276
420624	南漳县	420624	Nanzhang	2.14043	2.24452	2.01639	2.83277	3.09983	3.58533	3.48551	3.61191	2.41721	3.76702	3.33424	3.29973	3.60055	2.86922	3.55436	3.72439	3.70617	3.27569	3.4322	3.90004	4.2	4.85305	4.26047	5.21283	3.9695	4.76925	4.40968	4.05011	4.65448	4.64252	4.63059
420625	谷城县	420625	Gucheng	2.19968	1.74375	2.03776	3.39464	3.86364	4.13818	3.65442	3.625	0.971304	2.53533	3.99292	4.41079	4.99955	4.64453	5.32443	5.08187	3.56975	3.07161	5.4425	5.49587	5.48852	5.48117	5.67829	3.77434	4.80729	4.28821	4.73016	5.17211	5.35984	5.77575	6.22393
420626	保康县	420626	Baokang	2.46107	2.20478	2.13177	2.58725	3.16024	3.06056	3.24497	3.22957	2.58579	2.83646	3.30413	3.46384	3.7465	3.06467	3.57632	3.84435	4.72019	2.86353	4.12381	3.60004	4.1446	4.68916	4.51571	5.18151	4.28948	5.17867	0.5	4.25773	6.92235	23.6233	80.6171
420682	老河口市	420682	Laohekou shi	1.68748	1.375	1.78502	2.31306	2.63106	2.87537	3.16064	3.33	0.711	2.4155	2.95391	2.75161	4.29072	4.54434	5.40867	6.1717	4.19455	6.24833	9.68599	6.36861	6.04068	6.06276	6.32735	4.73519	5.54254	3.18326	6	5.13539	6.6343	8.91791	11.9876
420683	枣阳市	420683	Zaoyang shi	1.92981	1.425	1.74619	2.58753	2.74857	2.90962	0.736422	3.53884	0.897858	2.46429	2.90221	2.5625	1.92571	5.86746	6.46041	5.66918	3.58513	10.9127	10.0281	7.47223	7.84069	4.20441	6.33917	5.8848	5.57262	4.3376	5.48253	6.09114	7.02442	8.26115	9.71561
420684	宜城市	420623	Yicheng	1.42498	0.881239	0.879549	2.50532	2.66125	2.81717	0.713024	3.4264	1.755	4.58056	3.78333	4.23643	7.05	5.49643	9.67917	5.24146	4.23819	5.17311	4.06	5.05741	5.80871	5.8497	6.46	4.57805	7.80628	5.24467	6.6756	8.10653	9.34861	11.3443	13.7659
420701	鄂州市市辖区	420701	Ezhou SXQ	1.41819	2.0125	1.925	1.80888	2.09109	1.06875	2.1225	2.32677	1.19177	3.11052	2.76486	2.4192	2.15463	2.45667	2.80665	2.94868	3.30295	4.48889	4.13176	6.43675	8.74173	3.97384	3.5094	6.02502	5.04613	6.68247	5.72811	4.77375	5.50518	5.21853	4.94681
420801	荆门市市辖区	420802	Jingmen shi CC: Dongbao qu	1.53428	1.53792	2.37932	1.42222	2.01862	2.35914	2.21028	2.62535	2.3775	2.2119	2.02064	2.63569	3.00351	3.91398	4.48924	4.65959	3.59625	5.05662	3.75172	5.8447	7.93768	3.60833	4.99517	6.71907	5.62742	7.45226	6.38796	5.32366	4.62668	3.94757	3.36813
420821	京山县	422432	Jingshan	1.39285	1.39615	2.15999	1.29112	1.83254	2.14167	2.00653	2.38333	2.15833	4.51528	2.29643	2.99542	3.41345	4.44818	5.10196	5.29556	4.08709	5.73109	8.5701	5.33156	4.62264	4.37852	4.64311	3.54444	8.18396	4.99899	4.32816	3.65733	7.24579	8.91712	10.974
420881	钟祥市	422431	Zhongxiang	2.77083	2.94376	2.19078	3.04583	5.81742	5.37573	4.34	4.70075	4.07516	3.83011	4.42488	4.20917	6.07022	5.13518	6.78563	7.47531	2.24962	8.97932	7.26887	6.98202	7.2191	7.45619	7.28217	6.63388	8.4335	3.87737	5.00154	6.1257	9.15714	12.2387	16.3573
420900	孝感市	422201	Xiaogan shi	4.49775	1.24365	0.633107	0.290177	2.9985	2.42452	1.35587	1.59907	1.60078	1.60777	1.10902	1.32541	2.2	2.15	10.2667	0.857143	2.40769	5.99231	7.20617	11.7747	10.6364	4.69706	4.58462	4.34595	5.75	3.43904	7.52	7.04286	7.39655	10.2897	14.3144
420922	大悟县	422223	Dawu	2.90587	0.803489	0.409033	0.187476	1.93725	4.48168	2.5063	2.95585	2.95901	2.97193	2.05	2.45	4.06667	0.881305	5.75	3.73103	5.40552	7.08	6.88333	5.44156	5.97576	4.2	4.50556	6.59412	8.58462	6.15546	6.62106	7.08667	5.30833	5.12258	4.94333
420923	云梦县	422226	Yunmeng	4.47443	1.2372	0.629823	0.288673	2.98295	6.90084	3.85917	4.55139	4.55625	4.57614	3.15656	1.09769	2.98594	3.6009	4.2104	3.15217	3.625	10.2571	11.9245	9.59144	5.79293	7.01667	7.28667	6.00714	6.77857	5.62818	7.43167	6.49552	3.225	2.89279	2.5948
420981	应城市	422202	Yingcheng shi	3.61776	1.00033	0.509238	0.233404	2.41184	5.57961	3.1203	3.67998	3.68391	3.7	3.7	1.28667	3.5	4.22083	6.23333	4.66667	5.36667	5.77609	6.18551	4.64115	6.10606	6.31538	6.44167	3.2	5.2	5.16349	4.99425	4.825	8.34048	10.1807	12.4271
420982	安陆市	422203	Anlu shi	2.24888	0.621826	0.316553	0.145089	1.49925	3.46841	1.93964	2.28756	2.29	2.3	2.3	2.31023	6.04915	4.59844	6.14091	4.14545	2.15	1.58	3.44074	4.13876	5.39008	2.7	3.08182	7.71238	3.75	7.39642	4.26185	1.12727	3.79438	5.32059	7.46068
420984	汉川市	422228	Hanchuan	3.2868	2.20453	1.12226	0.514377	5.31522	4.42364	2.47384	2.91757	2.15989	2.67995	3.2	0.866318	2.8	3.91	7.375	12.1429	3.76667	17.7111	12.231	9.04129	13.4565	11.725	6.22973	5.48478	6.375	5.49739	8.4	2.18333	3.78593	4.44461	5.21787
421002	沙市区	420401	Shashi shi	1.99398	1.3374	0.680833	0.312053	3.22454	2.68365	1.50079	1.76998	2.37005	2.40488	3.57569	0.561182	2.11291	1.84502	2.69	7.04082	5.71368	5.012	2.56667	2.46515	2.36364	3.06466	3.43692	3.96682	3.96529	5.12451	5.47457	5.82463	10.1	13.0164	16.775
421022	公安县	422423	Gong`an	2.41608	1.62052	0.824959	0.378111	3.90715	3.25175	1.81849	2.14467	2.87177	2.91397	6.05	0.94951	3.575	3.12173	4.55143	3.31143	4.5	2.86286	2.05829	2.29122	3.13644	4.06667	4.56064	5.26379	5.26176	6.8	7.26452	7.72903	4.8	4.40526	4.04299
421023	监利县	422425	Jianli	2.41608	1.89167	2.65503	0.375	3.875	3.225	1.80352	2.12702	2.84814	2.89	2.11809	3.3898	3.56057	5.08176	3.87092	5.06083	4.49776	4.36769	2.38471	3.36843	3.30003	5.2905	5.0066	2.58767	5.89043	8.36	7.48657	6.61313	3.4	2.59872	1.98627
421024	江陵县	422421	Jiangling	0.187505	0.337508	1.30526	1.14399	1.58657	2.14618	2.70579	2.96252	0.81374	3.06491	0.8063	1.19121	2.09048	1.92419	3.225	2.9625	2.7	2.73712	2.77423	5.60894	4.46545	3.6375	10.4535	4.54911	3.1557	6.25556	4.975	3.90931	9.99651	13.7891	19.0207
421081	石首市	422402	Shishou shi	3.775	3.58333	4.51869	3.9604	5.49257	4.85	4.995	3.90745	4.495	2.83923	5.01955	3.75755	6.07368	5.725	5.28462	8.05	1.6125	8.13235	3.52754	5.93292	5.89279	6.29615	7.1325	8.94774	8.05	7.38571	6.14286	4.9	6.47229	6.365	6.25949
421083	洪湖市	422403	Honghu shi	1.895	3.10229	3.01503	2.5	4.37939	5.2125	5.20692	4.89167	4.36739	5.41316	5.66	3.85742	9.09324	7.62931	9.16684	6.31826	5.8125	8.68283	5.09176	5.65945	7.58165	8.61167	8.79186	4.95802	9.96588	4.8	10.512	10.6957	3.85207	4.58093	5.44769
421087	松滋市	422422	Songzi	3.191	3.30936	4.01031	2.9125	4.75713	4.39413	3.25018	4.07	3.07854	2.89167	2.74833	2.967	4.55238	4.09182	4.2487	3.42752	2.39724	4.01443	4.54246	4.74536	4.52735	4.92728	5.02144	3.25	6.33564	8.3973	5.93474	5.99132	2.15778	1.49349	1.03371
421101	黄冈市市辖区	422121	Huanggang	0.360259	0.540389	0.285205	0.686703	1.0882	0.495356	0.477129	0.654471	0.284541	0.327441	1.1168	1.22507	1.33333	2.2733	2.41532	2.55734	6	4	2.225	8.35227	6.95352	4.22857	3.63333	3.96667	3.05	4.025	12.5	3.97164	6.21875	10.342	17.1991
421122	红安县	422123	Hong`an	0.297214	0.445821	0.235294	0.56653	0.897766	0.408669	0.393631	0.539938	0.234746	0.270139	0.921363	1.01068	1.1	1.87547	1.99264	2.10981	4.95	3.3	1.83563	6.89062	5.73665	3.48857	2.9975	2.92593	2.24977	2.96895	9.22035	6.68806	4.15577	6.1676	9.15338
421123	罗田县	422125	Luotian	0.750188	1.12528	0.593898	1.42996	2.26602	1.03151	0.993551	1.36284	0.592515	0.681849	2.32558	3.87938	1.74444	1.20005	1.27503	1.35	4.67424	5.15	3.03939	4.70779	4.55325	0.843	2.68	2.84592	2.925	0.304545	3.31656	6.32857	4.83607	21.8631	98.8396
421124	英山县	422126	Yingshan	2.17489	2.69987	1.42493	3.43087	5.43682	2.47488	2.38381	3.26984	2.20202	0.634591	1.26203	1.34999	2.51176	3.25391	4.16875	2.83913	3.45	2.54545	3.22823	3.01381	3.3404	2.95789	2.52288	4.59783	3.85745	6.57	3	5.09744	2.61111	2.32215	2.06517
421125	浠水县	422127	Xishui	1.63774	3.03291	4.78844	2.51121	4.24706	1.58678	1.0504	1.64802	0.994728	2.08056	1.37679	1.39778	1.06061	3.18754	1.37705	4.37292	1.93684	3.92018	3.53111	1.84116	4.07833	4.5283	4.6	2.025	4.65	2.75714	3.28482	3.8125	1.58615	1.46353	1.35038
421126	蕲春县	422128	Qichun	2.70826	5.01538	7.91842	4.15267	7.02317	2.62398	1.737	2.72526	1.64493	3.44052	0.558181	0.288707	0.218243	0.415988	0.95	0.6	1.59375	2.5875	1.77255	2.81871	2.9697	4.14	4.98889	6.4	4.05	4.70588	4.15294	3.6	2.575	2.11548	1.73796
421127	黄梅县	422130	Huangmei	2.24888	4.16465	6.57527	3.44828	5.83188	2.17889	1.44237	2.26299	1.36592	2.85693	4.34793	2.24888	1.7	3.24032	7.4	3	6	4.33571	1.18105	1.05008	1.37741	4.61546	9.23529	1.18333	5.38367	2.575	3.64776	4.72051	14.3143	27.4025	52.4581
421181	麻城市	422101	Macheng shi	1.87547	2.47488	3.9074	2.04916	2.62566	0.980992	0.649389	1.01886	0.614969	1.28626	1.95755	1.0125	2.2	2.4	4.35	6.3	3.7909	3.78571	5.32	3.80606	1.00968	1.08	1.06375	18.45	0.090411	6.88333	4.70417	2.525	0.817817	0.420919	0.216642
421182	武穴市	422102	Wuxue shi	3.67687	3.21994	3.08238	1.6165	2.07126	2.34261	1.55074	2.43302	1.46855	3.1234	3.49013	3.85687	2.15714	4.05025	4.60178	3.84826	1.86135	2.79556	3.84694	5.68595	3.83072	20.15	11.5	4.61526	9.23333	5.51803	9.40277	13.2875	4.30366	4.93636	5.66207
421201	咸宁市市辖区	422301	Xianning shi	3.35503	2.93809	2.81257	1.475	1.88996	2.13755	1.415	2.22006	1.34	2.85	1.04693	1.03034	2.85567	3.14929	3.57812	2.99222	3.25	3.97124	4.66561	7.99029	4.79229	4.15298	4.32545	5.26015	4.75354	4.87149	4.98849	5.10549	6.76505	7.6051	8.54947
421221	嘉鱼县	422322	Jiayu	2.50503	2.19372	2.1	1.42429	3.17295	4.49978	5.47226	3.15008	4.65012	3.61482	6.24398	5.08846	5.04487	6.07059	7.34603	7.68416	4.32	9.41422	2.09065	5.19502	5.90433	6.61364	5.98218	2.84545	6.93041	6.57162	6.78374	6.99587	4.74631	4.33811	3.96502
421222	通城县	422324	Tongcheng	2.0249	2.81236	3.59982	2.69865	2.67838	2.17489	2.62369	1.29753	4.42445	6.236	0.792843	2.52839	0.290909	3.09394	9.25	3.1	2.5375	2.60606	3.32148	5.22314	4.87374	1.94	2.83636	3.59818	2.80909	4.49211	2.30833	2.83276	5.04686	5.92612	6.95857
421223	崇阳县	422325	Chongyang	1.29376	1.68751	2.15	1.64326	1.72641	1.725	1.24841	1.45038	1.21038	1.93935	1.09151	2.02499	2.78387	2.63553	2.57361	2.50407	1.8	2.85957	3.71562	3.32744	3.16345	2.98164	3.42219	4.87872	3.91369	2.74545	3.67421	4.60296	4.49655	5.34782	6.36024
421224	通山县	422326	Tongshan	2.21667	2.5421	1.7491	1.80714	1.92907	1.91447	1.67479	1.72022	1.308	1.08939	1.60629	1.93209	2.3475	2.95794	2.61115	4.27096	3.33333	3.8278	4.33178	4.02281	4.5137	3.85049	4.13755	3.60909	5.10562	3.91633	5.31332	5.19386	6.05852	7.06969	8.24963
421281	赤壁市	422302	Puqi shi	4.0498	0.383333	2.57909	3.71343	4.12603	1.54085	1.43467	1.36025	1.46904	1.36449	2.18333	2.02813	1.81563	2.03	1.93333	3.37	8.1	4.05625	3.148	2.79535	3.00054	3.44779	3.19082	3.6033	3.73125	5.22568	4.87053	4.51538	5.26709	5.31203	5.35735
421381	广水市	422204	Guangshui shi	7.87106	0.524974	0.93715	1.34933	1.49925	2.68675	2.50161	2.37184	2.56155	2.37925	3.28682	3.00075	5.65	4.4	6.3	5.64681	4.99362	2.95	2.08333	3.84659	3.5483	3.25	5.13929	4.79191	6.35556	5.38333	5.07167	4.76	4.57598	4.33496	4.10664
422801	恩施市	422801	Enshi shi	2.03481	2.78178	2.70774	2.23608	2.90092	2.96435	2.76008	2.6169	2.82621	2.62507	3.62642	3.31079	3.80915	3.29442	4.11399	4.73672	6.95	5.14448	5.12424	4.67731	4.94274	5.20817	4.77147	4.74069	4.84995	4.81499	4.35	4.32603	5.09951	5.22991	5.36365
422802	利川市	422802	Lichuan shi	1.51827	2.46685	2.12621	1.93018	2.60067	2.70598	2.26393	2.04601	2.73057	3.25658	2.92771	2.26734	2.31731	1.77631	3.36302	3.4733	2.93191	4.41067	4.34368	4.44551	4.29547	5.09614	4.57269	5.44231	4.54982	6.12471	5.62558	5.12644	4.38596	3.92593	3.51415
422822	建始县	422822	Jianshi	2.57152	3.59958	3.57889	3.24413	3.63309	3.58137	3.12386	2.92048	2.75908	2.0386	2.8968	2.99995	3.53167	3.12162	3.22116	4.18614	3.5598	4.77634	4.35615	4.39101	4.79283	5.19464	5.48343	4.30318	5.9444	4.15418	7.5	5.53795	4.11843	4.51309	4.94556
422823	巴东县	422823	Badong	2.22474	2.81443	3.09955	3.11421	3.31658	3.61041	3.48721	3.12992	2.57703	3.41453	2.81112	2.7211	2.84929	2.63485	2.87244	3.40282	1.97058	3.60719	3.72107	3.69547	3.77728	4.17891	4.08579	4.14866	4.61598	4.67433	4.05	4.3602	6.0044	6.64511	7.35418
422825	宣恩县	422825	Xuan`en	1.64676	3.07748	2.59298	2.13942	3.2084	3.22407	2.58847	2.18463	2.38747	3.00943	2.31407	2.08218	2.02585	1.70202	2.98789	2.85459	4.28	3.84679	3.33604	3.32738	3.34105	3.81864	3.63512	5.39836	4.19421	4.23985	4.2	3.92549	4.25111	4.26271	4.27435
422826	咸丰县	422826	Xianfeng	1.46651	2.79935	2.5783	2.14469	2.78535	2.97622	2.27821	2.25597	2.35273	1.98656	3.04265	2.49605	3.23229	2.59177	3.43516	3.48484	0.0470588	4.17272	4.37539	4.26818	4.29548	4.97766	5.11867	4.58977	5.6059	5.32543	4.5	4.94242	4.84429	4.72071	4.60027
422827	来凤县	422827	Laifeng	1.73198	2.51071	2.73953	2.08879	2.84847	3.04227	2.74956	2.65663	2.74227	2.77919	3.04668	2.9211	3.02362	3.26438	3.76364	3.41438	2.73855	3.93459	4.30577	3.90008	3.98193	4.39648	4.95161	5.03107	4.57814	4.40288	5	4.18182	6.8477	8.23887	9.91267
422828	鹤峰县	422828	Hefeng	1.58627	3.47702	3.05881	2.10508	3.37845	3.8855	2.67652	2.49102	3.04732	2.73124	3.10579	2.20592	3.54962	2.53725	3.6485	3.27766	4.5375	4.23022	3.90703	3.98186	4.1046	4.71205	4.51705	4.41493	5.27393	5.49462	5.54913	5.27577	5.57381	5.60568	5.63772
429001	随州市	420681	Suizhou shi	1.53212	1.91516	1.87502	2.0102	2.26872	1.98748	2.29607	2.33402	0.645	2.48044	3.20161	3.37982	5.32963	5.24737	5.42308	4.58025	4.11866	5.29344	4.88902	4.98266	3.75988	3.84612	3.93235	3.6033	3.81748	5.10496	4.96904	4.83312	3.86382	3.53599	3.23598
429004	仙桃市	422401	Xiantao shi	2.625	3.28127	3.2125	2.73027	4.25	5.41505	6.10861	5.87629	3.504	1.73676	3.60331	2.46234	3.81034	4.69666	6.63361	7.72718	2.175	5.25171	6.29246	5.9045	5.93167	6.56791	6.64945	3.77434	6.72473	6.74434	6.9	6.71168	5.48222	5.13978	4.81872
429005	潜江市	422405	Qianjiang shi	2.09999	3.53998	3.025	1.40634	3.61707	5.08333	4.57195	3.85501	3.87976	1.95319	4.4606	5.0632	4.408	5.11688	4.8354	5.93249	4.09074	7.49568	9.49783	7.52867	6.28641	8.39661	8.3296	3.95371	5.45309	4.45702	5.46354	5.15238	4.03745	3.97351	3.91057
429006	天门市	422404	Tianmen shi	1.76254	2.77497	1.75	0.8	2.1	2.375	2.62	2.47464	1.61839	4.71442	2.45054	1.9604	3.06981	3.30714	3.20441	4.35802	6	5.52128	4.75798	4.62241	4.84025	4.61087	4.46429	2.61134	3.9905	5.23909	5.25781	5.27652	8.31715	9.93452	11.8664
429021	神农架林区	422921	Shennongjia linqu	1.64449	1.75326	2.12877	1.85208	1.99396	3.59351	1.694	1.67899	1.66399	2.62355	2.21739	1.81122	1.9069	1.361	1.74062	2.02801	2.23793	1.65882	2.29263	2.20906	2.16816	2.72139	2.2991	2.80351	3.30791	3.55382	3.76508	3.97634	6.26774	7.7131	9.49178
430101	长沙市市辖区	430101	Changsha SXQ	2.11659	1.19412	1.57407	1.20437	1.54697	2.01905	2.23337	1.7991	1.58884	1.37857	0.685961	1.02825	1	2.3988	5.6	3.93254	2.26508	3.13254	4	5.45455	5.44546	5.43636	6.4375	5.25432	11.86	5.7	4.75	3.8	5.98977	6.40824	6.85594
430121	长沙县	430121	Changsha	4.87439	2.75	3.625	2.77361	3.56259	4.64977	5.14333	4.14324	3.59853	3.33968	3.08083	4.61816	4.49126	4.92449	4.92375	1.73134	1.33333	5.16078	6.10847	5.35886	5.33173	5.85	5.63115	5.53129	4.99669	5.6726	5.47636	5.28011	7.12619	7.7894	8.51433
430122	望城县	430122	Wangcheng	2.24473	1.17408	1.25216	1.72069	1.52596	3.59042	3.46327	3.27131	3.0749	3.11667	1.7991	2.39983	3.06667	4.25	1.88	1.52857	3.15714	4.24578	4.5151	3.99498	4.44653	5.58265	4.98058	7.44706	4.046	5.25	5.415	5.58	6.13651	6.46713	6.81556
430124	宁乡县	430124	Ningxiang	1.87547	0.980941	1.04618	1.43763	1.27494	2.99979	2.89355	2.49149	2.15761	2.51478	2.66987	2.13222	3.26667	1.3875	5.92222	0.716667	4.47879	5.96207	3.75625	3.88789	3.79138	6.17126	5.08043	5.73535	7.41923	7.10784	7.10881	7.10977	5.98124	5.66531	5.36607
430181	浏阳市	430123	Liuyang	1.50015	1.12528	1.20012	1.64918	1.46254	1.85425	2.24597	3.17438	2.72917	2.3622	2.58151	2.00762	1.06	0.841974	2.43704	3.34839	2.83605	3.95444	4.74912	5.80913	5.52267	6.07788	6.09797	5.66543	6.21304	5.83326	6.06663	6.3	5.3	5.15822	5.02022
430201	株洲市市辖区	430201	Zhuzhou SXQ	1.51077	1.82883	0.690696	0.834215	1.3669	0.758791	0.598334	1.28073	2.56036	3.38333	1.76346	0.997484	1.43193	1.10474	2.16835	3.14513	2.77534	3.8698	4.64747	5.68479	5	4.48889	4.525	4.52857	5.41667	5.74138	6.04	5.93443	4.448	4.12783	3.83071
430221	株洲县	430221	Zhuzhou	1.23851	1.49925	0.566223	0.683879	1.12057	0.622047	0.490506	1.04993	2.09895	2.77361	3.44828	1.95049	2.8	2.16022	4.24	6.15	5.42692	6.115	5.5	5.09596	4.88312	4.74167	4.22955	3.56667	3.95714	4.96	5.0625	4.75455	5.63333	5.90498	6.18973
430223	攸 县	430223	You xian	2.375	2.875	1.79991	2.17391	3.56205	1.97736	1.55922	3.3375	2.68649	2.24888	2.74266	3.10692	6.33636	3.53584	2.65714	2.53333	1.89156	2.55	3.46296	3.27313	3.25931	3.57903	3.56885	3.56693	3.565	3.565	3.6575	3.75	4.35	4.65629	4.98415
430224	茶陵县	430224	Chaling	1.49963	1.12472	1.20192	1.10618	1.4985	0.749625	1.54981	2.35	1.78125	2.95693	1.38733	1.85251	2.812	1.2618	3.50667	4.84286	3.74717	3.94375	4.08667	5.39394	5.07692	5.6	6.31429	2.91111	26.3745	49.8378	29.1556	8.47342	6.11304	3.25433	1.73247
430225	炎陵县	430225	Ling xian	1.50038	1.12528	1.20252	1.10673	1.49925	0.75	1.3625	1.975	1.50933	1.675	1.775	1.71916	1.45714	2.2	2.24	4.425	3.6236	3.07143	2.66667	2.76623	2.77273	2.8	2.4	6.05993	3.375	3.38889	3.6	0.475	0.482105	0.355021	0.261437
430281	醴陵市	430281	Liling shi	2.5	2.85	2.75	2.53093	3.42857	3.15961	3.11431	3.34557	4.4328	1.325	2.75626	3.56815	3.36875	3.025	3.025	3.77937	3.01538	5.01625	6.2087	5.14102	5.15486	5.67403	5.76494	6.73555	6.06	6.1	6.11	6.11961	6.21114	6.24876	6.2866
430301	湘潭市市辖区	430301	Xiangtan shi CC	3.11797	4.67461	2.04153	1.5582	1.94922	1.79603	2.72489	3.65375	2.9	2.92327	4.525	0.610271	0.422555	0.381536	0.3	2.23491	4.16981	6.9367	8.58567	7.10924	7.12838	7.84631	7.97202	9.31423	4.9	7.2	7.2	7.2	7.30769	7.34413	7.38074
430321	湘潭县	430321	Xiangtan	3	4.49775	1.96429	1.49925	1.87547	1.72808	2.6218	3.51552	2.79028	3.35	6.85	6.78792	4.7	4.24375	3.33684	4.12727	2.16319	4.68	4.3375	4.27273	4.27273	6	6.53985	6.76061	8.36917	6.79931	7.56216	8.325	8.35	8.95141	9.59613
430381	湘乡市	430381	Xiangxiang shi	1.18841	2.1218	0.987312	0.75357	0.94267	1.88534	2.86039	3.83544	4.49944	5.39961	2.69865	1.89933	1.1	1.50038	0.377778	3.75333	2.28571	2.53333	6.33529	3.87224	4.22611	6.36053	6.5	6.5	10.1093	6.77969	6.80954	6.83939	5.45133	5.09851	4.76852
430382	韶山市	430382	Xiangtan: Shaoshan qu	1.66371	2.9704	1.38218	1.05495	1.31968	2.63937	4.00438	5.36939	4.54457	3.5982	3.43045	3.2627	2.5	2	2.525	4	2.95	3.825	2.6	3.3	4	5.35	6.7	6.73764	6.725	6.7625	6.76875	6.775	5.4	5.03801	4.70029
430401	衡阳市市辖区	430401	Hengyang SXQ	0.878829	1.56907	0.730115	0.557264	0.697102	1.3942	2.11525	2.8363	2.4006	1.90069	2.17222	2.57254	2.69437	2.49025	2.4	3.45	2.06667	4.45455	4.0625	4.12262	3.86736	4.78815	4.65532	5.77839	4.99524	5.55652	5.4752	5.39388	5.34095	5.27099	5.20193
430422	衡南县	430422	Hengnan	0.945044	1.68729	0.785125	0.599251	0.749625	1.49925	2.27463	3.05	0.857151	2.09895	2.3988	2.84087	2.97541	2.75	2.43571	2.47273	4.81667	2.38056	2.7	2.66061	4.36364	5.72434	5.72387	5.45556	5.83515	5.91019	4.4415	5.98522	5.405	5.40883	5.41265
430423	衡山县	430423	Hengshan	2.0326	3.62901	1.19461	0.911789	1.14059	0.759824	1.81819	2.87656	3.00075	4.62064	2.31032	2.42766	2.54262	2.35	2.25	2.175	2.1	6	6.5	5.91126	8.07562	5.4	5.45	4.68	5.75	5.63333	6.58	6.6	5.37183	5.34497	5.31825
430424	衡东县	430424	Hengdong	2.00531	3.5803	1.17857	0.89955	1.12528	0.749625	1.79378	2.83794	2.47562	2.9985	1.49925	1.57539	1.65	1.525	1.9	1.8	5.88684	3.34286	3.37241	3.06695	4.1899	4.62	4.64915	5.805	3.15	3.78	3.8098	2.95143	5.40494	6.51092	7.84321
430426	祁东县	430426	Qidong	0.90009	1.60703	0.529005	0.403765	0.750188	0.750188	1.55634	2.3625	1.04987	1.31258	0.900225	4.04798	1.5	2	4.5	2.075	2.67513	5.45	2.3619	2.52525	2.73737	3.01935	4.86027	4.6201	5.46667	5.8	6.21847	6.26994	5.3625	5.24756	5.13508
430481	耒阳市	430481	Leiyang shi	0.867023	0.547593	0.83658	0.638524	1.18636	1.21684	0.62028	2.35	2.24888	1.1994	4.1979	1.60625	1.02727	2.6	1.3	1.31	1.7875	1.55	1.65849	1.5	1.63636	4.51406	4.57477	4.13846	4.73176	4.77713	4.70408	4.63103	3.73387	3.45439	3.19583
430482	常宁市	430425	Changning	0.712518	0.450011	0.6875	0.524738	0.974951	1	0.509745	1.93123	1.36361	1.2068	1.05	2.47795	1.6625	1.86827	4	4.04	2.62759	4.36667	4.29	3.91273	3.91818	4.35143	4.11892	5.37415	4.25122	4.25122	4.35811	4.465	3.6	3.42713	3.26256
430501	邵阳市市辖区	430501	Shaoyang SXQ	0.584942	0.779946	0.974951	0.55235	0.375169	1.25	1.98792	2.46454	2.54873	2.425	1.49925	0.749625	0.7	2.45	2.7	4.33333	4.50128	4.03333	2.99744	4.05536	4.13208	4.27011	4.46047	5.55895	5.87662	5.41644	5.47447	5.5325	5.49847	5.52626	5.55419
430521	邵东县	430521	Shaodong	0.524974	0.699987	0.875	0.662489	0.449978	1.49925	1.97206	2.44488	2.52839	1.05026	2.83333	1.46259	1.48148	1.50038	4.5	4.4	1.53659	5.8	5.85556	5.89103	4.93635	5.17889	5.28933	4.643	5.48352	5.62735	5.81797	6.00858	9.26889	11.1512	13.4158
430522	新邵县	430522	Xinshao	1.42498	1.19999	1.12503	0.937734	1.15	1.17857	1.94903	2.10931	1.91782	1.66667	1.89674	2.23333	2.02	2.21246	2.25294	2.46364	1.00343	4.70645	3.08967	3.73702	3.98208	5.39943	4.2315	4.60166	4.72487	4.21111	4.47018	4.72925	5.74468	6.38462	7.09584
430523	邵阳县	430523	Shaoyang	0.8	0.712518	0.806034	0.89955	1.0625	1	0.764618	2.4	1.1046	2.16771	1.23758	1.37365	0.990909	2.175	1.75455	2.32353	3.77465	3.76897	3.55121	3.61374	2.52265	4.19841	4.45213	4.63576	4.65011	4.52347	5.03677	5.55008	6.45018	7.26196	8.17592
430524	隆回县	430524	Longhui	1.44749	1.85249	1.80833	1.8	0.619718	1.75632	1.78833	2.02649	1.77	1.32279	1.70849	1.35858	1.41566	1.89355	2.07937	1.73085	1.1	2.95288	3.01686	3.23178	3.66827	3.28579	4.4882	6.3	5.1	5.40629	5.04266	4.67903	3.02667	2.52978	2.11446
430525	洞口县	430525	Dongkou	0.885714	0.937497	0.934095	1.02194	0.891171	0.865376	0.884889	1.58865	1.83	1.71605	1.10833	1.62143	0.79375	2.60428	3.124	3.05429	2.09077	4.8	6.0904	5.56369	5.18182	6	6	2.35949	6.3101	6.48116	6.47312	6.46508	5.98923	5.83733	5.68929
430527	绥宁县	430527	Suining	1.225	0.918756	0.862489	0.630063	0.554342	0.704545	0.865	0.95	1.07928	1.706	1.42682	1.47691	0.745902	2.49931	3	2.98077	2.54038	3.1	3.52542	2.7006	2.69917	2.96018	3.06265	5.55245	2.35968	2.34706	2.68108	3.01509	4.09588	4.94967	5.98143
430528	新宁县	430528	Xinning	0.691667	0.7375	1.09375	0.937453	0.929995	0.839678	1.29444	2.14352	2.55833	1.25	2.2438	1.59127	0.956187	2.74187	3.01335	3.61419	3.0953	4.57372	6.12527	5.27751	4.71807	5.70141	5.68991	4.09536	6.15	6.31118	6.23059	6.15	7.09403	7.39623	7.71131
430529	城步苗族自治县	430529	Chengbu Miaozu zizhixian	0.965631	1.05938	1.22813	1.5856	1.32693	1.25894	1.4475	1.53357	1.22581	2.07115	1.51232	1.56524	2.32298	1.49369	1.43929	1.18356	1.83803	3.75	4.92035	4.17273	3.64064	4	4.09609	6.20958	4.16324	4.62848	4.62421	4.61993	3.23619	2.9111	2.61866
430581	武冈市	430526	Wugang	1.04999	0.881239	1.04999	0.937383	1.00611	1.04347	1.45	1.57685	1.55	1.09564	1.21438	1.84848	1.29688	2.39583	3.11316	5.77931	2.86218	5.23274	5.90761	5.53622	5.46806	6.05708	6.16528	5.65772	6.50325	6.44047	6.73023	7.02	4.91739	4.57076	4.24857
430601	岳阳市市辖区	430601	Yueyang SXQ	0.611037	0.492607	0.899955	1.1996	1.49925	1.65	3.47896	3.90869	1.87547	1.80972	1.50456	1.1994	1.86667	2.06263	6.51667	1.41667	4.55179	5.10364	3.88571	2.85157	2.95451	3.64859	4.77886	5.15336	3.72431	3.92472	4.0195	4.11429	5.23534	5.79415	6.41259
430621	岳阳县	430621	Yueyang	1.07705	0.868295	1.58631	1.7234	1.87547	1.46254	1.66865	1.87477	0.89955	3.5	3.30083	2.10053	4	3.69545	3.73585	3.83333	2.63611	5.23697	6.33483	4.28179	4.94972	5.26871	6.8926	5.03759	5.45678	5.25	5.63712	6.02423	5.2351	5.25502	5.27501
430623	华容县	430623	Huarong	0.796417	0.642057	1.17299	1.27436	1.38681	1.49925	2.02494	2.55064	1.64132	0.732007	3.516	6.3	4.45	2.6	3.73	0.954839	4.75938	1.50376	6.06061	4.33597	5.25046	4.78797	4.8	5.5625	5.30303	5.30303	5.30303	5.30303	5.25053	5.2332	5.21593
430624	湘阴县	430624	Xiangyin	2.30935	1.86176	3.40128	3.69524	3.37268	2.9985	2.75534	2.51219	2.8309	3.14961	3.68675	5.5	2.2	0.900225	1.2	1.2	2.21695	1.2	1.2	4.09091	5.18135	5.17677	5.59167	3.80472	4.73684	6.46667	6.43546	6.40426	5.2072	4.86598	4.54711
430626	平江县	430626	Pingjiang	1.61254	1.3	2.375	2.58026	2.35502	2.09375	2.635	2.53099	2.24088	2.04689	1.85289	2.11212	2.34583	2.71765	2.57625	2.26415	2.32388	2.44444	4.23743	2.9996	2.00518	4.15896	4.12472	6.97885	3.95073	3.97463	4.62883	5.28302	5.21818	5.72895	6.28972
430681	汨罗市	430681	Miluo shi	2.48489	2.00327	3.65982	2.79827	2.00926	1.68846	1.47265	2.54968	2.27865	2.00763	3.25438	4.50113	5.45056	6.4	6.02931	5.75242	1.13265	5.7136	6.18807	5.30447	5.141	5.63381	6.90855	2.125	7.01362	7.99668	7.78478	7.57288	7.5898	7.45955	7.33153
430682	临湘市	430622	Linxiang	0.865701	0.697912	1.27503	0.974878	0.7	0.588235	0.513051	0.888274	1.34436	1.80045	0.8225	1.73529	1.48511	1.47188	1.55098	1.66429	1.80408	2.27765	2.09573	2.34568	2.277	2.62604	2.63103	4.21232	2.11538	2.26053	2.4136	2.56667	2.5724	2.68676	2.8062
430701	常德市市辖区	430701	Changde shi CC: Wuling qu	1.12494	1.04995	1.04995	1.14	1.25	1.31234	2.50375	2.31333	1.18933	1.39167	0.937383	1.56417	1.74286	2.51395	2.8	1.4125	3.51736	2.26667	2.4	3.02597	2.63636	2.6	3.98	3.39048	4.82791	4.86835	4.87307	4.87778	4.88868	4.89547	4.90227
430721	安乡县	430721	Anxiang	5.78326	5.39771	5.39771	5.86066	6.42616	6.74663	4.59115	1.41565	1.34356	2.05911	2.77465	2.96213	4.06231	5.1625	4.5	2.61385	2.44222	3.51667	3	4.09103	2.98182	6.38056	2.89074	4.27941	4.23462	4.82692	2.85714	4.65	4.30163	4.50883	4.726
430722	汉寿县	430722	Hanshou	2.2607	3.4375	3.375	3.03826	2.0999	1.49925	2.36882	2.48193	1.69274	1.64583	3.4	4.1	2.95	0.743494	3.7	1.58182	1.63385	6.16	5.36667	3.80165	4.2801	4.97647	4.59048	4.51984	5.19583	5.15313	5.3902	5.62727	4.14474	3.90508	3.67928
430723	澧 县	430723	Li xian	0.637516	1.64992	1.8213	1.23781	2.02505	2.01927	2.425	2.38122	2.0875	2.94167	1.5	1.48889	2.81923	3.04957	3.6036	3.799	1.8331	4.3415	4.97556	3.08182	2.823	4.4674	5.30991	2.81657	5.33619	3.58592	4.08743	4.58893	2.83333	2.71998	2.61116
430724	临澧县	430724	Linli	0.749625	2.9985	1.18827	1.30791	1.42493	0.954589	1.60258	2.25056	1.95049	2.48718	2.17473	1.8	1.35	2.43024	4.66667	4.14	2.5497	2.8	3.16	2.84091	3.03788	3.81538	3.46364	2.33806	3.79643	4.28	4.37	4.45714	5.91852	6.64618	7.46331
430725	桃源县	430725	Taoyuan	1.46739	1.668	1.54125	1.69643	1.84821	1.87202	1.83688	1.86558	1.07432	2.475	0.713043	1.11706	0.876724	1.27474	1.45251	1.50291	3.85714	1.7344	2.01096	1.86836	1.89545	1.97805	2.14985	5.22669	2.70727	2.40166	2.77723	2.85	5.4	7.33917	9.97471
430726	石门县	430726	Shimen	1.1224	1.9816	1.55585	1.45056	1.97538	1.96031	2.09005	2.07958	1.61169	1.28953	0.863987	1.8632	2.41161	2.43492	3.07448	2.52982	2.78723	3.19381	2.69244	3.02738	3.46352	3.6116	4.33422	2.47872	5.27974	5.23655	5.52692	5.81729	6.20589	6.56747	6.95011
430781	津市市	430781	Jinshi shi	1.1469	2.00061	1.65713	1.84659	2.34746	2.24888	4.39476	6.54065	2.1	1.67195	5.02531	1.51884	1.82804	2.13723	2.7	4.9	3.63863	4.675	3.7	3.57113	3.19242	7.66897	5.2359	4.2447	3.68462	5.16	5.24875	5.3375	5.69405	5.88558	6.08355
430801	张家界市市辖区	430801	Dayong SXQ	0.990364	1.72756	1.43095	1.59456	2.02706	1.94194	1.9246	1.71277	2.68859	3.66442	2.08875	1.15816	0.510211	1.46055	2.41088	1.57726	3.61638	3.19308	2.98565	2.87662	2.90474	4.90846	4.25917	4.69753	4.29664	4.035	4.66567	5.29634	4.96556	5.34462	5.75263
430821	慈利县	430821	Cili	1.53245	2.67316	2.2142	1.78707	3.05874	2.73782	2.8745	3.17994	2.74779	1.87534	2.63538	2.68766	4.16248	3.9279	3.69333	3.23124	3.76	4.19739	4.10065	8.50904	4.06356	4.73769	5.00725	3.30145	5.14118	4.76569	4.92542	5.08516	4.66767	4.64254	4.61755
430822	桑植县	430822	Sangzhi	1.08458	1.6534	1.38878	1.07512	1.97787	1.98307	1.76905	1.35337	1.87377	3.0518	1.72706	1.11794	1.62689	1.65335	1.67981	1.97117	2.85041	2.35152	2.26058	2.68637	2.6319	2.99029	3.19331	3.46604	3.94904	3.97368	4.15586	4.33804	3.98189	3.99195	4.00204
430901	益阳市市辖区	432301	Yiyang shi	2.73309	2.20968	1.58942	3.37351	2.44225	1.52755	1.94159	4.35109	3.5982	1.61904	2.58718	4.325	3.25312	3.97	3.80556	2.418	3.27155	3.99846	6.47857	3.39671	4.17355	4.50208	5.19394	5.58944	6.36834	6.40808	6.70186	4.66	4.27742	3.79133	3.36048
430921	南 县	432322	Nan xian	3.35559	2.71296	1.95143	4.14187	2.9985	1.87547	2.38381	5.3421	2.05	1.29013	3.45035	2.25056	5.65	4.28	3.31667	3.8	4.38774	5.875	1.54531	3.40953	3.41086	3.6	3.90235	2.7	5.11132	7.15662	6.92695	6.69727	3.562	2.92869	2.40798
430922	桃江县	432325	Taojiang	1.76254	1.425	1.025	2.17554	1.57498	1.56002	2.195	1.90384	1.49101	4.75	1.53555	1.45716	2.7	1.97145	1.51351	1.70769	2.66667	2.7	2.8	2.53636	2.60606	2.73782	2.6601	3.28496	2.7	2.81915	2.83457	2.85	5.77667	7.77504	10.4647
430923	安化县	432326	Anhua	1.08333	1.29418	1.22344	1.25436	1.26429	1.2421	1.0122	1.1224	0.988402	1.65734	1.24883	2.60283	2.24557	2.19321	2.24991	2.26963	2.39062	2.28255	2.25207	2.18185	2.46817	2.88997	3.17995	4.60738	3.37497	3.59989	3.60431	3.562	3.32	3.23319	3.14864
430981	沅江市	432302	Yuanjiang shi	1.42034	1.42056	0.946895	1.30237	1.49925	1.12132	1.20542	1.79994	2.19757	4.04591	2.24984	2.4189	3.76786	5.15	3.64	2.92668	2.21336	4.53125	3.15	3.51223	3.87446	4.32179	4.034	4.45622	5.13846	5.17143	4.68571	5.77667	5.38421	5.51157	5.64195
431001	郴州市市辖区	432801	Chenzhou shi	1.34993	1.35014	0.899955	1.23781	1.42493	0.8	0.86	1.28416	1.13724	2.09375	1.16429	2.86811	1.50976	1.87963	3.41739	4.19488	4.97236	3.89402	2.81569	3.51488	3.94336	4.39337	4.54891	3.55309	4.717	4.86327	5.1348	5.40633	4.89914	4.92347	4.94792
431021	桂阳县	432822	Guiyang	1.287	1.29463	1.30227	0.971429	0.988634	1.34884	1.0206	1.14737	1.21489	1.3	0.456015	1.27922	0.856134	1.30194	1.60968	1.43165	2.05435	2.67704	1.42056	2.70024	2.7685	3.11122	3.38836	6.02992	3.39449	3.70423	4.31279	4.92136	5.01025	5.55046	6.1489
431022	宜章县	432824	Yizhang	1.35682	1.88183	2.0875	1.9875	1.56346	1.52439	1.61326	1.61616	1.77105	1.61992	2.05236	2.17661	2.06092	2.19681	2.2699	2.49816	2.81481	4.81156	4.86846	5.04535	5.35941	5.85594	5.8756	3.85066	3.10474	5.6561	5.60075	5.5454	5.64556	5.64254	5.63952
431023	永兴县	432823	Yongxing	0.375094	2.82681	1.56333	0.29985	1.49993	0.333333	0.494753	1.4812	1.2125	0.952108	1.81078	1.91768	1.55625	2.62507	3.18182	1.71875	6.74699	3.69	3.72	3.32752	3.42239	3.8058	3.78511	5.24942	2.469	4.5	4.90536	5.31073	4.73505	4.83656	4.94026
431024	嘉禾县	432826	Jiahe	1.05003	0.975024	1.19994	0.674663	1.04995	0.96432	1.31934	1.21361	0.875	1.88836	1.17184	1.63636	2.01765	2.5071	2.53889	2.44	1.75	4.96168	4.30189	4.40437	4.48623	5.1291	5.31768	4.54126	5.55812	5.5762	5.70656	5.83692	5.14961	5.02683	4.90697
431025	临武县	432827	Linwu	1.7	1.76784	2.19002	1.05011	1.0125	1.66809	2.03128	2.12325	1.70769	0.984344	2.32499	2.77989	2.51636	0.330806	3.79815	4.59444	4.98566	5.37687	3.09975	3.72233	3.85867	4.27409	4.55768	3.18789	5.06808	5.52463	5.49426	5.46388	2.63226	2.16787	1.7854
431026	汝城县	432828	Rucheng	2.29502	2.275	1.96873	1.44357	1.21873	1.31248	1.48856	1.53911	1.39847	2.01314	1.16471	1.54737	1.4975	0.166279	1.96522	1.80714	2.0517	2.29626	2.50051	2.604	2.68668	2.99498	2.98984	2.22857	3.47923	3.48308	4.39552	5.30795	2.10769	2.01399	1.92445
431027	桂东县	432829	Guidong	1.65004	2.40006	1.72504	2.0813	2.43756	2.77486	4.22789	3.33402	3.03267	1.02083	2.74167	3.8251	3.47333	0.3835	3.6	3.61	4.17917	2.82143	4.02143	2.63009	2.0731	2.37879	2.22941	4.12857	2.25294	2.28611	2.26806	2.25	5.12428	7.27921	10.3404
431028	安仁县	432831	Anren	2.62736	3.50314	3.79507	5.02249	4.23762	3.70352	4.61269	5.09623	5.3661	2.99126	1.04948	3.26389	1.77143	0.645138	0.607784	0.5	5.1369	4.05833	3.8875	3.65455	3.67273	4.13846	4.13846	3.85501	4.425	4.19167	4.27917	4.36667	4.10594	4.08078	4.05577
431081	资兴市	432802	Zixing shi	0.843739	1.12499	1.21873	1.6129	1.275	1.1143	1.38785	1.53333	1.61453	0.9	1.67563	2.6625	2.41429	2.58571	2.436	2.004	6.09659	3.55829	3.99565	3.84559	3.3547	3.75394	3.7839	4.03257	4.32176	4.36916	3.85302	3.33687	3.13763	2.81153	2.51932
431100	永州市	432901	Yongzhou shi	0.712432	0.251872	0.568777	0.556338	0.510005	0.61606	0.735	1.48571	1.51123	1.41142	1.31161	0.889744	1.20328	1.225	3.33673	2.05238	3.99824	2.50612	2.72679	2.56358	2.49631	2.82464	2.9589	4.49642	2.99059	3.05909	3.10465	3.15789	4.74817	5.59593	6.59505
431103	冷水滩区	432902	Lengshuitan shi	2.30446	0.814713	1.83979	1.79955	1.64968	1.49981	1.34933	2.93582	1.60916	2.28182	0.824897	1.03846	1.24795	1.37346	2.00588	1.98333	5.29412	1.996	2.82037	4.54006	4.54093	5.028	5.16989	3.89096	5.16667	5.2	5.23491	7.81116	4.66501	4.81439	4.96856
431121	祁阳县	432930	Qiyang	1.29642	0.458333	1.03501	1.01237	0.928062	0.84375	1.02776	2.49213	1.89734	0.593356	1.09533	2.81271	2.31484	2.07333	2.45962	2.79318	3.68538	2.80524	3.34538	3.38218	3.38192	3.72591	3.9635	4.50899	3.88976	3.99272	4.14007	4.1039	4.58857	4.81229	5.04692
431122	东安县	432922	Dongan	1.00313	0.592497	1.21501	1.01237	1.06874	1.26926	1.44036	1.86771	1.3915	2.29269	0.439278	1.06153	1.31413	2.22134	1.67073	2.2125	4.5	3.39464	3.32135	3.98132	4.0092	4.26111	4.45117	4.09355	4.47424	4.54575	4.59013	4.61538	3.10513	2.78224	2.49292
431123	双牌县	432929	Shuangpai	0.666178	0.617649	0.71875	0.709123	0.554997	0.759041	0.733333	0.758929	0.713118	0.638055	0.296981	0.596667	0.754286	1.80435	2.27027	1.85333	2.4375	1.19016	1.69737	3.5461	3.49144	4.12826	4.01053	2.71013	4.09375	4.09385	4.05	4.38356	3.67514	3.56494	3.45804
431124	道 县	432923	Dao xian	0.997062	0.915	1.07249	1.225	0.8375	0.852282	0.756076	1.21471	1.62556	2.22396	1.03906	2.95469	2.75266	2.77297	2.73853	2.06623	3.49691	2.10286	2.39709	2.19583	2.27684	2.86952	2.71	3.50915	2.78261	2.85	2.925	2.93651	2.02481	1.83568	1.66422
431125	江永县	432925	Jiangyong	0.76874	0.65	1.46254	1.27532	1.08753	0.83826	1.33533	1.44451	1.27778	0.36639	0.854366	1.38804	1.59423	1.80263	2.40909	2.70469	2.78372	2.86275	3.57812	3.62644	3.47707	3.74717	3.87373	1.89	3.45185	3.46528	3.53988	3.6	2.4	2.16414	1.95146
431126	宁远县	432924	Ningyuan	0.511766	0.450002	0.664281	0.7	0.646879	0.59375	0.5325	0.522652	0.653726	0.861224	0.755784	1.28391	1.30854	1.49051	1.57089	1.545	2.52804	1.56	1.77344	1.70428	1.69027	1.88588	1.88977	2.19062	1.94266	1.94593	1.97961	2	3.66166	4.75544	6.17596
431127	蓝山县	432927	Lanshan	0.975006	1.0875	1.24501	1.10611	1.32001	1.58824	1.44357	1.53815	1.04063	1.48997	1.2	1.69737	2.66429	2.70511	1.92432	2.07317	3.75085	1.375	1.92439	2.04545	2.04657	2.25	2.26977	7.53167	2.21333	2.25286	2.4	2.4	4.39399	5.70653	7.41115
431128	新田县	432928	Xintian	0.356252	0.165002	0.637516	0.425	0.374995	0.749991	0.519052	0.749991	0.936298	0.897801	0.865975	1.47	1.68791	2.23661	2.18429	4.5149	2.51869	4.55322	4.80944	7.41803	8.00441	7.52634	7.47017	4.11364	7.64277	7.82803	7.95035	7.5817	7.69741	7.65769	7.61818
431129	江华瑶族自治县	432926	Jianghua Yaozu zizhixian	0.83587	0.772984	1.00817	0.976716	1.15461	1.49419	1.42788	1.38431	1.08028	0.982908	2.08136	2.01034	2.09147	2.41212	1.95833	2.76284	3.71111	3.60191	3.49271	3.27222	3.32685	3.67444	4.00551	3.51201	4.12404	4.12516	4.27507	4.21894	4.28333	4.33826	4.3939
431200	怀化市	433001	Huaihua shi	1.21875	1.15782	1.09688	1.06064	1.11939	0.795644	1.43114	1.86884	1.3135	2.09839	1.35001	2.44583	1.98125	2.91304	2.36786	3.79857	3.23466	3.77465	3.29036	3.1309	3.13381	3.52844	3.75098	2.54717	3.26684	4.53893	2.76446	4.54413	3.64299	3.70919	3.7766
431222	沅陵县	433022	Yuanling	1.7599	1.75643	1.71379	1.64549	1.76471	1.51514	1.61142	1.50475	0.392009	0.798008	1.09097	1.14042	2.29162	3.51292	3.61315	1.83173	4.63348	3.48798	2.86886	2.55001	2.53646	2.38451	2.44055	3.67857	2.49841	2.70724	2.87105	3.03486	5.00289	6.28035	7.88402
431223	辰溪县	433023	Chenxi	1.45313	1.34063	1.0625	0.945095	1.10108	0.0112499	1.41	1.34545	0.76306	1.62833	1.21287	1.70128	2.33279	2.34063	2.45672	2.462	4.09854	2.76667	2.9	2.63067	2.64646	3.07333	3.46667	4.15101	3.03333	3.07907	3.07979	3.08052	3.31367	3.39779	3.48404
431224	溆浦县	433024	Xupu	1.94153	2.09132	2.2411	2.49825	2.85102	2.93147	2.95961	3.32915	2.49289	1.45865	2.33516	2.50921	3.02385	2.94083	3.01852	3.03349	4.45171	3.44574	3.34094	3.39544	2.75447	3.42216	3.61434	3.47586	4.47097	4.49844	4.74791	4.99737	2.85541	2.55024	2.27768
431225	会同县	433029	Huitong	0.8125	0.682497	0.725	0.808333	0.794643	3.08922	0.845958	0.851128	0.83063	1.62346	1.05385	0.826053	1.44176	1.63199	1.62439	1.62121	6.1619	2.25172	2.63443	2.4	2.97281	3.3314	3.36047	2.10667	4.5371	4.72538	4.12821	3.53103	5.21532	5.57337	5.956
431226	麻阳苗族自治县	433025	Mayang Miaozu zizhixian	1.1375	0.82499	1.025	0.90009	1.46429	0.94185	1.11011	1.22812	1.40998	3.11312	1.54854	1.46974	1.24245	1.11819	1.03108	1.1	4.47489	1.88049	1.98	1.69066	1.69126	1.87407	2.05128	4.74916	2.475	2.58462	2.59013	2.59565	5.32645	7.20196	9.73785
431227	新晃侗族自治县	433026	Xinhuang Dongzu zizhixian	1.74167	1.0875	1.67206	1.6375	1.64836	1.12013	1.2684	1.39808	1.35348	1.18101	1.98894	3.46868	3.16178	5.04985	4.31632	3.45485	4.55294	5.1	3.50214	4.40443	4.55464	5.01502	4.78316	3.28742	5.33792	4.8	4.8	4.8	2.72667	2.33408	1.99801
431228	芷江侗族自治县	433027	Zhijiang Dongzu zizhixian	0.975	0.791667	1.0091	0.889317	1.08871	0.6875	6.93173	1.16834	0.923469	1.68036	2.07432	1.81631	1.67642	1.58854	1.99626	1.72308	3.74367	2.8243	3.00522	3.08111	3.54594	3.62213	3.38686	2.71071	3.57041	3.57033	3.79792	4.0255	3.38871	3.34971	3.31117
431229	靖州苗族侗族自治县	433030	Jingzhou Miaozu Dongzu zizhixian	1.75	1.12528	0.862491	0.5997	0.90009	0.824959	1.22671	1.62846	1.77844	0.951724	1.2125	2	1.68222	2.45875	1.81667	1.67143	4.09136	3.00526	3.2	2.90559	2.80632	3.08333	3.3	2.86538	2.70952	2.415	2.54417	2.67333	2.68208	2.77821	2.87778
431230	通道侗族自治县	433031	Tongdao Dongzu zizhixian	2.54987	2.02505	1.73997	1.85	1.68106	1.4032	1.03	0.924312	1.13371	1.57946	1.93985	1.42424	1.95195	2.17069	2.24444	2.27273	3.3301	2.61538	2.39286	2.5074	3.66667	2.94	3	2.68542	2.87273	2.87931	2.9824	3.08548	5.82094	7.67768	10.1267
431281	洪江市	433002	Hongjiang shi	1.19375	1.3	1.19999	1.325	1.29412	1.16818	1.31	1.18634	1.04607	1.55556	1.07083	1.26923	1.16323	2.09643	2.04225	2.11692	3.30702	2.03143	2.31014	2.04481	2.79482	2.6284	2.53596	3.53841	2.57129	2.66667	2.75758	2.70098	5.09556	6.62443	8.61204
431321	双峰县	432522	Shuangfeng	1.50038	1.50038	1.26576	1.3169	1.49925	3.32624	3.01603	3.5	1.12528	1.6339	4.20105	2.76667	2.16	2.26889	3.84286	3.94545	4.72362	5.22794	3.52816	3.58661	4.00853	4.5875	4.58809	3.20478	4.95201	6.3605	6.4208	6.58979	3.73134	3.23636	2.80703
431322	新化县	432524	Xinhua	2.01522	2.14688	2.06429	2.14768	2.44507	2.4918	2.25941	2.62197	2.12419	2.04388	1.824	2.54653	1.64136	2.2979	2.42605	2.94577	3.04091	3.13604	3.55598	3.2864	0.300001	3.33169	3.5	3	3.69942	4.05004	4.28998	4.52711	5.77506	6.52616	7.37495
431381	冷水江市	432502	Lengshuijiang shi	1.9502	1.9502	0.824959	1.25612	1.68729	1.35014	1.32507	1.3	2.24888	0.449775	2.3622	2.89604	2.8	2.5375	3.78	4.7	4.15	3.6	3.68235	2.6811	2.26667	2.50741	2.73103	3.6	4.5	6.31515	6.34921	6.40571	3.94854	3.46247	3.03625
431382	涟源市	432503	Lianyuan shi	0.975	1.15	1.225	1.525	1.6875	1.56079	1.845	1.79556	1.58917	1.27532	1.65003	2.75161	2.02131	2.40857	2.68197	2.4025	3.81347	3.18649	2.93271	2.53631	3.1225	3.77598	3.688	3.24722	5.1	5.17494	5.55007	5.77506	3.25369	2.90276	2.58968
432501	娄底市	432501	Loudi shi	0.628271	0.318084	0.536635	0.801908	0.832135	0.749625	0.89955	1.04948	1.64918	1.27541	1.72547	2.17554	2.2	1.63135	1.35	1.4	1.78261	2.33333	1.85714	3.36364	1.79545	2.62727	2.86429	4.32314	3.32609	3.71053	4.59063	5.09556	5.20026	5.83769	6.55326
433101	吉首市	433101	Jishou shi	2.53224	1.28203	2.1629	3.23208	3.35391	3.02136	2.86737	2.72745	1.33044	1.22401	2.33937	2.00328	1.98903	1.85143	2.13801	1.99556	3.33971	2.34905	2.31776	2.08656	2.35957	2.91989	2.27041	1.94366	2.9048	2.70087	2.79022	2.87956	3.97599	4.56691	5.24565
433122	泸溪县	433122	Luxi	1.41923	0.743185	1.30179	1.62799	1.61718	1.0673	1.3175	1.34333	0.473469	2.48371	1.034	0.903945	0.606211	1.19698	1.29439	1.08364	3.42566	1.33168	1.50816	1.30875	1.59496	1.54488	2	2.23929	2.11412	1.45581	2.07791	2.7	4.36667	6.32291	9.15554
433123	凤凰县	433123	Fenghuang	2.19643	0.766407	1.39257	2.09115	3.54911	2.019	1.82145	2.15896	1.10114	1.41154	2.50329	1.88135	1.92835	1.35802	2.13816	1.79686	3.03571	2.23413	2.3242	2.20915	2.00454	2.49271	1.9952	3.7737	2.44731	2.00876	2.90356	3.79837	4.37944	5.70291	7.42634
433124	花垣县	433124	Huayuan	2.96409	1.90059	2.42672	3.42271	3.54911	3.52094	3.55915	2.53301	2.48597	1.62038	3.65804	3.0484	3.08365	3.02696	3.93384	3.10711	3.14721	3.7156	3.75661	3.05474	3.54554	4.08288	3.43094	3.67015	3.7359	3.54451	3.79733	4.05015	2.41106	2.19664	2.00129
433125	保靖县	433125	Baojing	0.337508	1.18412	2.61477	3.12037	3.21638	3.1555	3.12733	2.52019	1.68633	2.52811	3.17715	2.57357	2.41825	1.98893	2.96486	2.12154	3.86197	3.05645	2.79982	2.8911	3.04077	3.45996	3.67979	1.99883	3.82772	2.84779	3.43142	4.01505	4.1907	4.77569	5.44233
433126	古丈县	433126	Guzhang	1.81458	0.624106	1.5975	2.07819	2.13145	2.17885	1.82254	1.584	0.87448	1.41305	2.03085	1.29668	1.73467	1.03712	1.49857	12.1702	3.19551	1.86653	1.75437	1.92243	1.81334	2.17231	1.87922	3.58197	2.15843	1.46503	1.80555	2.14607	4.52448	6.83091	10.3131
433127	永顺县	433127	Yongshun	1.22738	1.27047	1.39243	1.47685	1.67668	1.4772	1.49524	1.25929	1.00985	1.37347	1.82738	1.35947	1.71084	1.15941	1.528	1.54029	10.75	2.49173	1.79925	2.65903	2.91809	3.49483	3.293	3.39532	3.88006	3.47222	3.56394	3.65566	0.201994	0.141894	0.0996764
433130	龙山县	433130	Longshan	1.37489	1.71623	1.71263	1.65	2.10077	2.02947	2.00887	1.71374	2.0392	1.354	1.99513	1.89736	2.81842	2.29123	2.40826	2.36317	3.8	2.87425	2.47405	2.53649	2.64545	3.06725	2.95202	3.91483	3.49377	3.59789	3.846	4.09412	0.226221	0.165046	0.120413
440101	广州市市辖区	440101	Guangzhou SXQ	3.06039	0.992558	1.35654	1.44334	1.50038	2.85071	2.09895	1.38046	1.18578	1.76531	3.30083	2.69865	6.92308	7.16264	7.49735	8.20477	4.92105	4.43861	3.95616	5.49272	7.02928	3.56807	3.64004	3.8883	4.69525	4.53064	4.8983	5.26596	0.290971	0.214491	0.158113
440114	花都区	440121	Hua xian	1.52905	0.495907	0.677762	0.721128	0.749625	1.98725	1.5786	1.16994	1.00495	1.4961	1.98725	2.16022	2.9375	3.46897	3.63107	3.97368	2.38333	4.15847	4.15866	4.09778	4.0369	4.37949	4.42326	3.57884	4.30813	4.54019	4.61927	4.69834	0.46055	0.327383	0.232721
440181	番禺市	440126	Panyu	2.77486	0.899955	1.22998	1.30868	1.36039	1.8134	0.455149	1.00609	0.509997	1.30578	1.78255	2.30045	2.30304	2.05252	2.43851	1.96364	3.11301	3.75773	3.82245	3.80811	3.79377	3.97454	3.89318	4.48184	4.36701	4.88496	5.06723	5.2495	0.390512	0.279564	0.200137
440183	增城市	440125	Zengcheng	1.59999	2.0923	1.27176	1.35313	1.4066	1.875	0.470609	1.04027	0.52732	1.35014	1.8431	2.37859	2.38126	2.12224	2.52134	2.03034	3.21875	3.84647	3.77651	3.72263	3.66875	3.78277	3.53992	4.44922	4.3173	3.67891	3.76062	3.84233	3.96531	4.06569	4.16862
440184	从化市	440122	Conghua	1.70666	2.23178	1.35654	1.44334	1.50038	2	0.501983	1.10962	0.562474	1.44014	2.15	2.77465	2.77778	2.47562	2.94118	2.36842	3.75472	4.31933	3.9213	3.92647	3.93165	4.26147	4.42727	3.39053	4.45455	4.16164	4.19875	4.23585	4.37143	4.44394	4.51764
440201	韶关市市辖区	440201	Shaoguan SXQ	0.853073	1.11556	0.678067	0.721452	0.749963	1.2	1.12444	2.48554	1.25994	3.22591	3.07638	3.45951	3.2381	3.65	2.88	2.72093	3.19003	3.94118	3.65418	3.36719	8.07143	3.38667	3.40278	3.50268	3.60259	3.85066	2.2807	0.710739	4.31516	4.5292	4.75387
440221	曲江县	440221	Qujiang	1.27247	1.664	1.01142	1.07614	1.11867	1.65917	0.749625	2.81	2.75257	2.63063	2.5087	2.82113	2.64057	3.24083	3.06542	3.24242	5.00655	3.06465	3.12069	3.21951	3.25776	3.61148	4.04112	3.87385	3.70658	4.09392	4.13029	4.16667	4.713	4.94678	5.19216
440222	始兴县	440222	Shixing	0.975024	1.27503	0.775	0.824588	0.857173	1.27133	0.83958	1.20008	1.09495	2.97353	2.92321	3.43871	3.29614	3.36613	2.68649	3.25405	2.74451	3.29745	3.58375	3.25842	3.20408	3.81905	4.23897	4.26997	4.30097	4.18923	4.18331	4.17739	4.19192	4.19283	4.19374
440224	仁化县	440224	Renhua	0.527255	0.717075	0.080265	0.414945	0.749625	1.50038	1.91298	2.32558	2.02534	1.72511	2.02122	2.94366	2.94737	3.40726	3.5625	3.52273	2.85933	4.91367	3.99706	3.43506	3.60017	3.99161	4.11002	4.27042	4.43082	4.37782	4.38251	4.38721	3.00627	2.693	2.41237
440229	翁源县	440229	Wengyuan	1.41094	1.91891	0.214791	1.1104	2.00601	2.15892	2.18833	2.22415	2.14203	2.69313	1.22638	1.33579	1.40689	1.49737	1.5	1.48325	1.20393	2.59596	2.89935	3.74262	3.6267	3.51078	3.45424	2.44417	3.68811	4.02263	4.10001	4.17739	3.28533	3.09321	2.91233
440232	乳源瑶族自治县	440232	Ruyuan Yaozu zizhixian	1.17813	1.60227	0.179348	0.927174	1.675	1.80268	1.82723	1.85714	1.78857	1.20003	1.99592	2.17399	2.2897	2.43696	2.44124	2.58156	7.1	2.57198	2.60311	2.646	2.53598	2.79429	2.81931	2.83237	2.84542	2.86559	2.84521	2.82484	5.06166	6.37358	8.02554
440233	新丰县	440233	Xinfeng	1.99767	2.55531	2.67326	2.02059	2.41754	2.39333	2.73462	2.37538	2.05455	1.59318	2.85	1.925	1	3.24032	2.33445	1.42857	2.97872	3.56228	1.60976	3.12334	3.34062	3.86893	3.85075	3.60032	3.70491	3.6416	3.75428	3.86697	4.37872	4.66086	4.96117
440281	乐昌市	440225	Lechang	2.07613	2.65568	2.77827	2.09995	2.51249	2.48733	2.84203	2.46868	2.13526	1.65575	3.22214	3.35016	3.46423	3.67393	3.8496	4.19735	2.12334	4.46706	4.74876	4.37747	4.28221	4.61904	4.57903	4.88544	5.19186	5.11063	4.5282	3.94577	0.174268	0.104652	0.0628465
440282	南雄市	440223	Nanxiong	1.10698	0.417697	0.584805	0.751892	0.974674	1.25761	1.77859	1.76228	2.1845	2.60672	2.34155	2.20144	2.16429	2.3	2.1982	2.56667	3.46996	2.7511	2.92715	2.54943	2.68642	2.90323	3.0086	3.09721	3.18582	3.33181	3.36355	3.39529	0.149955	0.103126	0.0709203
440301	深圳市市辖区	440301	Shenzhen SXQ	1.98755	0.749963	1.05	1.35	1.75	2.258	3.1934	3.16412	3.13484	3.57742	4.02	5.05446	5.63303	6.20988	5.82748	5.53306	2.7998	6.15757	9.51534	9.99338	10.4714	9.9898	14.5123	5.28049	7.00645	6.94	5.37338	8.15112	0.36	0.280245	0.218159
440401	珠海市市辖区	440401	Zhuhai SXQ	1.2272	1.49546	1.47264	1.47264	1.47279	2.55064	2.16186	2.61802	3.85628	4.36667	3.30083	3.92819	4.55556	5.14382	2.60357	3.22754	2.99307	3.97062	3.98	3.99	4	5.05128	9.01754	6.50877	4	4.79859	5.04505	7.65306	0.338003	0.294341	0.256319
440421	斗门县	440421	Doumen	2	2.4372	2.4	2.4	2.40024	4.15685	3.52324	4.26667	6.28469	3.6009	6.88466	5.26627	3.64789	5.38473	4.64444	5.18079	2.46812	4.84242	4.85386	4.86606	4.53043	4.36975	4.32278	4.48808	4.65338	5.64844	5.83504	6.02164	0.369193	0.261675	0.185468
440501	汕头市市辖区	440501	Shantou SXQ	0.476503	0.782827	0.714755	0.54433	0.970097	0.89955	3.54498	3.75076	4.35205	5.08659	2.99979	2.47515	2.90286	3.38533	3.62197	3.91504	3.37078	5.91599	5.65631	5.27835	3.1875	4.62745	4.92308	3.29552	1.66796	1.63695	3.57552	5.51408	0.338074	0.426846	0.538927
440523	南澳县	440523	Nan`ao	0.817141	1.34245	1.22571	0.933455	1.66359	1.54261	1.3503	1.42868	1.65771	1.9375	2.24919	2.69016	3.15501	3.67939	3.93659	4.25512	4.46364	7.83404	7.49016	7.41322	3.47834	6.33333	5.73801	5.14268	5.90909	5.6	5.8	6	0.434885	0.310606	0.221843
440583	澄海市	440521	Chenghai	1.04995	1.72491	1.57492	1.1994	2.13755	1.98211	1.735	1.83571	2.13	2.4895	2.89	3.4566	4.05389	4.72767	5.05814	5.46742	2.96662	5.20665	4.9781	4.92697	5.08371	5.06933	5.3805	5.64364	5.90679	5.57844	5.56574	5.55304	0.402489	0.277439	0.19124
440601	佛山市市辖区	440601	Foshan SXQ	2.91107	1.83605	2.47555	1.85666	2.79983	2.37241	1.93894	3.25956	2.3312	3.90039	3.53951	0.942401	1	1.67706	1.88032	1.27841	3.65706	3.98817	4.12876	3.77221	4.71041	5.16012	5.66807	5.11975	4.57143	4.28571	4.30952	4.33333	0.314083	0.218137	0.151501
440681	顺德区	440623	Shunde	2.11667	1.33501	1.8	1.35	2.03579	1.725	1.40982	2.37006	1.69504	2.83601	2.57362	2.7613	2.93007	4.9139	5.50948	3.74583	2.0936	4.5099	4.66889	4.26569	5.32662	6.38754	7.01633	6.33758	5.65882	5.26201	4.99969	4.73737	0.368755	0.242828	0.159904
440682	南海区	440622	Nanhai	2.23502	1.60502	1.81502	1.9222	2.02938	2.33667	2.13621	2.60079	2.89803	3.16142	2.51026	2.5548	2.2398	3.17349	3.51695	3.6381	2.45926	7.89394	5.37915	5.0695	4.5265	4.19828	3.59149	4.71393	5.83636	5.24478	5.18121	5.11765	0.318323	0.216227	0.146877
440683	三水区	440621	Sanshui	9.9745	0.749946	1.45335	1.53918	1.625	1.56667	1.84408	2.24991	4.31978	4.01889	3.71799	3.95	3.28889	3.52885	4.78472	4.03922	3.16488	5.78055	4.47984	5.29715	4.94156	4.58598	4.36306	5.61017	4.93266	4.77989	4.79601	4.81212	0.224304	0.153524	0.105079
440684	高明区	440624	Gaoming	8.05683	0.605764	1.17393	1.24326	1.31258	2.5499	2.25056	2.30256	2.50506	2.49167	2.81528	2.66478	3.77206	4.23936	4.11852	4.96933	4.79773	6.08055	7.36338	6.61596	6.17184	5.72772	5.57704	3.93273	5.60171	3.1287	4.15025	5.17181	0.241069	0.210475	0.183763
440701	江门市市辖区	440701	Jiangmen SXQ	4.49948	5.99925	5.15153	7.0426	2.99963	3.09031	2.68366	5.40054	4.70976	2.83414	8.73087	7.73333	7.11628	7.75	1	2.61538	3.54897	2.375	4.25926	3.78125	10.5878	4	5.36364	3.23579	4.50661	4.43793	4.29623	4.15453	0.280348	0.187139	0.124919
440781	台山市	440722	Taishan	0.750008	1	0.858696	1.17391	0.5	0.89955	1.17829	1.45704	1.97037	2.48369	1.8807	2.123	2.4031	2.56081	3.55066	4.00922	3.16973	3.10526	4.10791	3.49067	3.32617	3.17132	3.29768	5.87608	3.98956	3.1752	3.52416	3.87312	0.322942	0.24676	0.188549
440782	新会区	440721	Xinhui	1.72502	2.3	1.975	2.7	2.29167	3.14706	2.68091	2.78526	2.21247	11.9	2.7553	2.65417	3.01639	2.97062	2.22026	3.45823	3.48929	4.24757	4.2	3.63987	4.40366	4.56176	4.4323	4.27625	6.62406	4.84742	4.5007	4.15398	0.265276	0.16936	0.108125
440783	开平市	440724	Kaiping	0.175004	0.749963	0.974951	0.924976	0.875	1.95049	0.47976	2.40024	2.55861	3.66499	3.83544	2.04388	2.73529	4.31801	5.82609	4.70732	4.06096	4.28718	3.82353	4.56495	5.27439	5.98382	5.58367	4.67647	4.85988	4.21911	4.18514	4.15118	0.189488	0.128187	0.086718
440784	鹤山市	440725	Heshan	0.154585	0.662456	0.80624	1.02812	1.25	1.22	1.05026	1.69797	1.81	2.59267	1.87504	2.25625	2.7048	3.10173	4.08511	2.36207	1.88397	4.19088	4.1488	4.52542	4.52808	4.53074	4.5565	3.09125	4.78846	4.85024	4.79794	4.74564	0.216624	0.146146	0.0985982
440785	恩平市	440723	Enping	0.524974	2.24972	2.73801	2.91335	3.02906	3.14477	1.50082	2.44776	3.21496	3.06667	2.33951	4.93119	1.08696	1.45357	1.06951	1.33235	3.37518	3.60963	1.83333	3.28571	4.24541	2.5263	2.51991	2.57326	2.40644	2.47315	2.66278	2.85241	0.178986	0.131891	0.097188
440801	湛江市市辖区	440801	Zhanjiang shi CC	1.82359	1.74937	1.79917	1.91438	1.99042	2.06645	0.986197	1.60844	2.11257	2.01513	1.53731	3.24032	2.5625	3.42679	2.52137	3.14103	2.44286	3.04348	3.6441	5.14763	6.65116	3.95789	3.94787	4.03145	3.77011	3.87462	4.1717	4.46879	0.280412	0.20663	0.152262
440823	遂溪县	440823	Suixi	2.35644	2.26054	2.32488	2.47376	2.57202	2.67027	1.27436	2.07842	2.72986	2.60395	3.18929	2.75767	3.29783	3.2269	2.98973	3.13509	1.13604	3.86606	4.74338	4.92844	5.1135	3.78303	3.89447	0.483403	4.5691	4.54749	4.56219	4.57689	0.28545	0.196848	0.135748
440825	徐闻县	440825	Xuwen	1.15929	1.11211	1.14377	1.19823	1.14874	1.08365	0.711866	1.90711	3.57242	3.04531	2.5182	2.84371	2.875	2.4375	2	1.58824	2.0338	3.01734	4.00088	3.68489	3.36889	3.83592	4.23919	4.77799	4.75036	4.41512	4.16057	3.90601	0.332962	0.218246	0.143053
440881	廉江市	440822	Lianjiang	1.51377	1.45217	1.4935	1.56462	1.5	1.415	0.929535	2.49025	4.66477	3.97648	3.2882	3.71324	3.7541	3.9	4.05634	3.07593	2.52333	3.75617	4.98901	4.40353	3.81806	4.592	4.74985	4.01189	4.83376	4.82185	4.71752	4.61319	0.272858	0.183306	0.123145
440882	雷州市	440824	Haikang	1.80925	1.73562	1.78502	1.87003	1.79279	2.15081	2.15081	2.15081	1.60108	2.64286	4.17	5.69715	1.5	1.75	2	2.25	2.4878	3.23378	3.97975	4.00704	2.83049	4.30168	4.29035	4.46617	4.30773	4.55892	4.78403	5.00914	0.396658	0.287659	0.208612
440883	吴川市	440821	Wuchuan	1.21559	1.16612	1.19931	1.25643	1.20453	1.44508	1.44508	1.44508	1.07573	1.77567	2.47562	2.82028	3.93548	4.12603	2.42857	3.5	1.92308	4.60229	7.2815	7.33142	5.17876	5.39797	4.34343	4.64667	4.9499	5.06454	5.27122	5.47791	0.433779	0.312206	0.224706
440901	茂名市市辖区	440901	Maoming SXQ	1.13561	1.0894	1.1204	1.17376	1.12528	1.35	1.35	1.35	1.00495	1.65884	2.31274	2.75799	3.29381	3.21667	3.24	4	3.36275	4.80972	5.1358	5.17101	3.65269	4.87408	5.12108	5.19077	6.01826	6.16203	6.18686	6.22749	0.249241	0.170366	0.116452
440923	电白县	440923	Dianbai	1.26147	1.21014	1.24458	1.30385	1.25	3.13607	3.79549	3.67592	1.88991	2.1088	3.13543	3.84904	3.40876	3.55909	3.70233	4.27104	3.52084	3.98624	4.69786	4.73007	3.34122	5.09567	5.13728	5.05175	5.37665	5.38904	5.23322	5.0774	0.297805	0.198533	0.132353
440981	高州市	440922	Gaozhou	3.78253	3.6286	3.73188	3.9096	3.74813	1.02631	1.24211	1.20298	2.62803	2.58473	2.65485	3.5382	3.7421	4.67857	4.7104	4.40653	1.94043	4.7154	5.05288	5.08752	5.10903	5.11706	5.0781	4.48927	4.81782	4.86649	4.86062	4.85475	0.318888	0.219318	0.150837
440982	化州市	440924	Huazhou	1.58819	1.52355	1.56692	1.64154	1.57374	1.53565	1.85855	1.8	3.31871	2.13333	2.54573	3.35833	3.45759	3.62736	4.16334	4.86558	2.66439	4.26488	4.84118	4.87437	4.89498	4.41767	4.41816	4.76555	4.54241	4.52516	4.28111	4.54824	2.88888	2.54572	2.24331
440983	信宜市	440921	Xinyi	1.935	1.85625	1.90909	2	1.9174	1.87099	2.2644	2.19306	2.30946	2.00109	2.84815	3.15904	3.38124	3.79665	3.97837	4.14728	3.81469	4.66086	4.69779	4.73	4.75	4.7705	4.76382	4.25864	4.73915	4.71535	4.71927	4.72318	3	2.63682	2.31761
441201	肇庆市市辖区	441201	Zhaoqing SXQ	0.714849	0.893561	0.804312	0.715063	1.12528	1.42536	2.25056	3.07577	2.49407	1.91238	1.50021	3.48035	2.60377	4.58539	4.78723	4.87755	2.40854	4.75146	4.54435	4.25507	5.82353	4.50821	4.47554	4.08225	4.99791	5.01356	4.86568	4.71779	3.83076	3.5142	3.2238
441223	广宁县	441223	Guangning	0.899955	1.12494	1.01258	0.900225	1.41667	1.25714	1.135	1.39658	1.23373	3.43941	1.68125	2.33274	2.55682	2.61938	2.71397	2.83962	3.05454	3.88288	3.59957	3.43684	3.50406	3.9366	3.95899	3.78838	3.92984	4.07835	3.95961	3.84088	3.96617	3.93117	3.89647
441224	怀集县	441224	Huaiji	1.3875	1.315	1.36641	1.51	1.55751	1.61583	1.76146	1.76671	1.38915	1.425	2.0563	2.16067	2.21864	2.40557	2.62325	2.7444	2.61264	3.39712	3.47343	3.38178	3.09804	3.88236	3.94947	4.92289	3.91579	3.90113	3.80552	3.70991	3.77727	3.73764	3.69842
441225	封开县	441225	Fengkai	1.78125	1.47273	1.61249	1.87509	1.55488	1.68875	1.84935	1.84569	1.992	1.92487	2.44935	2.65172	2.84598	2.99265	3.16125	3.20014	2.76719	3.62211	3.72158	3.49116	3.80472	4.20459	3.87061	3.89338	3.98154	3.82973	3.9236	4.01748	4.61891	4.92398	5.2492
441226	德庆县	441226	Deqing	1.42493	0.899955	1.08753	1.72414	1.76254	1.69682	1.95799	2.23571	1.78	2.20769	5.78929	3.09932	2.77062	3.97236	2.9904	3.49696	3.19996	3.75	3.85302	3.77758	3.91365	4.3	4.31645	4.88006	3.95217	3.86294	3.81084	3.75874	0.337252	0.231868	0.159415
441283	高要市	441221	Gaoyao	1.49993	1.42493	1.79991	0.95	1.37997	2.01818	1.74353	2.79083	2.59	0.72	3.71083	2.38257	2.31984	3.55962	3.54545	3.00129	2.88455	4.22353	4.41673	4.2672	4.5408	4.8144	4.86803	4.76596	4.8627	4.79604	4.73135	4.66667	0.418716	0.287876	0.197921
441284	四会市	441222	Sihui	1.71266	1.6382	1.63901	1.86252	2.2339	1.35034	1.53834	1.25479	0.987837	2.05585	2.75	1.9957	2.26667	4.25	3.68627	4.52083	2.2062	3.92762	4.18145	3.86016	4.18816	4.51616	4.75239	4.69601	4.63963	4.54012	4.53923	4.53835	0.407203	0.283594	0.197508
441301	惠州市市辖区	441301	Huizhou SXQ	1.04164	0.996352	0.99685	1.13278	1.35866	0.821277	1.45764	1.18896	0.936014	1.948	1.35873	1.98708	1.82726	2.88353	2.76189	2.38684	2.32738	11.5	9.02899	6.68539	6.52362	6.36184	5.72464	4.88852	7.3337	5.94697	6.14973	6.35249	0.349263	0.247051	0.174751
441322	博罗县	441322	Boluo	1.72491	1.64992	1.65074	1.87584	2.24989	1.36	2.41379	1.96887	1.55	3.22581	2.25	3.29052	3.02586	4.775	4.57357	3.9525	3.41799	6.39889	5.58327	5.26362	5.41714	5.60317	5.77432	5.68147	5.58862	5.13491	5.08354	5.03217	0.300414	0.204241	0.138856
441323	惠东县	441323	Huidong	1.6	1.6	1.65	1.875	2.24888	1.42536	0.869565	1.50015	1.18494	1.8	1.98725	2.54982	2.15789	2.74266	2.62329	1.97143	1.41611	2.3366	2.60135	2.84853	5.21076	3.62247	3.38885	6.26991	3.35311	3.55156	3.63233	3.7131	0.28721	0.203184	0.143741
441324	龙门县	441324	Longmen	1	1	0.926601	1.05296	1.26292	1.5155	0.398839	0.531451	1.15081	1.77018	2.16078	3.10888	3.58452	2.27536	1.66667	4.21212	0.927252	3.5098	3.58621	3.50943	4.21429	4.88737	3.91968	7.01201	3.81138	4.02857	3.77319	3.5178	0.272103	0.176529	0.114524
441381	惠阳区	441321	Huiyang	4.08077	4.08077	0.550413	0.625469	0.750188	0.900225	0.236915	0.315689	0.683598	1.05151	1.42482	2.05	2.36364	1.50038	0.5	3.37037	3.17572	6.38603	4.56289	5.08964	5.68349	6.76694	6.38667	7.35569	8.3247	7.09558	6.79867	6.50175	0.284561	0.185747	0.121246
441401	梅州市市辖区	441421	Mei xian	1.5	1.5	0.20232	0.229909	0.275753	0.248177	0.371799	0.495421	1.07279	1.65017	2.23602	2.04694	2.4316	2.55002	2.59502	2.67585	1.37749	3.17473	3.46237	3.51064	3.55892	3.93597	3.76895	3.45592	3.90635	3.95833	3.81553	3.67273	0.272972	0.182056	0.12142
441421	梅 县	441401	Meizhou SXQ	0.0188135	0.0188182	0.0275932	0.0313559	0.0376083	0.0338474	0.0507075	0.0675675	0.146312	0.225056	1.73578	2.19755	2.40952	2.75986	3.23881	3.32743	1.88041	3.59009	3.68693	7.17241	10.6579	3.9934	3.37658	4.20095	4.10345	3.88848	3.9432	3.99791	0.278027	0.194386	0.135908
441422	大埔县	441422	Dapu	0.313324	0.313402	0.459542	0.522206	0.626334	0.563701	0.844491	1.12528	2.4367	3.74813	1.38733	1.26375	1.75063	1.9147	2.02881	2.04095	2.67718	3.50336	3.63538	3.52222	3.40907	3.47357	3.19963	5.33037	3.44586	3.53456	3.22192	3.3085	0.296356	0.200336	0.135427
441423	丰顺县	441423	Fengshun	0.383506	0.383602	0.562475	0.639176	0.766628	0.689966	1.03365	1.37734	0.757519	3.16378	2.82653	1.90658	2.19128	2.07979	3.16216	2.77511	2.75458	5.81931	5.29377	4.24223	3.19069	4.80558	5.15308	3.81347	4.93211	4.38332	4.00559	4.04587	0.533333	0.365458	0.250425
441424	五华县	441424	Wuhua	0.751173	0.75136	1.10172	1.25195	1.50159	1.35143	0.728814	0.825206	1.6751	2.525	1.17319	1.51875	1.54762	1.62016	1.44318	1.73529	3.3184	3.04864	3.64292	3.7	3.8	3.90613	3.86804	3.60211	3.98475	3.96052	3.97474	3.95256	0.251581	0.172891	0.118814
441426	平远县	441426	Pingyuan	0.75	0.750188	1.1	1.25	1.49925	1.34933	0.727676	0.823918	0.796358	0.768798	1.94444	1.5532	2.16964	2.43333	2.33607	2.83152	1.83932	2.90214	2.91101	3.33665	3.76229	4.14872	4.33359	3.76201	5.65419	5.46445	1.22544	6.39032	0.196049	0.35744	0.651691
441427	蕉岭县	441427	Jiaoling	0.846798	0.0431156	1.63092	1.37279	1.32302	1.21718	1.4027	1.58822	1.5351	1.48197	1.55	0.539973	2	1.85	1.84375	2	2.3118	2.65729	2.97217	3.13658	3.30099	3.54978	3.63813	2.86687	3.61748	3.7883	3.63211	3.47592	0.189359	0.124362	0.0816742
441481	兴宁市	441425	Xingning	0.59997	0.0305481	1.15553	0.972646	0.937383	0.862392	0.993837	1.12528	1.08764	1.05	1.32721	1.20455	1.61027	1.55909	1.74194	1.93571	4.33237	2.99325	3.29453	3.03818	2.78182	2.9396	2.84403	2.865	2.88597	2.86564	2.8606	2.85556	0.155564	0.106352	0.0727077
441501	汕尾市市辖区	441501	Shanwei SXQ	0.000870557	0.00818323	0.309544	0.260553	0.251106	0.309544	0.291819	0.324405	0.537296	0.750188	0.948242	0.860605	1.15048	1.11391	1.24455	1.383	2.59741	2.81241	3.27741	3.74241	3.46154	3.81154	4.16154	5.50505	5.54534	5.50628	5.4966	5.48692	0.298914	0.204353	0.139707
441521	海丰县	441521	Haifeng	0.00797832	0.0749963	2.83685	2.38787	2.30129	2.83685	2.67441	2.97305	4.92412	6.87519	5.24963	3.62481	2	1.34933	3	1.9616	0.923205	6.63793	5.36119	5.08746	5.06374	5.70588	5.72509	3.90741	5.38813	5.03879	5.02994	5.02108	0.274823	0.187907	0.128479
441523	陆河县	441523	Luhe	0.0778929	0.732193	0.76335	0.642536	0.619241	0.76335	0.71964	0.8	1.325	1.85	1.41259	1.76018	1.69154	1.50009	2.01258	1.98582	4.08626	1.7037	3.53383	3.88636	3.49134	3.53333	4.02703	3.02703	4.34	4.06667	4.05952	4.05237	0.473234	0.333355	0.234822
441581	陆丰市	441522	Lufeng	0.116839	1.09829	1.14503	0.963804	0.928861	1.14503	1.07946	1.2	1.9875	2.775	2.11888	2.64026	2.53731	2.25014	3.01887	2.97872	3.46206	2.17228	3.21117	3.70748	3.97706	4.24664	3.96721	4.01663	4.06604	3.72059	3.71405	3.70751	0.432961	0.304986	0.214839
441601	河源市市辖区	441601	Heyuan SXQ	0.0513251	0.482456	0.502986	0.42338	0.40803	0.502986	0.474185	0.561155	0.465	1.57539	0.795353	1.03495	1.48	1.43561	1.61538	2.80938	2.52293	2.2645	2.64924	3.03398	6.79096	3.27638	3.34128	3.25586	3.17043	3.43229	3.70818	3.98406	0.247056	0.182557	0.134897
441621	紫金县	441621	Zijin	0.0503318	0.473119	0.493252	0.415185	0.400133	0.493252	0.465008	0.550294	0.456	0.745936	2.48082	2.24993	2.37121	2.3	2.56475	3.00201	2.38987	3.71885	3.73424	3.74962	4.30905	4.11124	3.64684	3.57539	3.50395	3.40403	3.81926	4.23448	0.25909	0.197935	0.151215
441622	龙川县	441622	Longchuan	0.125	1.175	1.225	1.03112	0.993738	1.225	1.15486	1.36667	1.13249	1.85255	1.94583	1.63476	2.01822	2.00155	2.12955	2.15339	2.90323	2.56152	2.58986	2.61821	2.57742	2.8643	2.72881	2.8617	2.9946	2.97571	3.26308	3.55046	0.278396	0.210009	0.158421
441623	连平县	441623	Lianping	0.626065	0.556502	0.69544	0.834378	1.04356	0.904317	1.01516	1.19648	1.82255	1.5575	2.09985	4.1979	2.66667	1.95049	2.36	4.225	1.348	3.56764	3.37898	3.19033	4.69098	3.93963	3.9619	3.79541	3.62892	3.80632	4.00724	4.20815	0.27339	0.197559	0.142762
441624	和平县	441624	Heping	0.674966	0.59997	0.74976	0.89955	1.12507	0.974951	1.09445	1.28994	1.9649	1.01843	1.39353	1.39286	1.55187	1.32727	1.50206	3.13304	2.08361	3.44069	3.32283	3.20498	3.50458	3.89032	3.91741	3.98432	4.05123	4.12172	4.41706	4.71241	0.20829	0.151546	0.110261
441701	阳江市市辖区	441701	Yangjiang SXQ	1.58103	1.74343	1.60451	1.6694	1.73429	1.57539	6.337	11.0986	6.27857	1.45853	2.61463	2.56867	2.47297	2.41667	2.07692	3.81481	2.40646	4.40242	4.39001	4.09386	4.03924	4.09929	4.33883	4.14729	4.57773	4.60678	5.12421	4.97046	0.315642	0.22577	0.161487
441721	阳西县	441721	Yangxi	2.75249	3.03522	2.79337	2.90634	3.01931	2.74268	4.58856	2.94365	3.25556	4.04798	3.06352	3.36405	2.27778	3.92115	2.57534	3.2	2.83643	4.25203	5.23038	4.82831	4.25379	4.70327	4.69164	4.76084	4.83004	4.81797	4.83016	4.81971	0.245339	0.167752	0.114702
441781	阳春市	441722	Yangchun	1.37728	1.51875	1.39773	1.45426	1.51079	1.37237	2.296	1.47293	1.629	2.02551	2.23165	2.86398	2.83764	2.55862	3.15595	3.3622	2.65662	3.54605	3.594	3.34102	3.4734	3.60579	3.51594	3.59093	3.66592	3.6841	3.72674	3.76938	0.550593	0.398095	0.287834
441801	清远市市辖区	441801	Qingyuan shi CC: Qingcheng qu	1.5079	1.60988	1.88012	1.88269	2.17176	2.18178	2.24227	1.96224	1.40615	1.97124	2.39163	2.49809	2.57403	2.56927	2.31807	2.70143	3.67888	2.96647	3.27027	3.17219	6.39744	3.23841	3.15771	3.22506	3.11975	3.06535	6.21686	9.36838	0.24275	0.28814	0.342018
441821	佛冈县	441821	Fogang	1.26065	1.5	0.768749	0.0374981	2.25056	2.54968	0.71964	0.854957	1.22808	1.2853	1.87477	2.55	3.15152	2.55	3.65517	3.0625	2.87576	3.15385	3.40719	3.13801	2.81982	3.36538	3.28152	3.35151	3.69231	3.51613	5.3587	7.20128	0.356051	0.346239	0.336697
441823	阳山县	441823	Yangshan	1.76571	2.10096	2.26031	2.275	2.35965	2.37179	2.2109	2.24461	1.70157	1.78085	2.59758	3.08179	3.42133	3.4362	2.88638	3.59647	2.38571	3.27039	3.35554	3.10907	3.20276	3.37911	3.29491	3.36518	3.35655	3.50439	3.16686	2.82933	0.232333	0.145535	0.0911639
441825	连山壮族瑶族自治县	441825	Lianshan Zhuangzu Yaozu zizhixian	1.26534	1.42493	1.79991	1.72491	1.64992	1.675	1.70915	1.3625	1.36503	1.29562	1.72197	1.61397	1.97403	1.91722	2.31776	2.28629	3.61638	3.01449	2.37453	2.39669	3.02729	3.24462	3.16377	3.23125	4.18815	4.46207	5.4879	6.51373	0.318094	0.261437	0.214872
441826	连南瑶族自治县	441826	Liannan Yaozu zizhixian	0.554999	0.625	0.733124	0.755931	0.695624	1.04096	0.785724	0.899554	0.919231	1.32695	1.06853	1.38439	1.58028	1.89859	1.48735	2.01996	2.66701	2.16732	2.2776	2.2906	2.38622	2.71353	2.64591	2.70234	2.81434	2.93336	3.02297	3.58261	0.261332	0.199364	0.15209
441881	英德市	441822	Yingde	1.3875	1.48475	1.56545	1.16993	1.60733	1.58857	1.55788	1.67473	1.58493	1.31234	1.92633	2.03439	2.14731	2.15282	1.79948	2.33865	2.11307	2.35316	2.39234	2.29072	2.4906	2.69047	2.62343	2.67938	2.24044	2.56825	3.18175	3.79525	0.520833	0.445995	0.38191
441882	连州市	441824	Lian xian	1.38	1.45	1.50468	1.57946	1.71618	1.45094	1.17068	1.28975	1.32981	2.22018	1.88588	2.12609	2.46779	2.56274	2.69959	3.17331	3.02641	3.59599	3.48297	3.60014	3.66058	3.72101	4.579	5.43698	3.46924	4.03601	4.72471	5.41341	0.375	0.29821	0.237144
441900	东莞市	441901	Dongguan shi	3.59024	3.79701	3.03758	2.88822	1.6	2.94813	4.72618	2.70929	3.77981	0.916783	3.00019	3.4875	7.6281	6.28294	4.93778	4.58752	2.09678	2.4914	2.4131	2.49428	2.53615	2.57802	3.17246	3.76689	2.40359	2.79626	3.27341	3.75056	0.25981	0.206608	0.1643
442000	中山市	442001	Zhongshan shi	2.54191	2.6883	2.15062	2.25698	2.4108	3.26111	3.18	2.52635	2.52	2.43333	3.02314	3.04167	3.94444	4.18268	4.42092	3.40351	2.4654	2.92939	2.83733	2.93277	2.98201	3.03124	3.73018	4.42912	2.82614	3.28784	3.84888	4.40991	0.305485	0.24293	0.193184
445100	潮州市	449001	Chaozhou shi	2.70849	2.86447	2.29155	2.40489	2.56878	3.06909	3.5694	4.0697	4.57001	5.07572	0.408154	0.385154	1.03127	1.42482	2.1875	2.05882	2.96215	3.92812	7.41216	9.07535	10.7385	7.84601	7.74319	7.21833	7.36433	6.40996	7.50375	8.59754	0.399967	0.315031	0.248131
445122	饶平县	440522	Raoping	1.58079	1.67183	1.33745	1.40359	1.49925	1.79125	2.08325	2.37525	2.66725	2.96241	1.8545	1.75	4.68571	6.47387	6.27397	5.86878	3.17508	6.267	3	3.25	3.5	3.82353	3.48649	6.31221	9.13793	6.03008	7.05904	8.088	0.428571	0.338485	0.267334
445200	揭阳市	440525	Jieyang	2.76845	2.92789	2.34229	2.45813	2.62566	4.62824	3.27422	1.92019	2.4351	2.95	4.65047	4.11041	4.36585	5.5316	4.72038	6.21429	2.9377	6.28378	6.4697	7.3675	8.26531	6.29101	5.4169	4.49234	6.20851	6.62745	5.74055	4.85366	0.398424	0.238227	0.142441
445222	揭西县	440526	Jiexi	6.15836	6.51303	5.21037	5.46806	5.84071	5.25679	3.92489	3.5982	4.0241	4.45	3.16923	1.8625	1.95	2.07842	3.13781	2.9	3.38671	3.87342	4.14737	5.25923	6.37109	4.69496	4.23583	4.08876	5.50183	5.3209	6.49296	7.66501	0.413202	0.338094	0.276639
445224	惠来县	440528	Huilai	2.03256	2.14962	1.71968	1.80473	1.92772	1.735	1.29541	1.18758	1.24739	1.84848	2.65	1.825	1	3.09086	3.20168	3.74688	2.36187	6.07692	6.16	5.25515	4.35031	4.35807	4.07279	5.8394	3.88889	3.78488	3.87787	3.97085	0.214837	0.150576	0.105536
445281	普宁市	440527	Puning	1.69661	1.79432	1.43544	1.50644	1.6091	1.44823	1.58152	1.44988	1.52291	2.25675	3.2353	3.90079	3.67195	4.39331	4.55083	5.32577	3.35714	3.79214	4.22714	4.66214	5.10309	5.82629	5.88411	3.86717	5.84483	5.81818	5.8154	5.81263	0.314484	0.215227	0.147298
445300	云浮市	441227	Yunfu	1.79064	1.89376	1.51499	1.58992	1.69828	1.52849	1.66917	1.53023	1.6073	2.38182	1.88556	2.2734	2.14004	2.56045	2.65226	3.1039	1.95657	3.84082	4.23755	3.979	6.09721	4.41767	3.95148	3.5773	4.24816	4.05396	4.20987	4.36578	2.08524	1.77463	1.51028
445321	新兴县	441228	Xinxing	1.34993	0	1.72491	1.7991	1.58828	1.7289	2.18305	1.96735	2.19	1.65108	2.05799	2.46491	2.38867	2.73833	3.01899	2.85823	2.22387	3.25513	3.36364	3.92974	3.01296	2.94715	4.06528	5.18341	3.84615	3.93731	4.14723	4.35714	0.258098	0.186103	0.134191
445322	郁南县	441229	Yu`nan	1.9875	1.54285	1.85	1.7	1.78277	1.77353	1.6275	1.65714	1.82999	2.07565	2.39265	2.70434	2.74973	4.05942	2.93651	3.17143	2.17431	4.16271	4.49703	4.48669	4.56801	4.82406	5.28111	3.34997	5.20518	5.96865	5.175	4.3641	0.275684	0.162976	0.0963461
445381	罗定市	441230	Luoding	2.23927	1.65749	1.56563	1.52242	1.72727	1.63333	1.8219	1.71933	1.92807	1.92	2.35995	2.78601	2.35494	2.49464	2.91117	3.0335	1.97728	3.4542	3.58058	3.21805	3.20472	3.58563	3.54903	3.23156	3.54713	2.79854	3.58179	4.36504	5.3319	6.61165	8.19856
450101	南宁市市辖区	450101	Nanning SXQ	2.78082	2.79485	1.91125	1.8422	1.77315	1.23291	1.57671	1.85903	1.4014	1.66497	1.92854	0.411309	2.24362	2.95185	3.09366	3.19839	3.81333	3.37352	3.39616	18.5726	17.8373	10.7488	3.66028	3.81904	3.64429	3.90676	4.03596	4.14171	5.05911	5.5326	6.0504
450121	邕宁县	450121	Yongning	1.64897	1.65729	1.13333	1.08974	1.18886	1.03349	1.11329	1.75013	1.38962	2.01061	1.77278	0.991159	2.01423	3.37418	3.28418	3.43271	2.48653	3.59215	3.46943	3.1636	3.3272	2.95809	3.7622	4.57148	3.68565	3.81597	3.81823	3.93933	4.66552	5.00245	5.36372
450122	武鸣县	450122	Wuming	2.19473	2.08692	2.2127	1.43288	2.26091	1.73912	1.94498	2.03452	1.35375	1.4397	2.75293	1.20207	3.36799	4.15061	3.92313	4.21187	3.19748	4.24604	4.29194	3.96816	3.99542	4.47104	4.55098	3.06135	4.61918	4.7825	4.78534	4.93712	4.36022	4.23735	4.11795
450123	隆安县	452126	Long`an	2.76045	2.53791	2.83582	2.26508	2.40079	2.31457	1.89482	1.75921	1.22627	2.40789	2.38225	0.948768	2.53979	3.14233	2.48187	2.96248	2.96489	3.32805	2.99887	2.97282	3.19095	2.81399	2.91875	2.73706	3.09392	3.25323	2.73339	3.60433	4.10764	4.51632	4.96567
450124	马山县	452127	Mashan	2.30321	2.07469	2.33895	2.25629	2.17363	1.78136	1.87944	2.12286	0.787686	2.60336	1.72777	1.91094	1.90659	2.49678	1.34896	2.46397	2.27084	2.52519	2.21697	2.19541	2.2364	2.37694	2.70518	2.55273	2.72484	3.00107	3.30881	3.38207	4.05376	4.4906	4.97452
450125	上林县	452124	Shanglin	2.41336	2.21349	2.49362	2.15773	2.36078	1.91975	1.75886	2.20519	0.775426	2.32765	2.05783	1.67136	2.40224	2.6787	1.89963	2.70415	2.96504	2.6812	2.30097	2.1546	2.30445	2.37402	2.64168	2.81583	2.5438	2.44638	3.544	2.38973	4.63211	6.27081	8.48923
450126	宾阳县	452123	Binyang	1.84071	2.025	2.05691	2.30982	2.09163	1.48064	1.95904	2.35215	0.835206	2.93585	2.2175	2.0554	2.43303	2.8903	2.50194	2.81401	2.58415	2.82848	2.64548	2.5772	2.63197	3.0291	2.98831	3.58059	2.8883	3.01338	3.125	3.36873	4.55355	5.262	6.08067
450201	柳州市市辖区	450201	Liuzhou SXQ	0.8639	0.996895	1.1	1.042	0.983998	1.34435	1.12	1.13953	0.756423	2.86404	1.61333	1.41715	1.81179	2.23859	2.01136	2.56438	2.35693	2.85533	2.58896	15.8759	15.8772	9.58042	3.28362	2.95685	3.20536	3.10734	4.59859	3.3635	4.71807	5.68379	6.84719
450221	柳江县	450221	Liujiang	1.22093	1.40889	1.55461	1.66485	1.75071	1.42125	1.32138	1.74704	0.659651	1.45501	1.78014	1.64201	2.14434	2.29668	1.85124	2.46523	2.12012	2.60376	2.37922	2.3046	2.45443	2.70428	2.92772	3.29032	3.68633	3.7398	3.68502	4.04224	4.31403	4.52905	4.75479
450222	柳城县	450222	Liucheng	0.804291	0.792506	0.890219	0.974974	0.980925	0.986875	0.985	1.01688	0.644211	1.76308	1.19745	1.36508	1.82702	2.43228	2.7116	2.80514	2.59733	2.97304	2.78504	2.78173	2.82261	3.09713	3.2447	2.58316	3.16959	3.4424	3.3621	3.51594	3.83695	3.9824	4.13338
450223	鹿寨县	452223	Luzhai	0.975	0.960714	1.07917	1.09878	1.0575	0.966822	1.06445	1.16766	0.970587	1.47429	1.42027	1.33163	1.60499	1.95874	1.38579	2.08641	2.58429	2.25041	1.93124	2.0865	2.11362	2.35456	2.29037	2.51311	2.73584	2.70513	3.23833	3.19636	3.28971	3.52366	3.77426
450227	融安县	452227	Rong`an	0.6625	0.75	0.692305	0.750034	0.653846	0.788462	0.843429	0.787503	0.752	2.20931	0.799712	0.990176	1.09286	1.08544	1.28714	1.26189	3.75444	1.58679	1.69444	2.00488	1.73181	1.97156	1.91423	2.2262	2.53818	2.43015	2.83802	3.00119	3.53026	4.00287	4.53875
450228	三江侗族自治县	452228	Sanjiang Dongzu zizhixian	0.562493	0.890631	0.674995	0.787498	0.9	0.545455	0.705044	0.853333	0.857996	0.805591	0.798	0.737778	0.799157	0.833475	1.00254	1.04304	2.99578	1.16118	1.22754	1.07742	1.07771	1.50206	1.30251	1.29293	1.28335	1.42012	3.75	2.60336	3.44993	5.35894	8.3243
450229	融水苗族自治县	452229	Rongshui Miaozu zizhixian	0.642859	0.89348	0.845833	0.88766	0.929487	0.77517	0.899972	0.950292	0.917252	0.830766	0.878905	0.988514	0.931885	0.978212	1.15089	1.19258	0.764706	1.44662	1.50976	1.36377	1.62285	1.80042	2.11107	2.21514	2.3192	2.50862	2.30406	2.0995	2.78222	2.92584	3.07687
450301	桂林市市辖区	450301	Guilin SXQ	1.42493	1.09285	1.18126	1.20429	1.22733	1.25544	0.77961	1.37734	1.55992	1.18458	1.78644	1.75908	1.73171	1.84608	1.65385	1.62887	2.31133	2.13534	2.02756	14.3008	12.5385	7.49749	2.45652	2.49977	2.48	2.42478	2.66063	2.43891	3.97503	4.82803	5.86408
450321	阳朔县	450321	Yangshuo	1.0375	1.05982	1.08214	1.07135	1.11327	1.0254	1.1325	1.22662	1.075	1.85991	1.22869	0.957631	0.686577	0.530645	1.72033	2.35513	2.81452	2.51113	2.53318	2.18129	2.33218	2.62901	2.31476	2.54938	2.49671	2.50922	2.61516	2.84618	4.56882	5.68941	7.08485
450322	临桂县	450322	Lingui	0.565	0.679685	0.76406	0.698416	0.62	0.441813	0.38251	0.450799	0.362251	0.464251	0.341118	0.956791	1.57246	1.67656	0.566879	1.28964	2.02396	1.21223	1.46037	1.4186	1.5272	1.45881	2.00496	3.66348	2.96605	3.32784	3.49319	3.56957	5.20367	6.12184	7.20201
450323	灵川县	452322	Lingchuan	1.025	0.794996	0.817496	1.00319	0.881763	0.943182	1.03921	1.67823	1.74333	2.6826	2.13529	2.05227	2.214	2.37291	2.61458	2.83502	3.61905	2.7703	3.05229	2.7412	3.06774	3.55196	3.57122	4.07625	3.70969	3.93704	4.01351	4.1044	5.42351	6.08059	6.81727
450324	全州县	452323	Quanzhou	1.3125	1.01613	1.2875	0.917025	0.681816	0.769915	0.95	1.13885	1.07906	1.965	1.17843	1.08214	1.64036	2.33056	2.72502	2.9408	3.75372	3.6746	4.01503	3.40927	3.66787	4.12223	4.17243	4.55733	4.09289	4.28639	4.38622	4.37121	4.30227	4.30814	4.31402
450325	兴安县	452324	Xing`an	1.30384	1.40358	1.24822	1.58125	1.4351	1.66499	1.485	1.57293	1.6225	0.740623	2.36538	2.55881	3.04767	3.96702	4.16051	4.17686	2.29462	4.95309	4.57204	4.295	4.30871	4.77874	4.48079	3.17907	4.5407	4.62258	4.73258	4.89252	3.97437	3.80206	3.63721
450326	永福县	452325	Yongfu	0.575	0.637497	0	0.8063	0.749995	0.806255	0.800675	0.787018	0.975006	1.7825	0.916667	1.28552	1.37759	1.72544	1.66042	1.9235	1.66775	2.03865	2.30151	1.93626	2.3319	2.94705	2.94221	3.72537	3.89131	3.38496	3.45305	3.67166	4.04269	4.29128	4.55516
[truncated: 873 more rows]

## Sheet: Wheat
DQDM_Temp	MC	SSBCODE_liang	FIRST_NMCE	wheaty1980	wheaty1981	wheaty1982	wheaty1983	wheaty1984	wheaty1985	wheaty1986	wheaty1987	wheaty1988	wheaty1989	wheaty1990	wheaty1991	wheaty1992	wheaty1993	wheaty1994	wheaty1995	wheaty1996	wheaty1997	wheaty1998	wheaty1999	wheaty2000	wheaty2001	wheaty2002	wheaty2003	wheaty2004	wheaty2005	wheaty2006	wheaty2007	wheaty2008	wheaty2009	wheaty2010
[truncated: 2,341 more rows]

[truncated: 1 more sheets: Rice]
