# Supplementary material for: Patterns of Cereal Yield Growth across China from 1980 to 2010 and Their Implications for Food Production and Food Security
Source: PLoS One. 2016 Jul 12;11(7):e0159061. doi: 10.1371/journal.pone.0159061 (PMC4942084; doi:10.1371/journal.pone.0159061)
Supplement: S2 Table — (XLSX) [file pone.0159061.s004.xlsx]

## Sheet: maize-Northeast
			Tmax								Tmin						Rainfall
staton code	year	Yield	Apr	May	Jun	Jul	Aug	Sep	Oct	Apr	May	Jun	Jul	Aug	Sep	Oct	Apr	May	Jun	Jul	Aug	Sep	Oct
54236	1980	5.12246	119	228	282	283	275	228	130	8	93	168	192	179	91	21	119	148	993	879	946	419	268
54236	1981	5.47705	192	230	290	296	280	237	152	44	101	156	215	171	110	22	49	224	555	1559	572	616	109
54236	1982	3.93518	182	221	296	301	300	245	169	38	102	153	185	195	102	39	219	445	216	569	1283	108	258
54236	1983	4.63116	168	238	282	281	287	253	149	36	111	154	195	181	125	14	1140	243	1636	756	493	551	74
54236	1984	5.88393	147	248	268	294	280	228	144	22	110	165	191	185	102	25	253	189	1582	686	2075	1168	168
54236	1985	4.34766	161	233	259	277	272	222	162	31	105	156	199	194	103	46	303	250	625	1664	1946	711	34
54236	1986	5.87201	152	234	269	271	269	222	134	21	95	165	187	175	104	15	291	187	996	1128	738	2147	122
54236	1987	3.33657	144	221	262	286	274	233	158	23	94	147	183	189	110	36	54	672	1078	853	1587	724	65
54236	1988	5.44719	146	227	281	296	277	233	173	21	94	161	205	197	120	36	365	450	247	1795	1287	621	153
54236	1989	3.49517	192	249	265	274	291	226	169	33	103	156	183	176	96	38	116	274	1116	2438	160	593	141
54236	1990	4.35583	148	215	268	281	289	237	190	34	104	162	199	185	104	51	381	415	1044	1557	1115	720	45
54236	1991	7.37074	159	223	264	273	299	236	152	28	102	157	191	199	116	42	183	313	1807	2815	231	723	330
54236	1992	5.60682	163	232	255	294	277	228	156	30	105	138	191	184	113	31	94	424	504	2590	286	447	200
54236	1993	6.53109	150	240	266	276	278	245	154	17	103	160	198	175	107	17	41	230	1169	738	1314	124	114
54236	1994	4.91464	195	224	298	304	290	240	161	47	100	180	223	205	116	33	20	502	607	2258	1899	544	156
54236	1995	6.90389	155	212	271	271	276	235	166	24	95	160	189	188	110	55	271	446	951	2202	977	178	342
54236	1996	6.83568	153	236	280	285	270	244	150	27	110	169	194	171	97	20	254	472	352	407	722	228	221
54236	1997	4.4372	176	230	293	318	296	228	144	38	109	165	209	199	101	18	105	317	723	178	2405	729	243
54236	1998	6.65985	197	237	262	278	275	247	183	64	112	163	203	183	131	63	240	977	1116	2284	1129	267	471
54236	1999	5.1546	160	240	273	306	284	245	153	32	102	160	216	182	122	23	154	273	1382	590	573	135	237
54236	2000	3.89996	160	248	317	318	294	254	146	31	117	170	214	200	120	17	281	430	136	573	1013	275	159
54236	2001	6.75279	178	251	294	305	286	247	182	38	113	182	206	179	108	44	48	267	859	441	1003	256	63
54236	2002	5.55282	168	267	261	305	279	262	124	52	126	159	207	176	111	10	361	92	677	1077	1345	9	146
54236	2003	4.36493	183	250	274	282	285	243	157	45	118	156	196	178	124	42	26	49	1281	1388	1365	231	643
54236	2004	6.8337	184	237	292	282	278	244	186	47	111	169	191	172	115	42	10	357	720	2922	1047	275	68
54236	2005	7.15212	171	221	265	290	285	254	181	44	103	177	210	196	126	44	446	703	1389	1457	1169	484	166
54236	2006	5.43468	136	246	275	288	301	255	179	22	118	171	197	195	114	46	239	400	896	790	285	373	297
54236	2007	6.8226	169	251	308	295	295	267	167	36	122	185	197	194	122	30	126	565	901	1092	682	70	220
54236	2008	8.45121	188	225	264	290	285	253	185	58	110	164	205	189	116	48	342	654	515	1631	1157	314	205
54236	2009	5.28979	183	265	266	282	291	246	165	46	121	161	192	180	108	39	708	287	659	2189	413	48	214
54236	2010	8.80931	117	223	295	282	274	240	143	16	112	169	210	184	121	29	326	1002	98	2563	1701	335	492
54324	1980	4.85638	141	267	307	309	281	238	157	4	116	180	197	176	80	21	124	59	426	568	1440	81	83
54324	1981	6.18938	223	252	314	328	301	256	168	58	105	168	216	170	103	18	8	258	292	737	373	434	69
54324	1982	5.47439	210	238	302	307	307	260	193	66	111	166	190	192	101	44	211	407	432	529	499	213	254
54324	1983	7.99413	191	261	306	303	299	265	174	56	124	171	194	172	127	16	854	226	518	654	1187	248	22
54324	1984	8.25516	175	269	283	313	290	247	171	39	119	168	190	184	98	32	180	54	1151	704	1930	341	207
54324	1985	4.43918	185	244	272	293	282	228	191	42	116	163	198	188	99	41	266	670	783	1769	1790	301	27
54324	1986	5.1715	186	260	288	279	283	233	146	29	111	170	183	164	94	7	282	232	737	1746	1113	1068	137
54324	1987	7.55501	187	249	277	297	289	255	182	44	111	151	183	179	111	37	306	619	785	753	1122	229	26
54324	1988	8.52269	180	252	287	309	289	242	196	30	100	167	208	189	116	34	149	358	712	540	1021	669	121
54324	1989	4.60411	222	271	284	284	298	235	182	54	120	163	183	167	96	43	54	584	1069	1957	474	347	325
54324	1990	10.2395	173	230	283	286	298	243	205	44	108	157	202	190	103	43	77	692	870	2497	742	1410	0
54324	1991	9.08655	185	238	277	290	311	256	179	35	110	154	187	191	110	30	274	540	1321	2511	175	286	90
54324	1992	10.4156	192	253	273	306	293	248	169	42	113	147	196	180	114	22	168	318	582	1127	458	305	280
54324	1993	9.93402	172	268	286	280	291	257	174	30	129	165	194	175	112	32	122	176	1932	2691	560	202	149
54324	1994	5.74879	226	241	318	310	305	248	177	66	114	190	220	205	111	43	5	819	646	3612	1172	862	58
54324	1995	8.381	185	230	282	292	285	241	185	53	103	169	190	185	117	64	136	352	854	1921	1332	808	148
54324	1996	5.36378	182	255	291	289	272	254	168	53	127	179	197	178	121	43	64	409	1542	1776	1736	364	168
54324	1997	4.27164	192	243	305	328	316	239	171	60	118	177	228	205	117	43	264	326	435	900	1438	481	156
54324	1998	9.82634	219	256	271	295	287	270	200	84	129	173	214	188	145	69	547	1259	654	1981	1701	275	640
54324	1999	8.90454	192	259	293	325	302	256	183	52	123	177	217	187	134	47	166	261	921	589	744	122	164
54324	2000	4.60909	184	270	329	346	298	263	160	47	135	191	225	200	129	41	245	486	425	553	1460	324	60
54324	2001	8.79485	207	277	307	322	302	264	189	67	141	197	210	183	126	62	89	169	764	1589	810	39	308
54324	2002	9.64981	185	283	271	322	297	270	136	67	140	168	212	185	129	27	583	43	1381	789	943	177	228
54324	2003	7.04849	205	268	285	299	304	253	174	68	139	165	206	192	136	48	79	253	2215	606	1280	396	314
54324	2004	6.19129	207	253	302	300	290	267	204	79	126	192	198	181	132	57	161	329	229	1242	667	440	320
54324	2005	7.86911	207	239	278	304	289	266	195	56	104	170	205	184	127	44	268	959	1081	848	1141	243	141
54324	2006	5.11992	155	262	299	295	306	264	197	38	119	171	201	190	108	55	138	158	1959	244	426	287	326
54324	2007	6.8545	181	256	320	297	301	272	177	40	122	187	197	186	127	42	174	688	269	1691	647	236	335
54324	2008	5.52717	204	240	278	304	298	267	197	65	113	165	208	189	124	46	352	368	800	1119	518	159	242
54324	2009	2.2161	198	286	282	317	323	265	185	66	138	158	195	185	130	39	516	239	981	339	450	103	49
54324	2010	7.01222	142	241	297	298	290	249	160	20	119	168	212	183	115	29	417	903	408	1724	968	1180	886
54337	1980	3.83152	126	227	277	280	274	235	154	26	110	177	201	185	112	44	73	177	1132	463	1563	165	157
54337	1981	4.07658	206	227	288	296	288	252	170	71	119	177	222	189	136	49	282	315	1862	750	456	126	170
54337	1982	4.15496	178	221	281	288	293	255	189	58	121	175	198	209	133	69	96	366	411	1278	946	22	224
54337	1983	4.32605	161	226	297	288	289	260	173	55	128	184	205	194	157	49	1403	131	104	1493	1217	258	77
54337	1984	3.26894	149	243	260	296	282	244	166	49	130	178	206	204	134	60	286	201	1362	279	2512	183	260
54337	1985	2.24485	165	213	243	278	273	227	182	57	117	166	206	201	127	76	413	963	489	1600	3190	495	76
54337	1986	3.65939	160	233	265	268	270	233	147	48	118	178	195	187	123	37	398	188	1052	1696	824	1244	314
54337	1987	2.74714	145	212	261	285	281	241	170	41	117	163	200	204	137	66	389	755	541	1060	2214	1126	207
54337	1988	3.78203	159	227	267	284	281	244	190	44	120	174	210	201	141	72	239	391	367	1733	1387	662	246
54337	1989	4.30555	197	258	265	276	299	240	180	69	136	169	197	197	130	69	66	341	893	1139	234	380	483
54337	1990	3.52119	153	212	259	273	294	247	201	49	117	169	206	206	136	80	196	751	1117	1690	884	1930	0
54337	1991	3.67254	165	217	266	281	297	245	169	55	119	167	202	214	144	69	314	424	1696	3941	274	591	341
54337	1992	4.17416	171	242	256	303	284	251	172	56	128	156	210	198	142	61	80	479	638	1050	572	469	168
54337	1993	4.578	168	246	263	266	283	253	173	53	126	174	203	194	141	57	187	88	1283	1448	1307	270	223
54337	1994	3.00184	201	225	287	299	293	247	177	78	118	196	231	219	139	70	5	1406	468	2267	2653	1076	315
54337	1995	3.31033	160	214	260	267	283	236	177	49	115	172	199	202	138	83	150	336	966	2569	1129	732	191
54337	1996	6.24084	162	235	270	279	267	247	162	48	127	180	204	192	134	56	42	675	1143	2028	1268	900	375
54337	1997	2.59534	186	232	290	309	301	234	166	69	123	179	230	215	131	56	47	516	293	554	2766	717	45
54337	1998	0.0372154	174	232	244	281	281	260	196	76	125	173	216	198	160	90	399	1285	1010	2323	3214	187	605
54337	1999	4.60913	165	244	274	314	294	252	174	54	127	177	229	206	152	63	221	174	1223	463	1021	207	176
54337	2000	4.39097	167	244	314	317	293	263	160	55	129	191	226	212	150	57	374	375	77	928	2002	132	249
54337	2001	7.70984	179	248	285	299	293	257	191	65	134	197	218	200	142	80	107	412	1192	758	964	276	374
54337	2002	6.25729	167	264	257	306	287	268	146	72	147	171	215	196	150	47	592	45	1041	1096	1040	22	101
54337	2003	6.36901	183	244	266	279	290	249	173	69	133	173	210	209	151	70	69	209	1198	602	739	229	611
54337	2004	7.42676	185	237	280	285	282	256	199	76	136	191	208	196	151	80	238	334	1947	2146	1310	476	200
54337	2005	6.12514	177	216	257	292	286	257	192	69	119	184	219	208	158	77	285	989	1611	1990	1021	337	303
54337	2006	5.10298	146	242	270	280	294	259	196	51	136	180	211	213	143	88	252	83	1664	751	1181	287	570
54337	2007	5.73456	171	247	283	286	300	271	174	61	139	191	208	209	156	72	247	608	344	2222	920	469	333
54337	2008	6.31714	183	222	252	298	294	258	194	72	122	172	219	210	149	85	396	763	869	2823	865	348	281
54337	2009	5.37187	195	265	276	298	307	257	186	76	143	181	215	209	151	75	493	370	907	729	1039	279	301
54337	2010	5.31388	130	223	277	291	285	250	164	36	124	182	226	206	150	60	459	1042	388	1637	2500	808	763
54342	1980	5.56846	131	239	281	288	279	231	137	22	106	182	198	189	107	36	211	652	1384	1066	1217	330	942
54342	1982	6.54344	185	222	279	294	297	240	175	50	117	166	195	207	114	58	99	803	409	722	2298	125	501
54342	1983	7.66105	175	234	281	280	291	254	148	48	123	174	200	197	148	32	603	579	1115	1926	1770	822	318
54342	1985	4.2878	166	237	266	283	281	226	172	48	121	169	206	204	122	67	391	629	831	2333	2814	421	162
54342	1986	4.41002	155	225	271	273	266	228	135	43	112	179	197	187	123	38	859	302	1312	2868	2665	935	278
54342	1987	5.78015	150	223	264	290	281	233	166	49	117	167	201	200	128	63	703	244	995	888	1978	942	472
54342	1988	5.80952	154	230	284	297	286	241	178	40	117	181	222	212	144	60	412	850	471	1151	1633	1309	180
54342	1989	4.05819	193	248	260	281	293	220	165	38	117	157	186	183	104	37	85	467	1046	1508	154	931	268
54342	1990	6.03564	153	214	265	285	291	234	186	39	112	171	207	199	114	52	550	592	988	930	733	1409	43
54342	1991	5.91174	163	223	262	275	298	237	151	35	105	158	199	205	118	37	580	393	1644	2984	285	381	669
54342	1992	6.93092	168	229	251	288	277	223	152	40	109	144	193	184	108	26	283	466	770	1741	357	1089	248
54342	1993	7.63623	154	244	263	279	280	238	151	24	110	166	198	181	114	20	353	184	982	1362	2133	487	226
54342	1994	3.75964	201	230	292	307	294	235	162	53	107	179	230	208	115	39	30	885	832	2252	3388	989	282
54342	1995	3.20772	157	210	266	270	284	232	166	31	100	166	191	193	111	54	305	1072	1622	3326	1276	539	279
54342	1996	6.05979	154	235	277	277	272	239	146	32	111	174	197	178	114	31	95	490	982	2479	1370	651	693
54342	1997	5.44206	177	228	286	319	303	231	141	43	110	170	213	208	106	27	43	347	610	775	2700	492	308
54342	1998	6.93546	208	240	263	285	276	253	184	75	123	173	210	190	140	75	410	732	764	2820	2398	520	331
54342	1999	6.53212	170	235	276	310	286	240	153	51	114	172	223	194	135	43	315	100	599	1319	1571	714	174
54342	2000	5.25102	160	241	308	313	296	254	143	43	127	189	219	215	133	37	542	259	340	871	1139	237	515
54342	2001	6.2069	181	254	293	302	286	245	183	51	131	192	213	188	124	65	57	158	1397	1001	2086	499	270
54342	2002	6.09832	178	260	264	303	280	259	126	64	135	163	216	191	128	31	406	871	764	2787	1391	1	607
54342	2003	7.2182	180	248	270	280	287	240	160	64	130	169	203	187	138	52	382	259	898	1820	881	605	1086
54342	2004	8.01937	182	237	294	282	280	245	185	71	126	185	209	189	138	61	205	233	1440	2705	1033	507	49
54342	2005	6.88131	171	216	265	292	284	253	175	58	111	180	214	204	137	56	744	1143	1326	1799	1911	485	408
54342	2006	6.12504	137	245	269	289	294	251	185	27	118	166	202	200	113	53	444	324	1046	939	1152	496	616
54342	2007	8.04383	161	245	298	289	285	254	161	30	109	177	195	196	129	28	74	583	266	2010	1979	340	343
54342	2008	7.44751	192	221	264	290	285	246	180	51	106	161	205	186	120	49	710	791	881	2211	1093	700	179
54342	2009	6.46955	181	260	261	280	295	243	171	44	122	158	189	178	107	32	1048	444	1092	1221	631	264	928
54342	2010	6.11369	115	222	289	287	274	237	151	16	110	165	210	187	129	25	727	1348	355	1491	3569	560	524
54346	1980	3.77839	119	233	265	278	267	220	132	23	104	175	192	180	97	31	230	527	1536	1758	797	533	1025
54346	1981	4.53961	185	211	272	291	278	233	146	59	107	161	216	176	113	32	210	999	1306	2815	1073	987	606
54346	1982	5.57409	176	211	271	289	291	236	180	46	111	149	185	198	103	50	178	1225	965	916	1850	92	462
54346	1983	5.98009	170	227	281	274	289	244	143	51	116	165	195	188	136	19	626	701	382	2500	1547	746	421
54346	1984	6.94533	150	234	263	290	287	228	146	32	105	168	187	194	106	36	559	361	1148	1659	2059	374	604
54346	1985	4.75476	159	234	258	274	276	214	166	41	113	161	199	195	107	54	408	563	598	4648	3756	810	81
54346	1986	3.64273	144	218	260	265	260	218	134	31	94	160	184	173	107	22	422	600	1316	2953	1909	1218	337
54346	1987	5.87289	151	214	255	279	276	222	163	43	107	149	186	188	112	51	688	581	1204	1088	2385	1060	612
54346	1988	4.13548	142	217	272	291	286	229	169	25	98	154	205	197	124	38	567	435	470	1537	2223	926	360
54346	1989	4.35758	194	243	262	278	291	228	166	44	108	153	184	178	108	43	225	449	879	2132	399	485	267
54346	1990	8.11212	148	203	264	280	288	234	184	37	105	164	201	194	117	51	684	557	735	2106	1527	1367	186
54346	1991	8.71029	165	217	260	278	292	232	154	43	102	152	195	194	123	35	449	492	943	2667	1556	458	492
54346	1992	8.27291	160	223	246	292	275	221	154	44	99	136	189	185	107	25	375	428	618	1892	1387	1263	338
54346	1993	8.89222	149	234	254	267	272	237	149	27	108	161	192	172	115	20	464	245	1590	1680	1248	419	219
54346	1994	9.22171	193	217	285	305	293	227	161	65	103	171	225	203	114	37	224	884	1108	1841	2978	640	261
54346	1995	3.45296	147	204	258	267	272	226	166	33	96	159	192	190	109	58	399	1554	2098	5009	2129	373	389
54346	1996	5.73411	143	229	273	273	269	238	143	33	103	168	194	177	122	34	89	819	1209	2105	2009	798	675
54346	1997	5.30266	165	213	283	318	300	222	136	38	98	156	205	197	104	27	146	590	654	1631	1444	510	428
54346	1998	7.79504	197	231	259	284	270	248	185	72	107	169	204	187	137	67	388	671	919	878	2604	636	303
54346	1999	6.218	166	225	272	303	276	237	156	44	98	159	207	185	125	37	410	175	648	2279	1342	361	249
54346	2000	5.44088	146	231	312	307	293	251	141	32	111	166	204	203	125	33	643	587	419	1534	902	533	780
54346	2001	6.81353	170	239	285	292	281	246	183	46	126	182	206	178	123	57	80	459	1555	2513	1662	350	553
54346	2002	6.07045	169	250	253	288	276	254	122	59	119	150	204	182	115	28	389	342	1238	1878	1281	32	762
54346	2003	7.10227	172	242	266	281	282	232	154	59	120	161	193	176	135	44	910	295	1467	1774	1551	777	1463
54346	2004	5.77855	178	233	299	287	288	252	187	66	118	180	213	192	141	60	382	372	1111	2383	905	763	116
54346	2005	44.1143	161	209	255	290	280	252	181	53	101	174	210	195	127	54	1008	1199	1391	2031	2024	255	697
54346	2006	5.24355	142	242	264	279	290	247	187	35	124	166	200	205	124	63	464	668	1777	1073	1270	617	626
54346	2007	5.18414	144	233	302	288	284	252	159	38	110	178	197	199	136	41	445	721	351	1596	1441	571	324
54346	2008	5.47009	186	213	262	287	285	244	180	64	108	160	208	188	130	63	272	795	1354	1536	2115	176	229
54346	2009	4.44444	175	255	256	282	297	243	173	55	128	161	193	186	123	49	1078	415	1155	872	908	623	659
54346	2010	4.25714	110	213	287	286	278	232	155	22	112	167	211	194	136	38	844	948	947	2138	4654	937	403
54471	1980	4.13979	125	210	261	280	273	228	138	37	119	191	211	197	127	50	152	384	1098	762	868	428	736
54471	1981	3.78207	167	211	264	294	280	237	153	76	128	189	234	199	140	59	93	574	607	2011	2929	368	601
54471	1982	3.68652	157	219	263	285	290	237	174	69	128	179	207	215	139	81	261	293	308	901	3365	263	296
54471	1983	4.57837	159	215	269	278	286	252	156	62	137	191	214	207	164	52	672	863	434	1368	468	823	162
54471	1984	4.49304	147	230	255	287	286	236	157	56	133	187	211	212	132	56	214	165	1484	954	1131	733	852
54471	1985	3.66565	150	215	254	278	279	219	172	61	127	179	217	216	136	79	472	687	157	3580	4281	633	94
54471	1986	4.46151	151	213	261	271	266	225	137	56	124	183	206	193	130	46	410	505	1264	2226	1038	1061	217
54471	1987	4.5785	132	208	252	285	284	237	168	53	120	172	209	206	138	72	1042	353	501	764	1104	444	312
54471	1988	4.50149	138	217	266	281	280	242	179	47	121	181	222	214	151	77	436	693	648	2827	796	1024	247
54471	1989	2.28654	173	232	258	278	284	230	173	66	139	175	210	199	131	70	56	242	1238	1928	181	654	562
54471	1990	4.48922	142	203	255	280	289	243	189	60	121	181	218	217	143	81	347	1617	1177	1957	1442	1646	36
54471	1991	5.3024	159	213	260	279	295	241	166	60	123	176	213	218	145	70	387	305	887	3078	538	758	364
54471	1992	6.7199	162	227	246	293	282	237	161	68	130	163	218	203	142	52	289	391	380	576	259	713	271
54471	1993	8.55277	147	225	251	274	280	246	158	52	133	183	212	204	144	52	178	171	951	1373	2350	385	165
54471	1994	3.86401	187	217	281	300	295	240	171	82	132	198	243	228	146	69	104	970	445	2932	2632	1268	120
54471	1995	7.53842	151	206	259	270	281	232	171	59	120	185	207	211	142	81	271	839	692	1883	1782	504	266
54471	1996	5.13183	145	220	264	275	270	239	152	57	133	191	208	196	146	61	41	546	1180	3254	1964	198	927
54471	1997	4.1331	168	213	273	311	294	233	156	68	126	188	232	223	132	47	136	385	344	1375	2156	294	35
54471	1998	7.15709	186	222	245	285	280	257	194	87	140	186	224	205	163	97	259	524	659	907	1387	177	289
54471	1999	5.79549	164	222	259	304	285	246	159	60	125	187	230	206	151	68	293	259	366	1220	1795	330	164
54471	2000	2.27727	157	227	287	308	294	260	156	64	133	199	229	223	152	56	433	715	198	970	1543	174	665
54471	2001	7.25785	162	231	275	297	288	245	179	70	144	202	228	205	144	81	48	166	627	1706	2642	894	359
54471	2002	7.31227	165	244	258	299	278	254	134	78	147	179	228	206	154	48	296	126	635	1022	2337	73	814
54471	2004	6.19946	173	221	273	284	278	248	186	80	136	195	219	203	160	89	447	164	119	2348	722	451	111
54471	2005	5.94272	168	212	265	294	284	254	178	73	125	194	230	217	158	78	665	1679	940	1273	1456	110	398
54471	2006	6.18834	128	225	257	275	284	248	186	45	139	191	220	221	156	91	287	430	744	1264	1127	155	437
54471	2007	5.5	146	229	269	276	285	258	163	63	142	203	221	220	164	77	311	494	395	1419	655	272	352
54471	2008	5.77253	160	205	245	277	276	244	176	78	132	179	223	211	162	91	330	425	1259	2059	913	429	312
54471	2009	5.21186	159	222	260	277	286	236	176	73	147	191	217	220	151	77	713	463	920	814	723	297	396
54471	2010	4.51477	115	202	255	285	273	232	157	36	125	184	231	213	161	69	497	963	317	2719	3690	815	630
54497	1980	3.97372	122	190	230	256	266	231	151	25	88	160	189	184	118	54	644	213	1680	1407	644	737	1701
54497	1981	4.72119	158	188	234	267	272	236	161	52	99	154	210	184	128	48	181	1035	1041	3371	1054	577	547
54497	1982	5.609	147	192	240	273	284	238	184	37	110	153	187	208	124	83	293	1393	713	1503	3690	174	224
54497	1983	5.17991	157	200	248	253	284	253	164	47	111	159	199	206	159	57	849	936	361	3818	2544	1823	174
54497	1984	5.17054	135	212	235	276	277	235	165	33	105	160	195	205	129	56	495	272	2116	1471	3826	1752	452
54497	1985	2.37867	145	198	238	264	271	224	174	45	112	158	204	209	140	75	413	785	595	5797	5082	1158	41
54497	1986	3.62202	135	201	251	253	262	233	154	34	100	164	197	188	131	60	133	305	1270	2816	1298	1089	444
54497	1987	3.24174	122	192	240	258	268	229	171	31	97	153	193	203	132	77	971	300	1251	2331	2676	841	214
54497	1988	2.36753	135	199	249	266	288	244	183	33	106	162	206	207	150	69	337	484	572	2872	1086	865	257
54497	1989	4.23282	180	214	238	261	285	228	165	54	110	158	200	198	130	64	85	271	1587	1690	966	815	835
54497	1990	5.27967	133	178	225	262	284	233	186	44	105	161	207	206	142	74	786	1441	1688	2568	2250	1074	0
54497	1991	6.30557	156	206	248	269	296	246	169	43	106	160	204	208	141	54	533	638	1712	2150	742	231	1050
54497	1992	6.65284	152	210	238	276	281	231	169	48	103	146	202	196	127	60	334	709	748	3345	170	2799	596
54497	1993	7.08013	136	206	227	250	273	247	161	34	107	162	191	187	139	44	864	400	1761	1842	872	1276	164
54497	1994	6.71102	179	203	256	278	292	246	182	59	104	168	224	218	138	74	68	1042	754	1786	3720	732	1219
54497	1995	5.4097	135	203	240	260	277	235	182	35	95	158	200	207	126	74	253	2059	1733	2323	3715	763	324
54497	1996	6.23881	128	212	249	255	276	245	167	29	102	168	195	198	146	65	260	356	812	5705	1276	608	628
54497	1997	4.10306	163	198	263	293	286	228	152	45	106	164	220	215	126	43	216	1058	280	1368	1946	506	368
54497	1998	6.40915	168	210	233	263	274	252	199	71	114	164	205	200	162	87	487	847	970	5348	2910	1401	228
54497	1999	5.53641	154	208	248	286	290	249	168	57	105	162	215	208	156	62	607	609	297	1826	2483	2476	351
54497	2000	4.54105	143	202	274	280	287	255	160	43	108	177	214	221	153	58	408	336	376	1837	1498	239	438
54497	2001	6.21417	160	214	250	275	285	250	190	44	121	175	213	203	151	93	11	634	1168	2718	1214	1192	731
54497	2002	6.27894	154	226	247	273	278	254	137	54	122	156	210	200	145	51	727	274	683	1794	1851	247	1474
54497	2003	5.7502	150	217	245	265	272	235	165	63	113	169	195	191	150	62	1262	833	1459	2696	2169	855	450
54497	2004	5.07766	157	205	249	252	278	245	181	56	110	172	208	202	150	72	734	1127	575	3180	1666	1443	111
54497	2005	4.06513	145	197	228	270	267	248	179	56	98	167	209	203	154	65	997	1714	2269	1951	3298	1188	152
54497	2006	5.36072	132	211	232	257	283	254	199	35	115	159	197	219	144	100	142	638	669	2282	3654	2179	207
54497	2007	5.15091	139	215	263	267	276	254	173	48	115	173	202	211	161	70	715	1016	323	1034	4524	1779	1014
54497	2008	5.31633	167	180	238	263	277	249	188	55	107	162	208	198	149	82	222	645	962	3290	2429	239	135
54497	2009	4.80363	153	221	230	268	292	247	189	47	120	164	195	201	142	76	1203	563	1557	2140	628	239	675
54497	2010	3.51485	114	193	262	272	271	243	166	32	108	168	216	207	161	62	541	1248	382	1664	3579	925	597
54662	1984	4.23339	134	215	237	262	272	237	174	61	130	172	205	222	174	110	197	73	2438	1290	550	285	213
54662	1985	2.38426	143	179	220	265	265	220	182	68	115	160	212	214	164	120	265	619	439	2219	3681	1115	71
54662	1986	3.27111	145	213	243	258	257	228	153	65	127	175	204	201	158	83	108	176	567	662	956	699	434
54662	1987	4.46165	122	189	240	263	266	231	179	48	113	167	204	212	171	109	441	258	657	1664	2720	1513	134
54662	1988	3.17232	144	203	246	260	275	241	188	63	125	173	209	219	181	123	140	317	429	1279	1419	697	186
54662	1989	1.93671	168	230	238	263	281	238	181	86	140	170	211	217	169	111	102	166	1004	1130	429	486	444
54662	1990	5.48923	139	178	234	259	282	239	195	61	108	168	207	224	179	124	293	1333	962	1294	768	578	32
54662	1991	4.69116	154	195	262	274	287	245	179	68	122	178	213	224	178	104	349	516	526	1234	431	260	384
54662	1992	3.36226	155	213	228	283	274	239	164	76	126	157	217	218	173	98	63	445	1189	868	919	2766	521
54662	1993	4.03941	147	215	230	249	275	253	171	65	131	164	199	213	188	101	211	377	837	842	761	317	90
54662	1994	3.65251	168	205	254	284	283	241	176	90	124	186	226	231	179	112	101	726	674	997	3679	800	552
54662	1995	4.11615	137	197	235	256	279	230	179	62	120	167	203	225	169	114	71	1019	1245	1310	1711	566	409
54662	1996	6.6374	128	216	242	253	266	243	168	58	132	179	201	211	177	103	357	347	934	1926	1915	394	315
54662	1997	4.28521	167	201	261	296	289	231	173	84	129	188	235	235	172	103	29	670	688	613	2440	163	38
54662	2004	6.4433	168	212	261	275	268	243	191	82	135	192	219	213	186	125	331	430	670	1505	2151	465	189
54662	2005	5.53156	152	194	245	280	272	248	185	72	118	171	223	219	183	117	430	1346	1660	1006	1733	871	162
54662	2006	6.19857	136	203	247	255	280	248	204	57	130	170	207	227	179	131	290	310	722	1172	1057	98	733
54662	2007	6.34159	146	224	252	265	277	252	172	77	145	183	211	225	195	111	428	564	539	1828	1922	874	1281
54662	2008	6.3696	162	193	221	263	268	247	189	80	122	164	210	219	185	126	223	822	901	1052	1381	148	253
54662	2009	5.85236	160	231	260	264	284	237	192	80	144	186	208	221	181	126	1255	1057	397	2326	999	535	189
54662	2010	5.66825	112	194	236	276	265	233	163	47	120	164	222	215	172	96	363	813	610	466	2675	838	646
50949	1985	6.29833	145	241	263	268	262	203	132	17	98	160	192	188	101	32	252	155	935	1493	1986	409	142
50949	1986	6.27425	126	222	268	269	257	209	116	6	91	167	189	169	98	-1	65	78	1204	1958	601	433	0
50949	1987	8.27328	137	205	264	277	258	206	127	12	81	150	182	181	102	25	26	333	465	1853	2002	372	158
50949	1988	6.50599	133	200	281	280	274	212	141	10	87	165	197	190	109	24	275	649	393	1871	678	545	63
50949	1989	6.05797	157	223	251	273	280	197	140	22	92	155	183	174	95	25	56	104	899	989	376	388	203
50949	1990	8.06258	130	207	261	277	270	203	166	21	102	163	195	181	98	51	317	617	954	2080	718	751	66
50949	1991	8.31627	137	221	257	263	294	212	122	23	101	153	181	195	105	26	255	221	700	1725	96	522	353
50949	1992	6.32676	138	211	237	288	268	206	147	21	96	141	187	172	95	21	213	405	1104	910	225	322	146
50949	1993	9.63839	134	221	251	277	265	222	127	3	97	154	200	176	111	20	53	384	1165	848	860	427	261
50949	1994	8.47406	164	207	291	291	280	213	135	33	95	180	215	193	118	30	12	359	796	2115	576	490	77
50949	1995	6.18104	133	191	279	275	273	221	144	15	86	170	194	181	101	48	73	261	697	840	572	161	506
50949	1996	8.68296	138	234	279	282	271	218	123	27	116	165	192	173	89	6	115	177	645	979	522	247	107
50949	1997	4.34751	158	214	290	314	277	210	101	26	99	177	212	189	102	5	24	584	140	475	2391	223	145
50949	1998	10.6093	191	238	261	279	263	227	150	60	118	166	205	189	126	54	34	462	1265	1226	900	548	466
50949	1999	8.49547	145	204	261	299	269	219	118	27	88	158	218	174	112	9	113	364	1021	816	841	43	116
50949	2000	6.4364	128	228	294	305	279	238	118	10	108	174	204	191	115	11	134	550	186	668	1179	226	389
50949	2001	7.29701	152	233	285	300	279	234	154	23	101	173	194	170	100	26	38	325	614	1264	224	171	8
50949	2002	8.05919	146	244	254	288	256	246	90	38	113	154	195	167	102	-3	332	149	1563	2254	608	36	259
50949	2003	5.81981	169	235	264	271	263	218	130	35	108	163	193	170	110	35	32	263	640	952	1422	494	432
50949	2004	6.99597	149	217	295	276	278	230	156	16	106	179	189	168	113	41	0	224	291	595	1001	242	17
50949	2005	9.46	145	205	262	274	275	233	145	26	97	174	200	186	115	31	302	260	1147	1357	903	557	250
50949	2006	9.99647	119	237	261	282	283	235	146	-2	106	163	192	184	110	28	51	147	1184	718	540	375	234
50949	2007	6.06056	137	219	297	286	283	235	143	18	107	187	189	181	118	20	123	447	378	631	667	119	169
50949	2008	12.9	176	201	275	278	276	227	150	53	95	175	206	178	104	34	321	715	813	2543	825	566	106
50949	2009	1.16102	165	249	240	274	283	221	136	35	117	148	185	177	99	22	470	205	941	944	482	324	317
50949	2010	7.42161	90	213	309	282	270	242	122	-7	112	193	199	177	112	17	321	1190	69	520	732	61	140
54157	1980	3.22191	113	224	274	269	268	214	113	3	99	172	188	176	88	14	265	453	1098	1789	992	429	383
54157	1981	3.12761	176	216	277	284	257	226	135	41	97	157	210	162	100	13	233	645	414	2535	1007	444	312
54157	1982	4.52295	172	215	287	289	288	229	158	39	96	154	189	190	95	38	364	488	310	890	1303	153	277
54157	1983	5.31684	167	227	263	270	279	236	131	45	111	154	188	180	126	9	714	643	691	1796	1158	362	91
54157	1984	5.36378	144	236	262	279	270	214	120	19	105	158	187	180	93	9	403	644	1975	1473	2079	427	550
54157	1985	4.96745	154	235	259	265	266	214	154	25	98	152	186	183	93	33	231	156	904	2530	2760	331	215
54157	1986	5.33907	139	226	263	264	256	216	129	23	94	167	185	168	98	3	510	148	1639	2383	927	920	152
54157	1987	5.73652	144	218	267	275	267	215	150	34	97	146	185	187	105	32	55	226	954	1079	1692	1385	180
54157	1988	5.56283	143	214	278	289	274	228	159	21	92	162	202	190	114	20	482	621	739	1516	1700	630	235
54157	1989	5.28049	178	236	255	271	282	210	158	34	96	151	175	175	96	34	293	663	866	3616	292	361	191
54157	1990	6.42682	143	210	260	275	277	226	178	36	101	162	196	182	102	55	432	956	1453	1778	760	315	115
54157	1991	6.22478	149	216	259	269	294	230	139	36	101	151	186	194	111	35	328	347	1209	2048	343	414	351
54157	1992	5.78538	154	215	243	288	269	213	150	31	99	139	188	178	102	19	261	442	693	1869	507	532	190
54157	1993	7.06919	142	234	257	277	274	225	139	14	108	153	196	173	106	14	181	240	1180	1314	2492	817	161
54157	1994	6.77208	181	220	296	300	282	220	145	47	102	178	218	201	115	29	34	405	364	2451	1861	989	142
54157	1995	4.91698	147	198	268	266	272	225	154	28	84	166	187	184	102	47	299	818	764	1689	724	213	539
54157	1996	7.3003	143	233	278	274	265	227	132	33	111	172	198	174	99	20	150	263	799	1712	1434	307	329
54157	1997	5.16116	164	215	284	307	285	215	120	34	103	177	212	199	104	16	121	992	203	716	3275	776	172
54157	1998	7.35955	204	233	265	277	268	239	172	76	122	173	204	186	133	65	98	673	865	2390	2533	322	378
54157	1999	6.17732	152	221	263	301	273	228	140	35	98	160	217	183	122	26	439	440	676	1982	1630	122	158
54157	2000	4.96372	143	236	298	305	289	246	133	26	122	177	213	204	129	17	244	675	806	194	2332	290	121
54157	2001	4.31541	174	243	292	294	274	241	171	45	120	188	206	180	118	51	46	376	1406	1238	1166	323	95
54157	2002	6.66907	162	251	258	296	272	255	108	54	124	152	205	179	124	12	535	62	615	907	876	61	365
54157	2003	10.4513	178	239	264	282	274	229	140	59	125	168	200	183	125	35	48	432	1369	757	1395	265	624
54157	2004	7.80989	169	227	290	271	273	235	170	47	116	175	192	169	120	46	20	420	642	1962	1079	248	47
54157	2005	7.92416	159	214	262	276	277	240	158	40	106	172	203	192	114	42	539	562	2195	1629	1791	670	389
54157	2006	9.63845	126	237	265	284	280	240	165	16	115	164	195	192	109	43	327	298	1349	806	1465	431	291
54157	2007	7.36589	149	233	302	283	275	241	152	32	114	191	192	184	117	15	50	515	127	1071	1549	158	156
54157	2008	8.99219	183	209	258	278	274	233	161	64	99	162	201	176	98	34	307	773	1549	1862	1021	526	155
54157	2009	6.39589	168	247	247	277	291	232	153	50	119	150	180	173	99	21	494	405	696	806	574	39	431
54157	2010	6.52713	100	220	297	277	264	229	130	7	114	177	201	179	112	24	419	823	161	2794	2172	366	681
54161	1980	2.16581	102	209	270	265	263	203	97	-8	86	160	180	176	86	9	337	887	1317	1095	1272	407	685
54161	1981	0.861248	162	207	260	281	249	212	116	36	87	146	206	153	93	7	99	564	1337	1275	956	218	349
54161	1982	1.23387	162	210	285	288	283	219	143	35	92	154	187	190	88	26	109	228	496	599	964	154	262
54161	1983	1.86856	162	218	244	265	268	222	119	32	101	138	177	170	118	5	757	880	866	1510	797	798	85
54161	1984	2.175	131	231	265	277	261	203	107	11	103	159	186	178	91	2	208	270	529	2125	2501	373	389
54161	1985	4.39898	144	231	252	257	261	211	145	19	100	155	188	185	97	33	202	196	1657	1739	3500	189	322
54161	1986	3.03919	123	218	263	257	248	206	117	12	87	166	181	162	97	1	458	202	835	4436	945	531	74
54161	1987	2.90017	134	210	256	270	262	206	136	22	86	143	181	182	101	27	25	293	937	1275	1692	1172	158
54161	1988	0.860436	127	204	275	280	265	213	142	11	86	162	198	187	110	26	279	629	464	1483	1164	345	96
54161	1989	1.71348	159	225	250	266	274	193	142	27	100	151	177	171	99	31	326	297	830	2790	666	839	131
54161	1990	2.54475	125	202	253	264	263	214	168	25	102	159	187	178	104	51	535	719	669	1880	973	314	122
54161	1991	3.8546	133	213	250	259	285	213	126	27	98	151	181	193	109	34	217	208	1357	3130	244	1079	298
54161	1992	3.09791	142	201	234	281	261	202	139	24	95	136	184	171	98	27	253	517	1036	1406	986	360	294
54161	1993	3.38589	132	221	247	271	263	215	127	6	101	152	193	169	107	16	69	342	1202	1179	787	665	136
54161	1994	4.62617	166	210	289	289	275	209	131	41	97	178	211	197	115	29	17	536	1411	2236	1312	887	124
54161	1995	4.43859	137	186	264	262	263	215	143	14	78	162	183	178	96	49	145	930	1009	1947	850	238	263
54161	1996	9.07392	132	227	272	266	258	214	119	24	111	166	190	166	94	11	176	568	1142	1192	971	205	204
54161	1997	2.23007	156	204	279	297	275	204	107	31	93	168	204	189	97	6	27	1105	324	818	2301	807	76
54161	1998	6.00022	194	230	260	270	258	230	156	66	113	162	198	178	125	59	113	605	1255	1343	1868	257	379
54161	1999	2.79542	137	210	253	297	264	214	125	26	84	152	211	174	111	15	189	311	1040	601	1878	170	199
54161	2000	0.681812	130	228	292	298	276	235	123	16	116	173	209	197	127	11	185	453	298	856	1359	324	49
54161	2001	4.53002	163	234	286	287	269	233	157	35	114	181	203	179	114	49	12	485	548	893	1473	223	55
54161	2002	3.97423	151	240	251	289	259	241	95	43	121	152	201	174	118	4	750	122	1216	847	1272	86	378
54161	2003	1.8386	168	230	258	271	260	222	133	46	112	158	191	170	120	32	24	418	1059	1299	1147	174	807
54161	2004	8.36566	157	220	288	268	272	229	162	35	110	174	187	170	124	47	27	514	477	1947	772	245	107
54161	2005	8.07963	150	200	253	270	270	230	149	37	102	174	199	189	120	38	380	387	1900	1667	1297	726	254
54161	2006	7.13689	115	229	252	279	276	229	154	10	107	161	192	194	119	41	307	235	1406	1406	1922	404	329
54161	2007	8.09669	135	217	298	275	270	233	145	25	106	185	188	185	127	25	111	568	42	2709	1090	178	62
54161	2008	6.13504	183	202	265	274	271	225	151	65	99	167	204	182	110	43	223	621	1525	1998	1505	630	170
54161	2009	2.63584	162	245	240	268	282	223	142	47	120	147	183	180	105	26	508	285	1252	1232	645	142	202
54161	2010	2.05679	92	215	294	270	258	225	122	-3	110	181	196	180	115	25	422	1620	305	2763	2059	79	410
54292	1980	1.01	116	233	260	257	251	204	120	-15	69	142	156	153	71	0	88	602	1164	1082	342	253	598
54292	1981	1.25391	173	202	234	275	263	220	143	5	69	124	189	158	78	-3	123	790	1958	756	678	109	105
54292	1983	1.84498	181	218	191	243	280	228	139	9	79	107	152	177	114	-10	279	614	1063	1651	836	299	21
54292	1984	2.95	123	227	242	269	281	218	121	-12	71	137	177	179	81	-5	505	265	813	1512	618	516	560
54292	1985	4.04795	153	236	232	272	278	214	149	-2	64	126	180	187	82	8	304	65	604	1111	1005	352	134
54292	1986	5.35966	149	214	218	237	256	212	127	-10	64	119	151	163	90	-23	212	1207	1520	901	2847	251	9
54292	1987	4.22463	142	219	249	272	254	214	150	-11	61	126	168	176	89	7	581	400	698	1618	1665	793	405
54292	1988	5.23066	136	189	242	241	282	222	153	-8	66	131	159	190	103	7	504	235	804	809	1028	375	328
54292	1989	2.0355	172	212	233	263	276	201	148	4	58	120	170	162	90	4	369	298	669	1533	639	1180	203
54292	1990	5.17459	148	205	235	255	273	219	166	1	81	135	172	180	95	6	351	531	846	1162	1045	1274	12
54292	1991	3.97116	153	220	255	256	275	225	144	-2	69	134	178	176	94	15	219	155	1369	1173	148	259	428
54292	1992	5.48738	145	208	232	289	266	210	152	3	66	123	171	169	91	5	88	345	1167	757	991	1249	101
54292	1993	6.37024	137	224	216	253	244	217	139	-6	69	126	161	156	99	-6	210	238	968	328	1298	624	454
54292	1994	6.64166	162	195	259	293	287	221	147	2	67	131	198	194	110	13	207	947	553	1239	1742	2036	342
54292	1995	3.85681	149	189	230	273	262	222	159	-5	55	125	173	180	85	30	127	981	736	2141	2147	758	257
54292	1996	4.4187	144	218	236	270	266	232	144	1	68	130	161	160	92	-5	103	476	845	1038	1052	535	123
54292	1997	8.03935	162	189	266	319	279	216	122	4	71	133	188	182	71	-1	78	1226	290	586	1659	291	120
54292	1998	5.64116	200	242	226	251	250	233	179	30	85	133	169	168	111	31	214	494	701	698	1568	357	147
54292	1999	5.79544	155	208	247	289	283	232	146	5	61	138	186	175	99	6	395	733	982	1475	564	380	258
54292	2000	7.0091	136	219	272	285	283	222	138	-7	87	142	184	196	105	0	368	639	640	3313	1354	1652	79
54292	2001	8.4641	174	199	261	283	272	233	170	3	81	138	179	163	85	24	17	719	703	1853	570	262	442
54292	2002	11.7164	154	240	238	264	258	226	120	25	79	125	178	165	83	7	462	123	1052	2125	944	184	314
54292	2003	7.75304	172	218	256	236	273	233	144	79	142	168	158	102	10	-76	499	89	532	1590	360	259	307
54292	2004	6.26803	159	214	286	262	283	236	175	8	85	146	176	161	98	-1	102	822	409	1449	129	496	87
54292	2005	6.65037	154	184	247	265	277	239	165	18	68	152	181	177	106	1	355	1289	1159	913	1185	73	164
54292	2006	6.68115	109	213	218	274	282	231	157	-3	82	122	161	178	93	20	761	297	695	867	918	320	329
54292	2007	6.49147	125	193	271	255	274	215	147	14	75	142	157	179	111	15	348	604	420	572	1631	1480	67
54292	2008	7.50992	190	183	254	277	263	226	158	31	70	120	183	171	98	36	148	1161	207	1549	704	375	184
54292	2009	2.83789	158	239	208	249	274	217	149	18	90	118	157	167	91	18	443	189	1336	832	472	467	653
54292	2010	5.49697	98	207	286	256	269	216	126	-4	85	159	184	181	114	19	487	463	512	1949	804	543	347
54374	1980	2.46875	118	231	263	269	268	205	122	1	69	146	176	167	77	7	725	653	1659	2175	995	328	767
54374	1981	2.27142	168	198	257	285	260	220	130	22	71	130	203	157	84	-1	357	1005	1204	1315	1219	282	722
54374	1982	2.8275	181	208	262	287	291	218	170	14	78	125	166	189	76	15	302	1681	1162	1292	2083	219	462
54374	1983	3.13275	181	229	244	260	287	228	134	28	89	127	178	186	124	-5	465	655	1920	1743	996	1439	218
54374	1984	3.30866	144	223	258	283	282	210	131	7	72	140	177	188	91	7	587	579	1294	1481	1056	561	667
54374	1985	2.2325	152	225	249	265	273	206	150	16	79	133	183	188	94	16	550	851	1477	2510	1870	683	72
54374	1986	2.15287	144	210	258	259	254	210	137	7	67	143	176	163	100	-3	481	1171	1547	2594	2742	840	152
54374	1987	3.05805	141	222	257	266	266	215	152	3	72	125	168	178	87	16	1008	424	1209	1385	2095	653	527
54374	1988	1.68286	146	206	261	292	298	224	153	5	69	131	186	183	110	6	491	636	1323	2103	1080	549	136
54374	1989	2.97571	182	225	258	264	276	205	146	13	72	130	170	163	95	5	432	468	1131	3003	951	970	378
54374	1990	3.19801	147	207	253	278	273	219	177	11	84	141	186	176	102	2	514	445	1380	2359	1795	1157	50
54374	1991	3.24473	157	208	250	273	291	220	133	6	66	132	177	175	101	5	277	586	916	3166	564	659	504
54374	1992	2.73627	148	210	233	285	269	202	152	18	66	118	164	169	92	7	423	441	1227	2098	420	1777	242
54374	1993	4.30243	143	226	245	279	263	214	136	4	71	139	173	164	98	-6	400	580	1441	962	1049	485	298
54374	1994	3.55432	182	207	277	308	289	218	155	21	77	141	211	193	105	17	181	1061	631	1430	1196	680	528
54374	1995	2.26267	138	190	244	272	262	218	151	-2	61	134	183	179	82	34	396	1519	2499	3141	3224	355	533
54374	1996	7.08411	134	224	262	274	267	227	138	0	79	138	178	164	102	0	223	741	1422	1486	1681	818	447
54374	1997	3.99368	155	198	272	312	289	214	116	10	78	133	179	183	78	5	142	1361	227	1451	1326	522	412
54374	2000	4.98631	139	230	283	301	291	233	135	5	90	143	187	192	105	4	258	953	361	1148	1387	763	274
54374	2001	6.45752	164	236	276	288	280	239	177	10	94	146	184	168	90	31	81	800	951	2404	738	226	288
54374	2002	5.18105	167	244	256	286	271	234	114	34	77	125	191	168	88	11	690	260	636	1468	1751	258	702
54374	2003	6.23436	162	239	265	271	269	223	130	25	84	141	178	154	105	16	644	222	952	2617	1039	479	666
54374	2004	6.57007	161	211	282	269	274	230	165	23	82	142	189	162	106	8	236	859	604	3067	799	1348	270
54374	2005	5.62243	156	197	257	281	270	236	159	25	69	155	194	179	107	3	535	1779	2152	2423	2257	342	274
54374	2006	6.98232	124	235	248	286	283	237	178	4	83	139	178	191	96	42	655	691	1699	800	1975	247	760
54374	2007	6.54951	127	219	287	281	277	230	147	4	87	145	173	184	115	14	364	989	597	1033	2870	1561	469
54374	2008	7.2941	186	211	268	284	279	238	164	25	82	142	192	174	101	29	346	847	1137	2483	1624	79	442
54374	2009	14.6802	163	249	236	266	288	229	159	15	88	132	174	158	98	19	658	350	1832	2280	1336	556	778
54374	2010	5.75659	95	218	291	274	263	222	139	-1	87	147	193	179	125	15	555	984	1137	3530	2503	1444	402
50353	1980	3.28091	42	163	256	272	262	155	50	-73	27	120	161	137	38	-75	410	112	1455	625	487	575	124
50353	1981	3.80173	122	176	227	263	212	167	64	-37	29	108	155	125	38	-49	34	586	1250	927	1449	125	39
50353	1982	2.45789	120	171	269	269	232	154	37	-18	42	99	156	142	46	-69	377	836	178	930	2280	816	285
50353	1983	3.04686	68	191	203	252	237	171	54	-24	43	89	142	123	82	-61	953	191	1194	1228	1128	649	40
50353	1984	3.732	99	223	245	251	216	179	37	-29	60	103	149	123	62	-65	235	226	592	1704	1401	255	398
50353	1985	20.927	106	178	239	259	227	169	70	-32	37	115	143	128	54	-47	280	759	999	1227	1217	708	285
50353	1986	3.43655	77	181	278	262	234	203	57	-56	29	123	153	128	53	-75	169	176	443	1265	2486	145	108
50353	1987	3.27558	79	157	263	244	237	159	67	-58	17	106	128	136	41	-51	619	111	764	726	1435	406	137
50353	1988	3.15063	117	169	263	271	254	190	99	-27	39	131	155	137	61	-32	185	432	929	475	1245	650	327
50353	1989	2.01829	115	179	239	254	252	175	78	-23	32	121	153	124	40	-45	436	292	1046	1653	572	424	411
50353	1990	4.51352	102	208	239	269	252	168	113	-26	60	119	158	136	51	-18	262	793	1212	1219	1048	705	132
50353	1991	4.81441	93	179	256	262	252	169	75	-33	33	118	144	147	41	-38	655	338	520	1889	1268	564	269
50353	1992	5.35306	85	205	254	262	233	157	110	-35	54	110	143	127	53	-32	240	60	741	1179	1077	474	15
50353	1994	7.14724	82	174	254	281	251	189	97	-21	40	118	159	117	77	-22	149	623	464	862	563	648	197
50353	1995	7.50062	83	172	274	258	239	179	107	-35	36	128	138	108	56	-28	210	603	341	1978	425	773	188
50353	1996	5.17308	100	214	247	288	249	174	57	-32	56	113	160	121	39	-54	46	269	982	1367	1454	346	388
50353	1997	7.08072	127	196	249	271	255	165	55	-16	58	118	149	139	35	-40	77	374	946	670	1109	316	305
50353	1998	7.22118	127	193	231	281	260	202	74	-23	52	113	170	136	59	-20	72	1032	1162	498	188	324	391
50353	1999	4.99094	93	183	247	298	236	168	58	-44	37	107	180	125	49	-66	31	273	355	917	1055	719	190
50353	2000	4.92271	98	209	275	267	268	210	64	-19	57	121	154	146	70	-54	241	290	317	1151	1423	400	305
50353	2001	6.54011	99	193	266	267	266	174	77	-20	50	111	166	147	40	-37	173	703	275	1298	597	183	137
50353	2002	4.49999	104	206	262	286	246	206	54	-9	63	118	165	127	50	-39	271	551	891	640	781	416	140
50353	2003	3.57928	130	173	253	247	222	166	71	-27	36	113	158	120	54	-31	110	216	959	1822	1186	719	259
50353	2004	3.90625	80	163	259	281	237	191	97	-34	47	115	162	120	77	-24	284	712	563	1180	1009	350	31
50353	2005	3.32226	83	169	270	290	268	212	84	-19	40	131	163	128	71	-38	332	423	465	645	530	225	88
50353	2006	3.61664	78	215	234	271	257	190	79	-36	49	126	152	144	51	-53	185	63	1073	1632	433	210	146
50353	2007	9.00901	108	191	253	277	278	197	89	-29	66	129	153	143	64	-39	20	659	869	408	451	287	67
50353	2008	4.49713	124	181	297	279	255	166	85	-28	45	134	170	133	47	-18	173	407	170	1437	854	528	599
50353	2009	4.44456	115	213	209	258	239	176	76	-25	62	114	154	140	59	-30	61	306	1131	1430	1647	518	140
50353	2010	5.81375	77	209	301	261	244	192	66	-50	67	151	162	133	46	-46	61	439	349	2110	1203	133	316
50557	1980	2.59284	71	188	261	264	256	166	64	-62	25	126	162	147	53	-58	165	67	1083	1616	1150	1080	82
50557	1983	184.72	80	179	199	241	242	188	78	-14	46	96	151	135	78	-46	781	286	482	1797	686	615	177
50557	1984	2.98154	100	224	244	254	229	180	72	-14	69	115	153	137	64	-44	372	165	464	1841	2403	522	112
50557	1986	3.69706	98	203	272	253	230	202	73	-45	34	140	160	125	57	-67	100	74	761	1572	1056	374	169
50557	1987	3.17143	94	172	263	252	237	168	83	-34	23	116	138	139	53	-38	146	77	413	1719	1454	1081	117
50557	1988	3.56321	120	175	267	250	260	192	109	-15	45	137	161	145	69	-26	350	741	578	2572	630	496	114
50557	1989	3.66391	125	194	231	248	254	177	99	-25	51	116	150	125	52	-33	174	362	1050	1799	945	782	239
50557	1990	3.85536	104	204	236	268	247	165	130	-25	62	123	156	133	51	-9	345	346	1364	858	1387	978	20
50557	1991	4.46555	109	211	247	246	263	171	82	-30	38	122	150	149	52	-36	169	205	813	1740	1171	906	195
50557	1992	4.87414	111	212	246	274	233	159	116	-26	53	107	147	126	51	-19	24	83	428	1125	1740	866	217
50557	1994	5.25	104	189	276	275	246	199	107	-17	45	136	168	132	75	-15	170	515	880	1924	332	1056	735
50557	1995	5.355	88	179	255	261	246	183	116	-41	43	138	151	112	58	-12	323	324	1429	971	819	858	268
50557	1996	7.04798	101	217	248	269	250	191	82	-21	72	123	161	126	47	-49	139	449	1021	1453	646	206	94
50557	1997	4.42408	139	198	260	273	241	175	52	-19	58	125	154	145	37	-41	269	305	614	960	1428	142	229
50557	1998	6.74906	149	214	224	274	238	195	92	-10	67	115	179	144	70	-5	179	704	2179	751	761	886	495
50557	1999	5.45455	111	193	244	286	236	172	63	-28	34	111	180	131	61	-53	139	81	489	1489	1386	346	307
50557	2000	6.71642	101	210	287	283	270	218	82	-8	60	129	164	146	73	-31	231	285	523	812	1189	381	302
50557	2001	6.86096	113	202	282	271	257	191	111	-23	64	116	165	144	41	-32	118	301	253	1454	566	196	42
50557	2002	5.92179	112	216	257	283	240	208	62	-5	69	127	164	126	64	-34	435	211	458	725	1151	224	531
50557	2003	4.41176	141	203	274	247	225	180	90	-23	43	120	158	127	56	-12	79	136	371	2299	1162	944	149
50557	2004	4.46732	100	172	288	271	238	197	108	-25	50	125	162	129	81	-11	136	901	69	864	1317	490	176
50557	2005	4.96157	95	172	263	265	259	215	115	-15	53	138	164	132	76	-33	734	834	454	843	403	127	0
50557	2006	4.72455	89	226	239	266	263	205	100	-53	51	132	157	146	54	-27	125	53	1261	897	733	406	186
50557	2008	4.99487	140	191	276	272	252	189	100	-2	57	148	169	132	53	-11	132	628	1085	1288	700	435	233
50557	2009	4.21059	130	232	207	259	244	182	94	-16	68	118	151	140	59	-27	46	108	1663	652	1283	430	2
50557	2010	3.65022	71	208	306	266	235	210	98	-39	76	156	162	132	56	-30	178	469	550	1742	1818	168	48
50564	1982	2.28001	133	174	268	269	253	168	56	-27	27	77	139	140	37	-66	452	488	219	1739	1497	927	403
50564	1983	2.73305	75	181	186	239	241	185	71	-21	27	72	133	121	64	-62	1043	524	930	1616	1200	1186	117
50564	1985	3.4149	117	204	247	263	230	169	89	-35	20	96	115	127	36	-50	63	171	1091	247	1593	859	161
50564	1986	4.7038	90	188	260	255	232	205	80	-49	13	100	136	112	39	-73	90	177	621	1953	1464	266	146
50564	1987	3.88677	90	163	260	249	235	169	80	-52	18	88	107	126	43	-40	234	282	392	1252	1794	1059	241
50564	1988	4.66283	112	166	258	254	249	189	105	-32	29	115	146	133	50	-39	278	1021	829	994	741	999	180
50564	1989	1.92467	123	182	236	259	259	179	86	-32	20	102	135	107	34	-60	242	266	833	1112	282	477	311
50564	1990	5.84977	94	190	233	264	241	163	119	-34	48	101	139	125	41	-17	321	598	1245	2291	1763	755	68
50564	1991	6.12313	105	192	232	243	257	166	81	-43	25	103	127	138	32	-41	244	420	1043	1329	1510	928	329
50564	1992	6.30907	97	195	237	263	236	162	117	-43	23	86	123	119	42	-28	177	146	699	1189	813	1133	231
50564	1994	8.89354	98	178	265	274	244	196	101	-31	28	103	153	114	67	-26	98	373	215	2380	408	1025	776
50564	1995	8.25221	77	171	252	253	241	179	115	-47	30	109	139	103	40	-27	363	430	447	1722	614	1080	151
50564	1996	3.32584	97	211	238	270	244	183	80	-24	41	92	149	119	25	-50	152	167	1105	1222	1730	122	83
50564	1997	8.5	132	191	242	270	241	172	51	-19	41	109	150	144	36	-43	66	274	902	933	1123	213	391
50564	1999	8.03176	104	177	238	279	234	169	65	-38	25	99	163	126	51	-61	129	108	750	3807	1643	528	227
50564	2000	1.18641	89	194	277	274	267	216	80	-18	51	101	148	144	58	-42	446	263	215	1234	1378	274	360
50564	2001	12.0481	106	191	272	262	253	186	107	-27	49	83	154	136	27	-58	135	574	57	1169	901	252	24
50564	2002	11.8571	106	210	242	268	238	210	59	-4	52	110	158	120	48	-41	577	526	818	1868	454	282	424
50564	2003	9.81501	132	191	259	251	222	180	80	-22	28	97	158	126	59	-22	196	273	898	2145	2812	991	146
50564	2004	4.46732	91	165	274	272	238	194	99	-27	45	103	154	120	69	-23	138	909	123	613	1438	462	234
50564	2005	4.96157	86	162	255	266	259	210	108	-17	33	124	154	122	66	-34	556	1024	835	487	483	378	2
50564	2006	4.72455	84	223	228	267	264	198	98	-38	41	119	148	146	46	-39	159	30	1584	1789	326	371	83
50564	2007	13.3985	111	193	270	292	271	197	98	-28	52	125	139	132	61	-37	207	399	570	470	766	189	347
50564	2008	4.99487	128	179	273	279	261	182	98	-10	44	119	166	124	43	-24	278	700	343	916	478	577	244
50564	2009	4.21059	121	224	202	252	243	185	85	-31	59	108	149	140	53	-34	73	362	1844	1674	1429	277	160
50564	2010	3.65022	65	205	302	267	238	201	97	-48	68	146	159	135	49	-26	319	472	863	1400	1256	152	173
50658	1981	1.05003	142	192	244	274	223	184	79	2	64	119	183	134	58	-19	295	382	727	1433	1966	52	367
50658	1982	2.13747	149	187	282	294	275	178	74	2	62	131	175	166	67	-32	153	481	119	344	1327	976	273
50658	1983	0.875	102	182	199	249	251	193	85	-3	66	110	164	153	92	-32	848	741	660	1317	1047	423	45
50658	1984	1.20001	104	213	244	259	242	181	80	-9	84	135	166	152	79	-25	246	720	1149	2618	1495	351	98
50658	1985	2.39054	127	220	254	262	241	166	95	-7	67	135	164	156	66	-10	61	66	786	1329	2320	500	252
50658	1986	2.49383	99	193	265	257	236	202	86	-20	56	148	170	142	80	-34	93	537	1147	1730	950	397	57
50658	1987	1.632	101	177	260	258	238	175	82	-18	41	137	149	157	66	-16	114	307	677	1047	1770	1117	328
50658	1988	1.56613	112	171	264	254	262	195	107	-4	64	151	174	164	84	-6	473	599	656	1694	729	466	220
50658	1989	2.19433	129	196	239	256	267	186	100	-10	63	133	164	143	67	-18	118	152	702	1568	664	279	257
50658	1990	2.89832	106	198	241	273	256	173	138	-11	77	136	171	151	69	12	191	308	723	1890	824	771	5
50658	1991	2.00403	113	210	245	246	268	176	94	-13	68	131	161	169	75	-9	377	132	898	2312	1459	532	135
50658	1992	3.09426	115	207	238	272	242	165	122	-10	69	121	161	144	70	-2	109	72	990	797	1365	789	133
50658	1994	3.65247	117	196	277	277	254	202	108	3	63	153	180	150	93	2	84	175	459	2312	534	1308	398
50658	1995	5.12868	95	176	264	266	258	193	124	-14	61	150	169	136	71	11	162	343	661	596	320	466	310
50658	1996	3.59339	115	231	253	276	252	190	93	-4	96	136	178	146	63	-23	113	228	1000	2602	1210	449	73
50658	1997	5.86086	138	198	253	280	247	183	56	-1	78	138	180	163	63	-24	336	640	1037	699	2762	97	301
50658	1998	5.3547	151	221	237	274	242	200	107	21	86	133	189	163	94	16	271	510	1654	2752	2560	675	338
50658	1999	3.31338	112	190	247	288	241	186	82	-6	56	133	192	142	78	-30	245	112	365	1936	1420	40	92
50658	2000	6.13603	110	216	288	290	275	224	83	-4	81	148	178	169	89	-22	153	231	241	1352	691	318	436
50658	2001	3.67048	120	203	281	281	260	199	123	-7	75	137	174	155	62	-3	129	425	412	1554	770	131	22
50658	2002	5.46523	116	216	241	272	243	217	72	8	84	132	177	145	78	-21	756	286	1267	1246	680	81	307
50658	2003	4.35009	145	211	273	251	234	192	95	12	71	144	176	150	87	5	176	218	1419	3584	1345	832	78
50658	2004	3.2905	109	187	286	269	255	204	114	-2	70	153	176	148	99	3	164	376	465	805	1252	510	188
50658	2005	5.65064	102	174	255	259	256	214	119	-2	64	149	181	154	95	-5	717	922	802	900	955	389	0
50658	2006	5.71822	87	221	234	266	266	207	104	-22	80	140	167	166	78	-8	271	50	1172	2050	848	507	39
50658	2007	4.41964	106	191	279	282	270	211	109	-5	76	152	168	155	92	-11	407	478	343	741	621	211	184
50658	2008	5.94436	142	185	273	274	267	199	110	17	69	156	182	158	79	6	294	481	659	700	374	410	270
50658	2009	5.49438	139	231	213	255	249	189	99	9	89	128	169	159	79	-3	109	133	2508	2085	852	749	164
50658	2010	6.48522	69	201	306	275	244	218	105	-25	94	173	182	158	84	-7	148	534	281	1673	941	146	56
50745	1980	2.75	92	208	282	273	268	193	88	-35	64	161	182	176	87	-10	88	163	472	1578	1056	813	84
50745	1981	2.1625	167	199	263	288	243	200	93	16	75	133	201	151	80	-11	216	681	1057	1566	1637	67	451
50745	1982	2.52096	159	196	292	298	294	192	100	10	72	151	187	185	77	-12	86	671	88	625	631	1025	180
50745	1983	2.055	118	197	213	252	257	208	108	0	82	124	174	175	108	-9	915	241	980	2051	507	284	26
50745	1984	2.46628	118	221	260	269	250	188	97	0	95	149	181	173	98	-9	253	206	491	1592	1074	646	74
50745	1985	2.96659	142	240	260	273	256	188	117	1	84	153	181	172	86	12	48	59	999	1240	1144	699	126
50745	1986	3.66622	118	214	268	263	254	216	100	-15	74	163	181	163	96	-17	42	482	976	2186	583	492	34
50745	1987	1.79737	127	195	264	272	253	192	109	-12	59	150	172	170	89	0	39	252	386	983	1615	855	458
50745	1988	3.16947	138	189	274	265	269	198	122	6	78	167	191	191	105	19	192	1089	381	2490	965	495	716
50745	1989	3.58646	141	211	247	261	270	193	124	12	82	147	178	170	81	5	54	46	867	1686	472	142	290
50745	1990	4.2801	121	209	253	282	265	183	153	4	88	152	191	171	87	27	358	172	846	940	1151	854	0
50745	1991	4.96554	125	221	256	254	277	187	110	2	82	145	175	196	96	14	418	40	981	2304	510	517	368
50745	1992	4.64244	129	216	239	290	254	182	135	7	94	135	180	156	85	13	164	321	548	761	714	641	200
50745	1994	5.169	143	209	292	286	261	211	123	15	77	175	199	172	112	17	9	223	129	1626	849	1230	354
50745	1995	5.86552	110	189	271	282	272	208	138	-5	74	163	186	159	88	24	142	398	886	719	264	582	256
50745	1996	6.855	129	234	276	281	260	209	105	0	111	156	189	169	86	-16	183	49	650	1966	568	120	4
50745	1997	6.06531	158	210	277	302	259	200	81	13	91	166	193	176	79	-14	73	417	424	671	1395	65	104
50745	1998	5.39025	170	242	245	280	247	205	120	36	103	145	208	182	120	34	201	361	929	747	2237	691	515
50745	1999	6.49107	132	208	259	297	256	199	100	10	79	148	208	162	100	-10	353	34	272	1588	1514	70	81
50745	2000	6.87255	130	230	297	298	277	235	109	11	100	168	197	187	112	-6	341	31	393	1962	222	170	108
50745	2001	5.28302	138	223	295	301	280	218	137	13	95	169	195	180	90	14	138	242	239	1345	140	121	93
50745	2002	6.92724	131	229	255	290	264	234	83	26	107	151	192	163	102	-12	757	194	1138	495	765	37	188
50745	2003	2.17132	159	227	286	269	247	200	112	21	84	157	186	165	104	20	140	49	331	2779	2129	446	31
50745	2004	3.2905	127	202	300	285	272	217	134	8	93	176	188	162	112	17	141	301	73	751	1128	195	203
50745	2005	5.65064	126	194	259	264	269	223	134	10	85	167	191	175	118	16	277	888	1186	1764	460	137	14
50745	2006	5.71822	100	237	251	274	279	222	125	-18	97	154	179	180	97	15	125	40	885	1922	1151	332	19
50745	2007	4.41964	126	211	284	291	282	224	127	1	94	172	185	179	107	11	340	358	793	1341	493	114	215
50745	2008	5.94436	167	200	283	288	277	221	131	32	87	173	204	173	101	19	187	652	860	919	372	62	373
50745	2009	5.49438	164	246	227	273	268	204	120	18	111	144	188	179	98	14	116	31	2263	530	1227	450	65
50745	2010	6.48522	93	208	309	287	261	228	112	-22	106	191	194	167	104	7	345	833	422	1277	1656	168	66
50756	1980	5.44505	74	189	259	269	270	171	71	-41	52	151	173	158	65	-30	157	255	1131	473	516	655	153
50756	1981	3.69707	145	194	240	276	222	182	80	6	60	119	178	133	58	-19	225	520	949	1194	1401	211	334
50756	1982	3.43783	154	190	281	297	270	177	80	3	62	134	173	167	67	-30	195	453	228	590	2186	641	209
50756	1983	4.24495	109	185	196	248	254	196	82	1	62	110	161	152	92	-32	642	921	1382	1712	567	423	210
50756	1984	5.15375	104	214	243	257	244	182	78	-8	82	135	168	154	75	-18	250	350	1251	1520	1598	1001	157
50756	1985	5.04173	127	212	248	259	242	171	92	0	68	135	164	160	71	-3	183	370	778	1055	2583	598	286
50756	1986	5.71163	101	198	264	261	235	202	89	-20	55	143	167	140	85	-27	63	342	995	1280	1053	554	4
50756	1987	4.93333	100	175	258	255	240	178	86	-15	44	135	153	158	69	-9	139	608	834	1346	1900	944	515
50756	1988	6.87754	106	169	261	251	257	197	100	-5	65	149	174	166	88	-6	458	1079	968	1623	800	560	390
50756	1989	6.15165	129	195	239	261	270	186	103	-3	60	135	164	149	69	-9	72	323	1392	900	820	362	242
50756	1990	7.21261	107	202	238	268	253	176	132	-7	76	137	169	155	74	17	159	362	1361	1610	1015	821	50
50756	1991	6.58109	113	209	240	245	263	177	98	-7	69	132	163	169	77	3	334	159	771	2896	2070	995	239
50756	1992	7.42048	116	201	231	267	244	170	127	-8	65	122	161	149	70	6	109	150	1922	1131	1206	904	130
50756	1995	8.16798	94	176	260	261	252	193	119	-13	59	149	171	144	73	20	198	588	1110	937	599	611	308
50756	1997	9.61446	136	196	254	281	245	184	54	4	74	141	181	161	66	-21	61	703	549	1204	3591	419	242
50756	1999	7.82728	112	189	241	287	240	188	85	-7	56	129	196	146	79	-26	329	209	745	1274	1456	67	171
50756	2000	7.9772	106	212	283	282	271	223	87	-3	82	147	180	173	97	-11	325	553	320	1533	902	437	663
50756	2001	7.86535	121	210	282	281	261	206	132	5	81	140	177	159	70	2	251	245	50	1184	848	132	4
50756	2002	7.95169	116	222	239	267	239	218	70	15	94	130	176	147	79	-18	661	235	1988	1782	830	65	625
50756	2003	3.59915	143	213	265	248	237	192	94	11	71	141	170	147	90	4	245	278	291	1848	2561	820	94
50756	2004	6.37727	108	190	282	262	255	206	116	-5	72	152	173	146	94	6	182	264	157	843	1100	425	138
50756	2005	6.59428	106	176	259	256	253	207	117	2	61	150	180	155	92	-1	758	525	926	1364	891	1276	43
50756	2006	7.26142	87	220	228	266	262	211	106	-18	81	140	172	163	84	-3	319	81	1745	2445	458	525	131
50756	2007	6.86679	111	188	279	281	264	209	114	0	80	158	170	156	97	-4	277	1256	209	761	1043	290	227
50756	2008	8.98734	139	182	272	269	260	197	116	20	73	154	186	160	82	14	324	573	1112	1429	1480	441	243
50756	2009	7.97008	141	235	212	254	252	195	106	14	89	131	170	158	79	5	117	150	3234	927	691	351	97
50756	2010	9.26537	64	200	305	268	243	219	102	-21	95	178	177	156	78	-6	299	922	659	912	1097	239	59
50788	1980	3.56252	86	186	265	283	278	180	76	-33	61	148	166	165	82	-5	322	632	245	912	386	1053	1092
50788	1982	1.1625	123	191	273	298	279	192	97	11	80	142	181	182	86	-14	310	383	370	803	1839	356	347
50788	1984	1.64319	95	214	234	269	251	189	80	0	103	142	181	173	99	-2	314	474	946	770	2049	1172	629
50788	1985	2.4	121	204	247	267	260	183	104	15	79	135	178	181	103	13	368	285	734	983	2045	691	198
50788	1986	2.54545	112	194	257	275	251	204	97	0	71	145	171	163	104	-12	181	531	727	304	1419	399	22
50788	1987	1.92461	106	178	271	257	239	185	110	-12	58	149	163	167	96	17	225	615	874	1094	2313	909	567
50788	1988	2.72675	118	177	267	275	264	208	108	9	76	149	174	179	114	17	280	495	577	518	1618	431	358
50788	1989	2.875	130	184	245	269	273	188	107	12	64	138	184	173	94	2	17	172	966	1325	190	729	265
50788	1990	3.39583	122	207	238	279	255	190	151	5	85	142	175	172	96	33	107	462	1315	1319	1313	711	54
50788	1992	3.44981	115	194	241	273	254	188	135	1	73	144	170	160	91	15	138	145	1314	1626	245	644	34
50788	1994	4.31377	108	186	249	270	263	201	123	3	73	148	192	180	120	33	145	594	1245	1564	1493	1771	270
50788	1995	6.4217	100	185	262	274	255	197	130	1	78	148	180	167	89	36	269	452	193	1571	432	619	307
50788	1996	8.94315	121	207	235	275	246	198	102	7	87	142	180	156	96	-2	38	216	1474	741	1013	633	311
50788	1997	6.50103	134	189	242	279	245	192	72	17	80	144	192	169	79	0	95	565	360	1099	1646	279	580
50788	1998	3.04697	148	229	252	280	228	208	134	28	96	144	186	161	114	38	173	238	503	541	1949	1006	383
50788	1999	6.24563	121	180	230	298	255	205	100	-9	58	130	192	154	93	-5	153	217	765	649	616	127	208
50788	2000	5.90458	106	198	275	282	272	223	95	6	94	135	182	183	107	1	359	774	119	841	1054	315	591
50788	2001	7.80596	115	214	256	265	261	203	125	7	86	132	174	161	70	3	101	825	324	901	390	233	212
50788	2002	4.91996	118	225	231	265	233	208	75	12	92	134	171	146	84	-12	827	229	803	752	1312	118	994
50788	2003	5.1299	145	218	266	263	236	207	106	14	66	144	163	150	90	13	77	107	373	252	1630	300	246
50788	2004	6.16298	108	191	267	257	254	226	124	-1	75	139	172	145	95	3	68	1212	127	1447	393	159	152
50788	2005	6.4177	94	168	281	257	259	224	120	2	57	158	173	166	94	-3	473	451	376	1184	465	609	78
50788	2006	6.3718	79	221	219	274	269	212	113	-11	81	136	173	172	83	-7	373	335	1559	1386	1210	437	319
50788	2007	5.45859	112	182	269	285	266	203	113	-1	74	152	160	161	99	-6	111	546	384	571	1109	484	603
50788	2008	8.02167	152	169	270	274	257	207	122	18	72	150	185	153	84	10	319	834	768	803	243	422	234
50788	2009	6.92472	137	230	221	250	254	197	117	-6	85	136	164	156	83	10	64	146	936	1524	865	496	82
50788	2010	7.50737	71	195	295	259	253	211	111	-11	96	178	177	168	83	2	158	942	590	1826	1472	351	39
50854	1980	4.83088	91	213	275	279	276	200	89	-34	62	156	176	164	72	-19	189	145	1160	600	706	590	191
50854	1981	3.54875	165	207	264	300	241	202	96	12	76	129	195	145	68	-12	64	246	832	1112	1366	458	420
50854	1982	2.76136	170	203	292	304	284	198	113	6	63	143	183	180	78	-14	35	268	241	599	1485	466	148
50854	1983	4.04943	136	203	208	261	269	212	101	3	72	125	169	164	98	-23	982	149	949	2155	512	368	27
50854	1984	4.421	119	227	263	271	263	197	99	-6	91	149	178	162	88	-15	158	225	904	1494	865	344	102
50854	1985	4.0988	141	235	266	268	255	194	117	-5	76	147	174	172	83	7	77	219	448	1379	2107	710	167
50854	1986	3.99576	121	215	270	269	252	211	104	-18	70	152	175	150	85	-21	16	146	981	2059	336	355	20
50854	1987	4.14599	127	198	268	269	249	195	111	-14	57	141	167	168	80	3	13	296	250	1535	1721	692	186
50854	1988	4.54824	123	192	277	265	269	206	119	-4	76	155	186	177	96	10	413	760	421	2836	703	377	344
50854	1989	3.51571	142	209	245	268	283	194	124	3	72	143	172	157	81	2	58	162	1108	885	377	576	188
50854	1990	5.34767	120	210	255	280	269	192	154	-1	85	147	181	166	84	30	131	279	990	1140	639	583	65
50854	1991	5.86413	127	222	256	256	285	198	114	0	84	140	171	183	87	12	318	165	1001	2175	443	570	189
50854	1992	6.41874	131	215	238	291	261	190	140	2	81	133	179	158	80	15	21	197	1063	443	479	669	95
50854	1994	6.94409	150	202	289	285	271	211	126	6	77	168	197	171	110	13	0	140	767	1569	632	538	107
50854	1995	7.90274	118	189	274	285	278	216	136	-7	76	157	185	158	90	32	163	359	697	523	350	357	421
50854	1996	5.83333	136	239	274	284	263	209	115	4	106	147	185	158	71	-13	80	311	778	2784	784	130	46
50854	1997	8.36795	156	210	281	302	262	199	82	9	84	159	198	173	84	-14	59	503	479	904	2429	100	71
50854	2001	6.84404	144	228	290	305	276	224	142	11	94	160	193	164	88	17	52	178	532	1148	231	214	20
50854	2002	7.26547	136	234	250	282	256	235	84	29	100	139	187	155	93	-8	558	334	1264	601	1355	23	294
50854	2003	6.00971	160	228	275	265	252	206	118	24	90	156	185	164	103	17	171	153	178	2790	1328	342	88
50854	2004	6.37727	130	208	296	276	276	222	140	4	90	169	185	163	107	21	65	254	410	675	1297	212	100
50854	2005	6.59428	125	197	261	267	268	222	136	11	80	162	190	173	108	18	336	121	1102	2307	1293	190	46
50854	2006	7.26142	108	231	252	276	277	222	123	-21	92	148	180	172	99	7	200	73	829	2008	532	429	43
50854	2007	6.86679	123	207	290	288	276	220	131	4	93	172	179	173	107	5	171	363	995	846	702	356	194
50854	2008	8.98734	161	191	275	275	275	219	134	36	77	160	190	170	93	16	295	662	416	1243	614	212	174
50854	2009	7.97008	159	247	228	267	266	206	120	22	104	136	177	166	88	11	312	96	1831	1781	410	277	210
50854	2010	9.26537	82	204	304	280	261	232	114	-18	101	185	191	164	95	7	167	1628	546	925	636	66	120
50953	1989	1.06495	152	214	254	269	277	196	127	4	71	145	172	149	83	2	65	165	840	1296	67	502	276
50953	1990	4.25	126	213	255	275	265	202	156	9	85	149	180	168	79	33	144	282	1196	1533	660	556	80
50953	1991	3.90002	133	222	250	258	283	204	118	10	87	141	171	172	80	13	444	326	971	2162	941	619	232
50953	1992	4.31514	134	209	238	283	258	194	139	4	70	126	171	157	76	-1	128	314	835	1334	907	430	355
50953	1993	5.1	127	217	232	274	253	207	118	-9	78	138	180	149	85	-1	221	271	1662	602	1500	515	397
50953	1994	3.99341	154	200	282	284	271	209	122	11	78	161	196	174	102	7	8	817	1249	3527	1277	837	169
50953	1995	7	124	190	279	276	265	212	130	-1	73	149	181	157	87	29	132	370	452	1658	281	676	509
50953	1996	5.20181	134	233	273	278	264	206	108	19	106	155	186	159	74	-5	152	395	920	1629	632	242	210
50953	1997	6.58734	150	201	279	302	267	203	90	14	87	163	201	177	84	-3	87	501	222	1417	1958	266	254
50953	1998	3.36647	187	241	259	282	254	221	143	51	107	157	194	177	107	40	52	390	976	879	2495	907	426
50953	1999	10.7174	135	198	252	297	258	208	112	13	71	147	208	164	97	-4	184	375	791	1054	1288	63	211
50953	2000	3.87629	127	222	294	296	277	234	118	11	101	170	197	188	107	2	272	501	494	848	1579	314	380
50953	2001	5.76554	144	229	290	295	269	220	145	23	106	163	200	169	98	26	26	153	107	1468	1109	359	264
50953	2002	5.35326	143	238	253	282	248	235	85	36	110	145	191	160	102	2	429	108	1533	1638	1642	42	329
50953	2003	11.1899	164	232	264	263	259	212	123	37	99	160	185	169	110	30	150	189	932	1438	1105	644	358
50953	2004	8.06662	133	208	291	272	271	223	144	17	102	173	187	166	113	34	61	551	682	1630	1058	461	96
50953	2005	8.29417	133	195	268	269	269	219	134	26	88	170	196	182	111	26	613	181	1176	1618	576	447	88
50953	2006	7.80745	112	233	248	281	278	227	135	-2	100	155	188	183	105	17	88	86	1418	1695	350	680	317
50953	2007	8.5491	125	200	289	283	274	221	136	19	98	179	184	183	116	16	124	879	749	687	532	627	95
50953	2008	8.7498	177	195	280	282	282	223	141	53	93	167	207	185	109	31	313	713	574	948	461	804	180
50953	2009	8.38949	159	253	236	271	274	216	128	36	112	144	182	172	99	17	344	280	1787	1061	669	372	244
50953	2010	9.06619	89	213	314	277	265	233	122	-7	104	195	192	179	101	15	444	1156	683	1847	578	165	139
50963	1981	3.7625	146	190	242	278	231	191	103	3	57	118	189	148	65	-9	133	783	902	1306	2638	379	363
50963	1982	4.08017	148	205	286	304	280	194	112	10	61	118	165	173	67	-24	221	337	90	627	2149	615	589
50963	1983	4.21897	131	187	191	250	268	209	98	6	56	117	165	155	94	-36	616	715	1449	981	231	814	115
50963	1984	5.76405	114	225	244	269	253	192	83	-12	71	134	173	165	68	-25	168	210	1045	1314	2127	464	381
50963	1985	5.5145	133	217	256	262	257	187	116	-3	49	132	176	171	79	-6	137	336	585	1974	2192	1023	196
50963	1986	2.13317	110	200	259	272	245	201	100	-14	51	137	170	152	79	-37	306	307	856	590	1338	831	68
50963	1987	5.41114	122	196	266	252	248	197	112	-15	45	126	161	164	75	-5	67	347	478	2157	1995	978	494
50963	1988	1.31294	120	177	261	265	258	203	118	-5	60	140	176	176	86	-8	250	1036	485	2363	1847	355	360
50963	1989	3.63014	141	198	241	268	270	192	113	-8	44	134	169	150	69	-13	157	354	740	3833	84	599	375
50963	1990	4.77843	120	207	237	272	255	193	155	-6	67	140	170	158	66	-2	249	287	1890	1500	593	481	147
50963	1991	4.50891	117	201	239	250	276	195	113	-8	65	138	175	171	80	7	707	708	845	2275	200	920	137
50963	1992	4.07668	121	201	231	278	248	187	135	-4	50	126	164	154	71	-5	219	269	1353	1603	1181	833	264
50963	1994	5.31528	129	184	258	279	262	208	112	-2	59	153	190	170	101	4	42	1016	540	3379	1547	1324	573
50963	1995	3.58922	112	180	261	271	257	201	124	-15	55	138	171	150	71	20	104	758	391	3027	652	527	671
50963	1996	5.9793	123	218	251	271	251	200	101	-4	75	134	175	148	58	-27	162	323	1105	1820	1001	473	229
50963	1997	4.97288	142	194	254	287	256	196	75	-8	63	144	187	168	57	-12	212	1189	1073	1293	2176	240	274
50963	1998	1.43771	171	223	251	275	242	218	133	20	75	147	181	165	84	22	215	909	1089	1041	1720	591	152
50963	1999	4.63613	124	190	238	292	254	209	101	-16	46	132	197	153	74	-20	196	247	834	333	899	104	380
50963	2000	4.14545	117	211	284	287	269	222	102	0	87	142	180	183	93	-3	253	435	534	1852	2377	702	362
50963	2001	4.7681	134	218	272	284	262	206	135	3	85	138	181	157	65	3	18	256	152	1271	726	495	187
50963	2002	4.7681	125	222	233	263	236	221	83	16	80	128	178	148	72	-19	603	351	1103	1211	2272	27	318
50963	2003	1.73628	153	220	253	254	247	208	112	5	58	145	174	153	89	8	170	333	454	1302	1379	543	566
50963	2004	8.06662	116	193	274	259	257	218	133	-4	72	140	175	145	85	3	103	756	293	1776	885	484	212
50963	2005	8.29417	114	179	264	261	266	218	130	4	57	154	186	167	83	-4	437	497	846	1522	679	439	127
50963	2006	7.80745	98	222	239	278	279	223	122	-16	65	143	169	161	69	-13	210	122	1033	2070	1146	394	394
50963	2007	8.5491	121	191	276	280	273	214	130	-1	77	154	163	161	92	-17	147	641	413	478	576	294	100
50963	2008	8.7498	172	182	271	282	268	214	130	16	69	146	187	162	76	10	198	913	393	803	754	606	320
50963	2009	8.38949	144	242	226	257	262	200	119	9	76	135	172	155	74	-5	253	153	1772	1197	1252	590	152
50963	2010	9.06619	74	198	298	269	253	214	115	-18	87	173	181	162	75	-15	150	951	221	876	1925	93	148
50968	1980	4.84589	80	202	256	266	272	190	85	-30	55	141	160	149	57	-22	841	802	1048	1047	687	978	1078
50968	1981	3.59888	151	191	240	279	238	201	110	0	55	114	185	142	60	-15	103	579	1551	1668	2342	999	297
50968	1982	3.87985	157	209	282	291	276	202	127	5	58	108	157	170	58	-38	273	321	217	880	1616	371	399
50968	1983	4.51604	157	196	203	253	270	216	109	2	56	115	157	151	90	-40	503	473	1673	2234	645	1032	90
50968	1984	4.96731	113	225	248	271	258	191	94	-15	55	128	167	166	56	-27	194	193	1274	1401	3048	1081	467
50968	1985	4.14567	136	221	251	263	259	196	127	-10	53	126	173	170	71	-12	135	535	684	2290	3357	350	189
50968	1986	5.70334	115	200	258	265	243	202	106	-20	50	132	167	147	70	-42	429	361	795	2532	1298	538	148
50968	1987	4.22443	120	196	257	256	251	197	120	-6	45	116	160	165	67	-9	93	354	593	2680	2013	923	402
50968	1988	5.82037	121	183	262	269	266	209	125	-13	60	134	171	179	81	-18	670	665	744	2449	1891	765	215
50968	1990	5.80003	121	208	242	271	257	201	157	0	57	131	167	157	56	-5	450	472	1119	1300	963	620	156
50968	1991	5.65579	123	202	240	256	276	202	118	-4	64	130	170	168	73	2	753	658	1229	3996	788	692	177
50968	1992	5.39151	122	193	233	280	255	188	138	-1	46	121	155	154	65	-14	439	351	534	1543	824	940	375
50968	1994	6.94317	143	191	272	283	269	205	119	-5	62	147	192	174	101	0	70	916	904	2978	3682	797	456
50968	1995	7.14398	118	182	270	271	261	202	127	-18	51	133	173	155	67	20	302	518	282	2279	1767	706	1177
50968	1996	6.39191	123	220	258	273	253	205	107	0	73	137	175	148	55	-19	266	284	1530	781	939	391	423
50968	1997	8.6	147	194	262	290	264	198	96	-10	63	143	184	173	62	-12	78	750	878	1478	2142	321	168
50968	1998	9.638	181	226	255	279	252	223	142	30	84	151	186	168	97	26	175	661	1288	1098	1808	1281	300
50968	1999	7.48622	130	189	241	295	258	209	108	-10	43	132	197	156	78	-14	170	466	881	689	1208	146	348
50968	2000	7.36349	119	208	278	282	270	223	112	-4	84	143	177	178	86	-7	303	478	719	2377	1555	647	555
50968	2001	8.07399	140	217	269	276	260	216	143	2	83	139	180	159	75	9	86	640	271	1889	1385	383	375
50968	2002	8.34711	133	222	241	270	242	228	84	17	78	129	179	152	74	-11	541	362	1061	1976	1467	94	411
50968	2003	10.2419	155	221	254	256	255	219	120	9	61	145	173	156	95	15	213	247	1377	2638	1092	452	473
50968	2004	8.06662	126	197	278	263	258	219	141	-2	70	144	174	145	91	7	19	827	202	2545	1349	377	173
50968	2005	8.29417	130	184	260	263	264	216	135	9	66	160	185	171	92	4	789	697	1146	1718	1486	469	205
50968	2006	7.80745	100	216	239	276	270	223	132	-21	77	141	176	173	81	9	147	196	1535	1489	1158	468	319
50968	2007	8.5491	118	192	279	276	274	217	131	4	83	157	166	165	97	-12	232	549	215	563	456	1189	124
50968	2008	8.7498	174	182	271	275	268	216	135	20	66	143	189	162	78	7	138	1130	617	1360	587	508	248
50968	2009	8.38949	149	238	232	263	267	207	124	9	82	133	173	159	79	0	303	143	1695	716	1164	536	262
50968	2010	9.06619	82	205	303	270	259	221	117	-18	91	172	187	168	84	-6	362	691	306	1351	1291	63	155
50978	1985	2.79055	143	220	252	263	272	196	125	6	74	135	173	180	87	10	141	581	319	1995	893	712	151
50978	1986	5.121	126	198	240	256	252	201	106	-3	74	131	161	154	87	-21	188	826	1657	329	1498	1069	1
50978	1987	3.35732	119	200	262	255	246	202	124	-4	69	138	162	168	86	13	323	401	470	1847	2558	621	368
50978	1988	4.9636	127	177	257	262	271	207	123	2	63	133	163	182	101	8	330	568	503	1092	1077	729	438
50978	1989	3.20811	148	187	235	265	264	193	128	13	64	127	173	160	91	4	118	556	710	2039	617	410	116
50978	1990	4.60455	121	205	232	270	257	210	160	15	86	140	170	170	93	34	478	544	1247	1295	1580	540	53
50978	1991	1.76859	125	210	242	244	271	208	127	7	82	138	167	170	89	19	417	564	1097	3401	398	303	442
50978	1992	3.0682	123	191	231	277	255	192	143	0	67	129	162	151	82	10	225	515	1205	1039	509	517	315
50978	1994	4.30643	132	187	258	283	269	204	125	8	66	142	187	171	105	18	66	602	1375	1485	1144	975	811
50978	1995	5.3613	124	188	256	278	264	200	136	-3	64	129	175	158	79	34	62	689	409	837	1113	841	756
50978	1996	6.36606	129	215	247	267	251	211	113	8	77	135	170	149	75	-7	40	218	1568	964	1438	453	191
50978	1997	6.5962	142	188	255	302	260	201	92	5	75	142	188	170	67	-2	78	707	849	441	1978	285	206
50978	1998	6.13048	182	237	258	272	241	223	157	35	90	137	171	161	94	30	113	438	920	538	1094	839	166
50978	1999	6.12309	140	196	244	299	266	210	114	2	58	132	193	160	98	0	118	149	703	761	825	533	309
50978	2000	5.61765	104	204	275	281	272	212	105	9	88	146	186	181	100	3	296	626	154	1683	875	1243	486
50978	2001	6.58924	141	210	257	283	266	215	147	24	97	142	184	162	86	27	171	563	389	948	648	268	237
50978	2002	6.88878	133	218	224	253	238	218	89	24	93	126	172	151	91	-2	380	491	786	2008	1611	95	407
50978	2003	1.66525	150	223	258	246	256	220	122	33	77	151	160	156	99	20	125	36	484	938	912	289	132
50978	2004	7.29548	115	197	268	257	257	219	141	4	84	144	170	146	103	24	108	1241	122	1251	588	386	192
50978	2005	7.04725	115	167	266	257	256	215	134	12	65	152	176	165	95	13	350	597	560	1018	1588	195	270
50978	2006	6.9404	87	213	223	273	268	218	125	-11	89	133	167	171	95	10	492	192	1069	1682	1229	389	432
50978	2007	7.40816	108	182	267	259	271	209	127	1	80	155	159	171	111	11	33	805	639	847	877	577	229
50978	2008	7.66327	173	164	264	274	252	211	132	40	73	134	183	161	99	24	262	1263	514	1986	1472	270	258
50978	2009	6.59136	141	233	218	252	266	208	124	16	91	125	167	161	87	17	689	107	1390	1649	730	276	174
50978	2010	7.18573	80	199	296	268	268	221	122	-13	96	175	184	174	95	13	248	746	1018	1167	958	30	604
54094	1980	3.72972	86	209	266	271	268	198	101	-10	73	158	166	161	77	-5	630	746	1070	963	430	217	984
54094	1981	1.77554	159	200	241	284	250	206	123	14	68	126	188	156	86	0	49	683	1479	907	1122	342	471
54094	1982	2.01934	170	210	279	284	293	209	143	20	78	132	169	184	74	-2	94	555	593	1274	1774	298	33
54094	1984	4.57344	122	229	253	275	269	206	95	-3	84	138	177	172	76	-11	278	167	1113	1476	1426	336	512
54094	1986	4.331	128	203	245	256	252	207	110	-2	68	139	168	158	91	-20	232	1348	1340	546	2124	723	55
54094	1987	3.30909	127	210	260	263	255	206	133	-3	74	136	167	174	83	14	318	349	488	2063	970	747	395
54094	1988	4.21368	132	185	261	265	284	214	131	-1	68	137	170	189	103	6	383	407	465	746	771	1021	382
54094	1989	4.79088	157	202	242	264	272	201	139	10	69	132	175	166	90	7	59	434	1123	2950	534	651	64
54094	1990	5.13763	122	206	242	270	263	212	161	11	80	140	177	172	92	16	767	362	1088	995	1964	591	411
54094	1991	2.52941	130	207	247	260	277	215	130	10	81	138	174	175	95	19	483	419	967	2750	822	265	274
54094	1992	4.64714	131	197	230	285	262	194	140	10	71	126	169	162	84	7	267	563	1506	1507	1025	791	482
54094	1994	5.10109	149	192	268	292	277	209	132	7	73	150	198	183	112	12	52	940	985	1356	1058	1434	493
54094	1995	6.57227	133	188	259	280	264	208	141	2	66	135	181	170	82	27	129	455	626	1337	1349	781	459
54094	1996	7.80001	132	227	262	283	262	218	118	10	86	141	178	154	79	-11	146	346	667	1390	1398	538	236
54094	1997	7.7671	146	195	263	306	277	209	105	7	79	142	192	179	69	-2	126	1050	813	711	1345	202	219
54094	1998	6.47166	196	236	269	273	256	233	163	43	93	148	176	170	105	30	228	730	404	1029	1117	1099	182
54094	1999	6.17748	147	196	256	313	278	217	120	7	61	141	199	173	100	0	199	332	446	567	1111	364	393
54094	2000	5.89068	127	216	287	290	283	221	121	9	95	151	188	191	101	-1	275	742	462	1633	839	1067	134
54094	2001	6.56032	152	218	268	280	270	226	149	13	96	146	184	166	88	24	35	870	1028	2236	859	261	426
54094	2002	4.61997	145	231	245	277	251	228	99	28	90	132	178	158	83	2	522	399	645	1706	1895	59	478
54094	2003	3.97905	161	231	270	256	266	232	125	20	77	155	168	160	104	15	472	224	560	1136	1114	140	381
54094	2004	5.89511	135	209	284	269	272	225	152	17	89	150	175	152	102	14	25	1058	349	1680	577	700	201
54094	2005	6.96354	138	184	274	273	269	228	148	13	71	159	184	171	95	6	360	712	434	1029	1080	291	393
54094	2006	7.04765	113	225	246	292	286	239	150	-2	92	145	177	182	95	13	362	485	1412	621	1037	281	215
54094	2007	6.85572	127	199	291	273	282	219	140	10	89	159	164	178	110	4	165	577	473	1544	1052	1072	31
54094	2008	7.72607	187	182	278	292	272	223	151	36	75	139	193	171	97	22	175	1306	363	1392	1255	419	285
54094	2009	6.99531	152	246	232	267	277	218	134	15	96	132	172	160	89	8	587	194	1331	1258	1046	442	257
54094	2010	7.85725	89	214	310	281	275	225	127	-11	95	171	190	177	93	7	267	570	336	1169	1329	47	388
54096	1980	4.68113	68	192	242	240	234	176	94	-38	50	118	133	130	54	-24	562	548	781	1356	760	832	946
54096	1981	3.83956	130	170	207	255	226	186	111	-8	36	94	159	132	58	-17	133	633	1605	813	1225	338	283
54096	1982	4.99183	138	184	248	261	277	190	129	1	43	84	132	152	51	-23	212	278	307	890	1351	210	77
54096	1983	5.25735	141	176	165	221	256	199	100	6	47	85	130	142	82	-26	517	534	1507	1362	657	398	101
54096	1985	6.67247	125	203	225	246	257	185	117	-13	43	96	151	163	60	-8	182	246	437	1300	760	583	168
54096	1987	6.25376	103	185	236	240	229	185	121	-20	46	102	143	153	64	-2	500	361	1026	2281	998	739	391
54096	1988	3.60425	109	155	226	230	256	190	113	-18	39	100	136	165	71	-14	547	582	705	1545	1286	285	383
54096	1989	5.3695	133	172	211	241	248	175	125	-11	32	98	150	140	68	-14	181	541	1157	2356	727	1252	130
54096	1990	6.54528	106	182	213	239	241	193	149	-12	51	110	145	149	64	4	480	606	1465	1241	1466	892	449
54096	1991	4.40004	112	190	224	225	249	197	120	-8	50	106	147	145	69	-3	359	400	729	1836	450	65	451
54096	1992	6.34713	107	168	206	260	236	175	133	-15	38	99	137	135	63	-14	124	519	1466	1777	457	734	247
54096	1994	5.87753	122	166	232	272	261	190	121	-11	53	109	170	159	88	0	99	921	875	968	1183	1569	1113
54096	1995	6.66345	111	170	218	261	241	187	130	-21	34	95	153	148	58	16	156	774	537	896	1405	700	753
54096	1996	5.46977	104	181	221	243	238	201	104	-10	51	102	145	132	63	-22	164	428	1235	1028	1173	708	214
54096	1997	8.80199	121	165	237	285	257	188	86	-19	55	111	159	153	41	-15	96	1121	1032	490	825	179	196
54096	1998	8.26617	167	212	226	240	217	207	143	14	66	106	147	148	84	16	129	787	810	905	2219	813	174
54096	1999	6.46378	120	172	221	268	251	198	105	-15	41	113	163	148	80	-11	251	243	708	845	904	418	412
54096	2000	7.93645	95	180	251	262	258	197	102	-16	61	109	162	168	81	-13	275	730	412	1498	955	1572	131
54096	2001	6.3975	130	186	230	258	247	199	134	0	64	115	156	137	61	12	36	783	695	1885	992	131	524
54096	2002	4.24291	121	202	204	238	225	205	79	8	56	98	154	138	67	-15	458	234	998	1892	1741	207	830
54096	2003	4.13323	140	204	234	212	239	197	104	2	46	117	128	136	87	11	240	204	420	1369	682	273	470
54096	2004	5.89511	101	176	246	232	245	205	137	0	66	118	150	133	87	10	63	1859	431	1484	343	438	140
54096	2005	6.96354	104	144	235	229	239	199	130	2	42	123	151	149	77	7	530	742	394	1474	1607	113	451
54096	2006	7.04765	76	192	192	250	252	200	124	-20	70	105	147	159	82	5	653	272	1440	738	1446	837	107
54096	2007	6.85572	83	159	236	233	251	192	115	-9	55	125	134	156	90	-1	286	1228	335	745	654	862	359
54096	2008	7.72607	155	136	232	249	239	203	125	20	48	103	162	145	84	23	563	1234	467	1684	306	167	304
54096	2009	6.99531	123	210	184	223	243	186	120	2	71	98	142	144	71	6	666	292	1306	1412	1173	600	389
54096	2010	7.85725	59	174	255	238	249	197	111	-22	67	145	164	158	84	3	605	1012	811	1638	946	76	539

## Sheet: maize-Northchina
			Tmax								Tmin						Rainfall
staton code	year	Yield	Apr	May	Jun	Jul	Aug	Sep	Oct	Apr	May	Jun	Jul	Aug	Sep	Oct	Apr	May	Jun	Jul	Aug	Sep	Oct
54511	1980	4.33916	166	258	299	315	288	250	175	48	125	190	216	198	123	66	238	266	1135	306	982	265	340
54511	1981	3.8731	228	267	314	323	299	261	176	93	136	196	236	202	155	57	105	140	194	1709	1025	482	150
54511	1982	4.60697	224	275	298	299	307	266	211	88	153	184	206	217	143	99	378	132	1402	2074	1194	69	85
54511	1983	3.61743	209	269	314	327	297	274	193	85	158	194	224	211	166	80	790	328	665	265	2252	338	172
54511	1984	4.27938	187	267	304	322	303	256	195	74	143	193	220	207	143	78	356	79	441	600	2775	367	144
54511	1985	4.43755	206	246	297	303	295	239	198	85	148	189	213	213	142	83	136	245	320	2895	2977	384	38
54511	1986	4.54548	211	273	307	292	298	261	169	86	145	194	213	201	140	67	9	50	2032	1629	1427	1143	41
54511	1987	4.83031	196	259	288	317	301	268	190	76	139	180	220	202	159	89	418	646	912	1309	2465	462	41
54511	1988	5.11917	211	260	305	305	286	267	204	87	144	197	221	212	166	87	82	374	618	2787	2040	488	228
54511	1989	5.01033	219	273	302	300	300	246	200	96	148	195	217	206	149	81	355	331	390	1248	1042	888	46
54511	1990	6.25887	190	252	301	300	302	254	220	80	143	194	220	213	159	94	597	1196	40	2230	1570	631	3
54511	1991	6.14822	198	251	294	304	318	254	199	81	139	192	217	228	160	83	171	557	2363	1980	1247	720	122
54511	1992	5.89582	216	262	294	316	292	256	179	91	144	181	221	207	157	71	105	528	694	1539	1414	545	381
54511	1993	6.6119	197	272	314	297	302	270	194	83	151	195	212	206	157	83	169	86	392	2064	1585	183	99
54511	1994	6.98438	235	271	323	328	312	272	201	113	151	216	235	227	151	90	19	660	236	4592	2142	152	103
54511	1995	5.12141	205	256	296	304	297	240	193	85	139	198	217	221	148	100	53	456	689	1956	1199	1163	96
54511	1996	5.21347	199	272	309	299	282	258	181	84	155	205	220	209	165	83	62	18	551	3074	2500	329	308
54511	1997	4.79918	205	257	308	331	316	244	202	78	138	181	236	219	132	83	174	415	355	1398	832	441	430
54511	1998	5.08579	207	255	294	308	299	279	201	97	138	189	227	210	170	103	547	615	1429	2479	1144	47	618
54511	1999	4.56823	206	256	316	331	307	257	187	79	132	197	235	211	164	76	337	324	240	596	570	331	117
54511	2000	4.17264	204	268	332	345	302	276	173	78	141	202	250	220	164	85	183	377	190	615	1505	184	352
54511	2001	4.29148	204	295	308	323	305	267	191	83	158	207	227	212	160	88	144	50	458	1286	497	92	457
54511	2002	4.58479	200	279	285	327	306	271	161	89	154	194	228	215	143	57	377	123	1035	549	743	507	226
54511	2003	5.75344	208	268	304	310	317	255	186	96	154	194	220	212	164	78	130	308	661	577	342	879	668
54511	2004	4.652	223	264	304	307	293	267	200	107	148	202	219	210	164	87	372	391	696	1820	507	742	99
54511	2005	5.22783	227	256	315	327	303	272	206	100	145	203	236	222	174	95	170	684	664	961	1234	245	18
54511	2006	5.36748	192	260	317	300	307	279	216	81	151	205	226	229	165	115	10	503	351	1550	475	11	150
54511	2007	5.5071	209	288	314	314	314	278	187	93	166	213	226	224	179	93	20	485	461	1162	1036	501	699
54511	2008	6.0174	214	262	278	319	306	263	203	105	148	192	230	221	166	94	636	641	1253	793	1321	1189	311
54511	2009	5.9538	218	289	321	316	302	260	213	100	161	204	227	222	170	98	322	147	955	1966	609	233	59
54511	2010	5.6205	164	277	296	331	311	261	185	64	160	201	246	226	167	90	175	295	887	340	1778	808	590
54527	1980	3.72249	166	263	308	316	291	254	185	66	148	209	229	215	152	91	378	346	923	326	1174	760	318
54527	1981	3.21761	225	270	308	318	300	268	184	99	148	202	243	217	170	75	24	261	625	2821	1236	229	72
54527	1982	3.30546	228	276	296	305	308	268	221	102	154	195	221	234	161	116	77	209	708	1182	611	124	109
54527	1983	4.37817	216	265	318	323	309	278	196	96	160	207	228	226	186	99	938	343	188	1051	1132	765	193
54527	1984	3.79904	190	262	295	312	304	258	204	85	153	201	227	226	168	102	128	840	794	817	3035	271	65
54527	1985	4.22665	206	235	291	303	302	234	200	99	147	196	230	225	159	107	118	450	576	1807	1823	639	162
54527	1986	4.7504	207	266	301	301	296	268	175	100	156	207	227	216	167	86	123	121	1873	1006	1485	250	45
54527	1987	4.5606	198	251	286	315	307	272	202	87	148	191	228	217	177	112	540	778	1058	533	2029	290	57
54527	1988	4.22363	207	256	306	301	295	269	207	93	152	205	226	220	175	107	37	389	450	3257	1418	1030	383
54527	1989	4.32541	216	271	300	305	307	259	205	106	153	194	222	215	164	101	77	161	1121	1092	170	396	171
54527	1990	4.45669	192	251	301	306	309	263	223	86	148	200	228	227	174	113	447	591	336	2090	944	682	7
54527	1991	5.04479	198	247	292	306	312	264	201	89	143	200	224	231	173	94	452	477	698	1833	973	1182	113
54527	1992	5.11323	219	262	286	314	298	264	180	87	141	183	220	213	158	66	77	101	646	847	1028	162	656
54527	1993	4.90974	198	271	306	291	306	272	197	77	137	188	209	206	151	77	119	2	696	2563	907	341	58
54527	1994	5.60749	230	269	320	326	312	266	198	104	139	206	238	228	145	77	96	376	232	2052	3355	642	94
54527	1995	5.77854	205	253	287	298	294	243	201	83	136	196	217	219	147	101	127	596	1152	2158	2098	512	436
54527	1996	7.51333	195	267	301	296	279	259	185	78	146	199	223	210	161	90	46	218	898	961	1807	365	364
54527	1997	4.94035	209	254	302	342	326	252	207	87	147	187	238	228	139	78	56	218	523	696	551	1029	117
54527	1998	5.33758	216	256	296	314	307	291	212	108	153	199	235	219	183	104	749	801	478	1463	933	70	310
54527	1999	4.51472	213	258	314	325	311	270	192	93	145	201	233	221	177	86	224	481	708	1371	409	145	307
54527	2000	3.62721	216	267	322	340	306	283	180	90	149	209	243	229	171	92	164	532	27	1813	1541	135	195
54527	2001	5.60042	211	296	308	318	311	267	211	92	170	214	235	225	171	108	206	72	1581	1371	953	96	420
54527	2002	5.98206	208	273	286	320	305	271	169	92	158	199	231	222	155	69	194	43	901	953	1186	340	146
54527	2003	4.86355	215	271	294	304	304	259	191	106	163	198	227	217	173	89	80	579	1211	1576	731	396	1581
54527	2004	6.19241	220	263	302	306	291	270	209	105	146	199	221	209	163	87	351	437	670	1316	760	921	121
54527	2005	6.19791	229	257	322	323	303	273	210	101	142	203	238	221	173	96	85	374	1709	1542	2090	292	9
54527	2006	6.57531	193	262	325	301	307	274	221	80	153	211	225	228	165	117	37	628	335	1314	1615	9	78
54527	2007	6.65628	208	284	310	318	316	275	183	94	164	211	232	225	180	93	23	595	515	762	360	451	703
54527	2008	6.69858	218	267	283	314	309	268	209	107	156	192	237	229	173	101	488	212	1319	1434	713	682	485
54527	2009	6.95705	218	288	314	318	301	263	214	101	167	206	228	222	169	100	474	92	1662	1717	758	499	122
54527	2010	7.14643	167	275	294	324	303	259	190	61	157	202	243	222	170	89	79	210	498	1247	564	445	321
53698	1980	4.40866	190	276	332	332	292	262	195	72	149	202	222	203	146	85	523	127	599	574	1433	343	445
53698	1981	4.01692	231	288	315	322	303	275	201	96	143	195	232	211	158	66	122	110	1005	862	1464	89	37
53698	1982	4.58685	235	297	308	305	299	261	223	93	166	191	213	218	142	104	21	157	557	2404	1969	733	100
53698	1983	5.06427	227	273	321	319	304	277	192	101	156	198	219	215	173	96	164	1225	308	804	641	798	702
53698	1984	4.34585	201	261	307	316	306	252	218	90	146	195	219	212	149	78	39	386	794	762	1030	263	191
53698	1985	4.8251	218	248	321	317	307	234	204	90	146	200	217	215	148	95	218	582	442	959	1576	911	501
53698	1986	5.26937	219	276	324	317	303	279	180	88	145	200	221	199	152	74	20	250	476	1163	956	350	233
53698	1987	4.54892	215	272	302	333	317	288	210	82	148	186	221	210	159	91	186	363	920	628	908	269	303
53698	1988	4.91876	227	264	324	307	288	277	215	93	141	198	216	207	163	94	11	774	585	1244	2930	679	78
53698	1989	4.64571	219	274	316	306	300	258	216	102	143	195	219	209	159	93	336	190	556	1643	1329	271	86
53698	1990	5.0336	201	260	307	312	306	263	224	93	144	191	227	214	167	107	489	358	731	1850	1594	491	145
53698	1991	5.43359	201	256	305	319	317	270	213	89	146	196	223	219	172	95	582	946	779	1684	216	397	295
53698	1992	5.53011	231	269	317	336	294	266	187	100	153	191	232	213	163	77	9	533	402	592	2157	243	245
53698	1993	5.64357	210	270	330	309	304	278	209	88	141	206	210	214	169	102	93	169	358	609	1539	593	91
53698	1994	5.73621	230	287	322	328	320	288	209	122	168	218	242	236	167	104	176	288	887	1699	808	63	289
53698	1995	5.96943	217	271	314	311	294	251	211	93	146	201	219	219	156	112	183	174	976	1875	2175	1260	105
53698	1996	6.21261	203	274	317	307	278	270	196	95	160	209	227	209	171	101	301	95	658	3887	5427	190	317
53698	1997	5.56697	210	273	330	353	331	257	234	106	162	208	247	233	152	100	182	205	323	655	573	467	22
53698	1998	5.896	214	258	332	327	322	307	217	118	157	212	243	226	194	121	336	744	85	794	669	38	562
53698	1999	4.89505	226	274	333	324	304	266	202	110	162	213	238	220	187	97	103	406	277	1319	2490	213	280
53698	2000	4.13521	230	275	328	335	309	276	178	110	164	214	247	228	172	95	17	229	410	2994	441	920	685
53698	2001	5.5231	213	301	335	335	311	271	210	100	181	218	240	222	177	114	211	79	312	639	973	226	117
53698	2002	5.30423	214	271	308	332	317	269	184	99	162	210	239	227	161	83	249	408	1113	871	474	677	383
53698	2003	5.71998	209	267	318	308	298	259	200	101	165	205	223	213	177	97	570	1035	279	1314	1162	375	948
53698	2004	6.94196	228	274	306	315	285	269	212	116	162	201	222	211	172	96	406	176	1292	1861	677	394	25
53698	2005	7.06587	243	262	344	341	309	271	216	116	156	219	242	221	178	110	112	396	433	897	1017	836	20
53698	2006	7.08337	212	262	335	313	299	275	232	97	167	217	238	224	176	134	165	586	382	1395	1117	149	5
53698	2007	7.07779	222	299	323	321	311	275	192	110	179	218	236	228	179	104	12	556	685	482	840	639	471
53698	2008	7.2157	220	277	297	325	304	265	219	111	166	200	231	225	173	112	479	315	971	1292	2386	1164	166
53698	2009	6.79995	223	284	346	330	304	263	230	107	167	217	238	217	171	113	70	471	491	671	2882	1192	111
53698	2010	7.2883	180	288	323	342	304	258	199	74	171	220	251	223	172	105	157	193	157	758	1553	1096	104
54539	1980	3.72249	147	241	288	299	277	247	170	39	115	178	210	194	119	66	37	250	492	1487	1769	397	366
54539	1981	3.21761	205	241	282	303	289	257	179	70	119	178	228	198	136	46	98	240	464	2514	1589	458	191
54539	1982	3.30546	197	240	278	288	294	256	204	61	125	162	197	205	122	83	95	112	787	1309	1863	29	184
54539	1983	4.37817	190	233	299	295	293	268	190	59	127	171	206	194	158	65	696	350	114	1100	722	704	78
54539	1984	3.79904	162	242	269	295	287	253	188	47	116	172	204	203	128	64	252	799	536	860	1683	445	56
54539	1985	4.22665	186	209	254	287	283	230	189	58	112	162	210	204	133	80	118	672	601	2689	3552	718	156
54539	1986	4.7504	184	240	273	276	284	250	159	60	118	171	205	190	131	52	90	174	2688	3005	851	671	352
54539	1987	4.5606	158	214	266	289	290	254	186	56	114	158	205	203	148	87	775	718	865	1756	2370	564	77
54539	1988	4.22363	181	234	278	280	286	258	196	48	121	167	211	205	153	82	144	273	421	4531	1004	1325	249
54539	1989	4.32541	190	250	271	285	287	246	189	67	126	165	200	190	134	67	79	99	608	1553	785	482	453
54539	1990	4.45669	166	213	273	284	294	251	211	60	114	170	210	203	145	84	407	1699	436	1964	1311	413	0
54539	1991	5.04479	176	229	280	291	302	257	188	63	116	173	209	213	148	71	420	613	1215	2216	415	277	203
54539	1992	5.11323	189	238	260	296	285	255	181	70	120	157	209	204	146	62	194	278	927	1532	1311	505	478
54539	1993	4.90974	172	246	276	275	299	269	188	59	133	177	207	204	154	76	144	27	945	994	197	199	115
54539	1994	5.60749	202	242	292	307	303	259	194	83	121	187	234	215	135	64	84	266	1010	1909	2615	1239	121
54539	1995	5.77854	178	224	266	281	284	240	189	60	114	171	203	206	134	81	10	766	647	3382	1367	594	374
54539	1996	7.51333	171	245	271	278	273	251	179	49	120	176	209	198	147	73	39	433	986	1330	1443	282	273
54539	1997	4.94035	195	228	282	316	311	243	189	63	122	167	231	217	132	69	53	677	770	1411	1260	817	53
54539	1998	5.33758	182	236	261	294	289	275	205	79	129	178	226	205	174	99	453	1108	464	829	2950	393	385
54539	1999	4.51472	180	228	283	312	292	259	178	67	125	188	231	215	167	78	410	389	430	811	975	39	251
54539	2000	3.62721	186	239	296	319	299	273	172	67	131	196	236	224	167	92	219	650	222	1058	1420	80	870
54539	2001	5.60042	181	261	287	309	298	262	201	71	144	197	225	212	162	95	101	33	1081	409	565	356	339
54539	2002	5.98206	184	255	263	305	296	267	159	81	146	177	223	211	155	63	268	132	667	1247	323	109	152
54539	2003	4.86355	191	249	276	286	292	251	185	86	144	181	212	209	166	81	268	132	667	1247	323	109	152
54539	2004	5.76377	192	236	280	292	280	261	198	83	133	189	214	203	163	84	228	550	1240	2094	719	1105	85
54539	2005	5.69132	194	225	278	305	291	273	202	82	125	188	231	216	173	91	172	1632	1168	980	1598	160	19
54539	2006	5.96619	162	235	295	284	301	261	209	61	137	192	216	223	159	108	144	431	576	804	1806	148	235
54539	2007	6.0366	180	252	283	289	299	271	176	74	145	194	215	219	174	84	109	943	845	956	1831	304	1117
54539	2008	6.32656	193	234	263	291	296	259	202	85	132	179	224	221	168	91	330	367	675	2513	651	552	358
54539	2009	6.56919	195	265	292	301	297	255	205	81	153	195	222	218	166	97	544	295	486	983	698	723	168
54539	2010	6.63249	151	243	272	311	290	255	180	50	135	178	233	215	161	76	113	844	234	1654	2272	550	436
53487	1980	3.72249	134	246	275	300	259	199	147	-13	81	135	160	144	67	15	190	397	661	223	742	435	114
53487	1981	3.21761	171	226	279	285	252	215	119	17	74	141	174	147	87	-14	77	16	569	1387	1345	247	170
53487	1982	3.30546	173	246	262	271	259	211	172	9	89	126	151	149	71	27	204	513	446	1213	484	326	29
53487	1983	4.37817	163	246	272	277	257	221	148	10	98	133	158	148	99	27	326	447	568	1050	563	719	245
53487	1984	3.79904	165	233	263	280	266	209	167	13	83	137	156	139	74	10	112	233	550	692	399	221	142
53487	1985	4.22665	168	232	285	279	262	193	163	18	103	141	161	148	78	27	84	464	217	1449	1426	365	87
53487	1986	4.7504	158	249	281	284	269	219	134	6	97	142	155	132	81	8	83	362	706	923	400	160	134
53487	1987	4.5606	184	236	260	300	262	228	161	22	83	129	159	141	79	27	253	334	796	554	1054	462	189
53487	1988	4.22363	155	222	272	274	241	233	155	3	84	133	167	150	87	14	64	464	686	1841	872	226	77
53487	1989	4.32541	179	240	257	279	263	199	148	28	83	132	161	144	84	16	58	256	585	828	596	1295	166
53487	1990	4.45669	137	230	269	286	267	221	172	2	82	128	172	148	93	28	383	167	232	1365	1036	792	17
53487	1991	5.04479	143	214	263	291	296	226	144	12	73	127	155	154	90	11	400	741	677	1375	107	473	109
53487	1992	5.11323	176	230	262	289	247	212	119	18	91	127	163	147	84	8	116	171	627	850	1429	374	341
53487	1993	4.90974	146	226	278	274	263	232	155	7	80	135	151	136	82	10	87	254	322	544	616	304	37
53487	1994	5.60749	200	245	275	284	265	217	132	42	82	144	173	149	68	2	69	277	765	976	907	202	155
53487	1995	5.77854	158	224	269	269	254	198	148	-5	68	132	161	153	87	28	39	94	735	1804	1118	1425	281
53487	1996	7.51333	141	227	268	265	250	236	148	5	84	134	163	155	91	24	129	40	434	1368	1148	458	556
53487	1997	4.94035	166	234	276	296	290	213	156	13	86	131	175	162	72	7	46	289	518	902	394	343	57
53487	1998	5.33758	204	214	278	280	271	268	168	64	91	149	169	145	113	31	907	679	444	835	504	248	90
53487	1999	4.51472	188	244	303	299	291	220	150	36	103	154	187	162	115	12	90	264	229	739	416	914	87
53487	2000	3.62721	174	244	289	304	265	233	141	15	99	151	179	153	94	23	17	341	228	808	792	327	147
53487	2001	5.60042	175	258	298	314	279	220	158	29	99	153	181	156	103	41	267	42	169	755	1110	284	252
53487	2002	5.98206	156	233	267	289	283	217	130	29	102	151	177	148	88	9	434	111	782	939	465	767	91
53487	2003	4.86355	155	239	258	275	268	230	145	23	103	133	161	152	114	14	311	310	441	948	603	787	206
53487	2004	3.14925	208	225	267	278	244	220	154	46	86	143	162	145	90	17	118	448	469	1299	995	671	163
53487	2005	3.14925	180	234	297	297	269	223	158	29	88	151	178	159	106	24	126	440	619	674	676	807	108
53487	2006	3.32471	181	238	282	291	265	231	191	24	99	145	185	163	95	49	36	462	317	1001	432	193	173
53487	2007	1.94869	161	247	291	295	290	237	149	20	98	161	170	165	101	25	218	373	476	561	819	542	514
53487	2008	2.12659	171	236	266	303	267	225	157	40	86	139	174	154	100	27	371	135	703	316	954	835	542
53487	2009	1.46277	191	247	293	299	282	225	166	38	105	145	176	155	105	32	207	179	168	577	381	574	213
53487	2010	3.13933	130	231	301	324	264	221	149	-3	94	163	196	158	108	23	308	349	274	567	894	1226	229
53959	1980	3.72249	220	284	312	305	304	264	201	80	145	197	208	207	151	100	223	857	601	1476	425	1053	685
53959	1981	3.21761	222	298	338	320	300	245	173	88	135	211	236	217	160	69	167	190	487	1150	1041	1091	96
53959	1982	3.30546	222	298	323	327	279	238	217	81	148	191	220	204	156	117	144	129	703	1836	2698	291	323
53959	1983	4.37817	218	259	294	299	293	255	180	96	137	188	207	203	168	109	246	982	766	1257	427	2105	1062
53959	1984	3.79904	211	263	294	289	310	221	198	101	146	188	206	212	151	87	240	393	1258	1082	374	1959	292
53959	1985	4.22665	225	252	318	342	313	228	187	91	153	200	228	230	149	92	74	1245	252	737	943	1495	1062
53959	1986	4.7504	208	278	327	337	331	271	191	91	141	201	216	210	156	79	316	353	355	490	98	646	485
53959	1987	4.5606	224	265	279	332	320	293	216	92	148	181	224	213	176	111	322	633	1119	338	1150	237	860
53959	1988	4.22363	218	265	327	308	298	267	189	78	150	206	222	217	169	110	192	505	749	1212	1441	426	660
53959	1989	4.32541	214	262	310	308	290	263	222	108	143	198	226	210	168	102	853	409	622	1689	1256	427	128
53959	1990	4.45669	196	266	312	333	325	283	211	83	139	189	236	217	181	106	439	628	1172	562	842	609	43
53959	1991	5.04479	210	252	311	357	331	279	205	87	133	200	241	220	174	92	397	518	674	250	305	757	279
53959	1992	5.11323	234	277	312	342	315	236	184	102	153	199	232	226	166	80	294	365	410	902	1268	871	556
53959	1993	4.90974	227	236	321	306	292	290	206	98	126	195	217	206	165	99	513	483	698	1107	802	163	541
53959	1994	5.60749	215	304	312	338	341	276	195	99	149	206	236	236	160	82	1210	29	749	754	452	185	1357
53959	1995	5.77854	212	292	345	348	300	272	197	85	151	212	241	219	167	109	354	131	348	1460	902	397	848
53959	1996	7.51333	202	270	300	319	304	261	209	91	150	193	229	226	170	104	331	350	1401	914	752	999	599
53959	1997	4.94035	221	295	341	357	352	268	230	95	156	205	247	242	152	81	84	162	138	508	228	802	44
53959	1998	5.33758	236	244	319	319	301	295	221	124	144	204	234	215	182	114	757	1306	379	2174	1058	203	174
53959	1999	4.51472	236	275	304	327	335	286	195	118	161	211	231	230	194	111	512	768	939	687	163	599	628
53959	2000	3.62721	234	310	316	343	306	261	179	104	170	207	241	213	165	103	289	98	672	217	1233	756	799
53959	2001	5.60042	223	306	340	354	315	262	207	97	168	211	242	220	177	122	217	95	290	804	645	1043	650
53959	2002	5.98206	224	256	333	345	325	272	219	108	147	219	241	220	164	102	195	890	614	1064	399	901	391
53959	2003	4.86355	218	277	318	314	284	258	188	100	163	199	221	208	176	88	420	635	450	1054	1678	2149	1380
53959	2004	5.24154	258	293	317	325	299	272	203	111	149	192	222	210	158	82	127	900	662	662	444	750	179
53959	2005	5.02168	266	285	349	329	310	272	197	112	165	204	235	206	180	95	280	442	524	242	676	1146	740
53959	2006	5.74569	244	285	337	327	312	252	227	104	152	208	239	226	159	119	263	648	651	438	543	1010	212
53959	2007	6.45287	238	310	316	301	311	256	189	93	167	205	212	219	146	91	15	195	685	2793	1109	588	449
53959	2008	5.9964	227	299	317	327	313	257	210	99	141	191	214	206	159	94	360	318	201	872	915	628	330
53959	2009	6.1044	240	257	330	330	307	254	228	111	150	196	232	202	165	102	151	1217	363	465	1025	560	338
53959	2010	4.79852	205	280	328	330	302	261	206	81	156	204	235	219	178	101	276	333	329	1198	2098	600	300
53646	1980	4.16297	170	237	293	303	274	225	171	11	89	141	161	155	77	28	46	136	453	285	791	414	175
53646	1981	3.99674	182	237	276	288	282	223	129	42	78	146	189	170	104	-1	113	40	1132	1692	642	205	116
53646	1982	4.45543	184	257	288	290	265	214	186	26	95	134	161	159	95	50	60	569	127	1455	537	428	162
53646	1983	4.27281	177	246	275	292	275	231	157	30	100	140	164	157	103	49	229	419	326	451	292	605	491
53646	1984	3.77092	194	235	268	289	269	214	170	37	105	145	168	149	97	8	83	999	668	601	1171	372	51
53646	1985	3.99613	195	236	282	302	277	194	163	28	111	137	165	157	90	31	91	814	306	243	1670	1240	211
53646	1986	3.93147	168	259	271	296	277	234	153	23	103	139	157	140	79	11	155	122	1559	384	435	176	146
53646	1987	3.4863	202	246	268	310	285	247	176	38	99	136	159	144	93	45	467	139	878	489	1073	326	424
53646	1988	4.09323	172	241	278	273	256	239	164	21	96	134	170	155	93	29	0	902	985	1606	1507	171	80
53646	1989	5.61941	181	253	265	294	276	235	171	41	91	136	166	162	101	26	388	25	659	586	189	549	85
53646	1990	6.1908	160	239	284	293	293	241	168	23	90	135	173	148	110	38	514	362	208	915	517	157	407
53646	1991	6.60531	179	223	281	313	305	248	160	36	86	139	165	159	98	11	462	728	271	628	187	544	197
53646	1992	5.20425	197	241	274	304	261	211	144	27	98	138	159	155	93	12	5	305	474	1031	1537	408	153
53646	1993	5.69564	179	234	291	294	262	243	167	20	85	138	159	144	80	16	8	147	221	714	1139	160	161
53646	1994	7.62919	197	266	284	304	271	221	146	47	92	154	183	165	86	12	503	83	247	754	2381	200	200
53646	1995	6.37229	174	250	296	303	260	225	163	3	80	144	178	153	103	37	5	77	162	924	1849	279	288
53646	1996	6.78376	154	234	272	299	271	246	177	19	93	138	174	165	105	38	219	311	737	321	1321	176	336
53646	1997	6.41348	191	256	306	310	301	226	179	33	106	141	178	171	78	-2	83	106	53	1268	897	161	71
53646	1998	6.83772	225	224	294	299	294	269	179	83	99	148	179	156	113	42	344	574	281	1148	201	427	293
53646	1999	9.29995	199	254	301	310	316	239	170	48	111	164	192	169	123	28	253	323	54	532	158	1155	140
53646	2000	11.1003	191	272	288	325	279	246	147	26	102	159	195	163	106	40	99	33	253	570	802	547	166
53646	2001	2.103	187	268	311	326	281	212	166	40	105	154	191	167	117	56	587	33	276	802	2764	764	196
53646	2002	6.78003	184	233	296	295	297	226	175	44	106	162	180	163	103	19	245	388	1561	1691	356	780	102
53646	2003	7.65848	180	247	282	294	277	235	165	43	113	145	179	168	121	27	160	546	717	515	893	900	232
53646	2004	6.40961	226	234	272	292	252	232	152	70	109	150	177	162	118	32	70	663	304	542	2140	208	144
53646	2005	5.21332	200	246	310	309	270	230	154	58	117	170	193	168	131	42	80	398	244	243	853	451	113
53646	2006	4.64028	198	242	293	307	274	211	194	52	116	164	198	180	111	79	32	363	173	494	1051	633	104
53646	2007	4.35906	173	257	271	284	283	218	137	46	119	167	179	180	117	47	58	443	543	723	563	561	1039
53646	2008	5.91745	186	250	272	297	264	213	161	64	109	155	188	158	118	47	217	149	635	191	1506	1405	141
53646	2009	6.23597	198	235	301	298	249	212	180	68	114	160	186	159	120	55	22	323	49	864	1845	623	87
53646	2010	6.40355	148	236	287	313	265	226	161	22	111	165	201	169	132	51	240	390	483	177	1165	635	325
53845	1980	3.90512	201	247	293	293	279	243	189	40	103	152	167	158	101	55	182	718	890	924	858	495	356
53845	1981	3.47639	198	260	284	288	278	216	143	54	91	155	190	173	126	30	303	56	832	1755	3035	1297	118
53845	1982	4.56378	199	270	286	301	258	212	195	43	105	136	163	164	112	69	118	89	490	1534	797	865	95
53845	1983	4.45774	195	234	264	290	271	231	158	50	106	144	169	160	119	76	418	1899	972	662	586	1315	619
53845	1984	5.10974	195	240	266	277	285	211	183	57	111	147	171	156	107	31	346	520	1030	1349	826	499	224
53845	1985	4.08033	221	238	285	305	278	192	167	49	117	147	169	168	108	56	42	751	228	937	1735	1805	440
53845	1986	4.08662	186	260	269	292	280	246	169	42	109	146	162	148	89	32	223	324	1306	655	1154	150	332
53845	1987	3.69585	219	256	273	309	294	257	190	51	112	143	170	154	104	56	265	224	776	1069	1270	263	597
53845	1988	4.66355	196	250	288	277	260	229	169	37	118	147	179	164	119	63	58	650	997	2146	2253	902	109
53845	1989	3.09514	190	255	276	289	277	241	182	60	98	144	171	162	117	49	275	82	848	611	564	1212	233
53845	1990	6.15697	179	250	292	299	283	241	181	44	101	144	180	159	121	61	494	375	225	1434	1272	664	202
53845	1991	4.87159	197	228	278	317	301	247	174	60	103	155	177	171	116	33	336	778	649	386	748	453	434
53845	1992	5.15632	214	245	279	299	264	210	155	57	109	147	173	172	122	35	226	387	436	587	1805	637	212
53845	1993	6.44833	208	236	295	283	260	243	171	56	97	147	175	163	99	43	143	355	576	1474	1710	170	753
53845	1994	6.7836	199	280	281	304	290	230	158	67	106	154	185	176	106	31	851	126	972	1309	1288	370	619
53845	1995	5.2141	194	270	305	313	271	241	177	41	108	160	192	169	122	59	67	119	573	822	1635	97	205
53845	1996	4.56496	170	246	270	288	277	246	191	47	107	152	186	180	126	56	289	143	755	1114	1148	399	449
53845	1997	3.58857	207	269	314	307	313	244	203	65	122	158	189	175	105	23	234	264	338	1323	324	593	46
53845	1998	5.99723	244	228	298	301	289	272	187	99	113	160	193	172	128	63	358	1142	449	1366	1379	347	247
53845	1999	9.00011	215	260	303	305	315	252	187	74	116	170	190	174	143	56	276	297	359	938	631	461	202
53845	2000	8.61752	217	291	286	319	283	245	154	52	126	167	198	172	122	68	84	114	873	398	860	397	651
53845	2001	4.57774	201	276	316	331	280	214	171	59	111	158	195	171	131	76	363	172	315	1464	1274	1286	513
53845	2002	4.45475	195	236	304	308	299	244	192	70	111	170	186	173	115	45	270	448	1914	752	564	614	507
53845	2003	4.67753	200	252	289	295	269	239	174	61	124	154	185	180	139	53	298	406	941	594	1779	1343	738
53845	2004	5.8865	250	264	288	297	276	241	176	78	111	147	180	178	119	40	49	176	1109	863	736	430	307
53845	2005	6.31562	235	265	318	309	281	249	168	63	122	164	194	176	143	53	214	699	336	1157	482	1163	271
53845	2006	6.43178	229	265	308	311	282	219	216	66	116	157	201	187	119	73	125	625	506	1369	902	815	41
53845	2007	5.76185	202	287	291	292	301	229	158	58	121	162	184	184	113	56	54	330	573	1494	490	996	834
53845	2008	6.20331	208	269	282	308	291	231	195	66	111	153	182	167	123	56	354	111	1115	390	906	956	152
53845	2009	6.31548	226	249	321	309	277	234	205	70	118	160	192	172	133	66	269	517	112	1352	2135	1061	88
53845	2010	6.78762	178	253	298	313	279	251	190	41	115	154	198	184	148	54	495	684	318	514	1859	320	220

## Sheet: maize-Huanghuaihai
			Tmax						Tmin						Rainfall
staton	year	yield	May	Jun	Jul	Aug	Sep	Oct	May	Jun	Jul	Aug	Sep	Oct	May	Jun	Jul	Aug	Sep	Oct
58027	1992	3.21172	265	297	324	298	254	204	153	185	238	222	179	90	657	779	2315	1162	2035	621
58027	1994	4.52323	290	311	340	314	276	219	169	208	256	240	175	103	219	855	2408	1719	648	496
58027	1996	6.03899	264	310	308	312	265	214	149	207	235	233	179	111	57	2609	3249	167	1254	651
58027	1997	6	273	324	323	318	261	242	158	208	239	236	156	114	678	99	4058	1048	65	20
58027	1998	3.54167	232	295	325	301	297	235	149	197	253	230	185	133	1338	697	2673	3172	6	347
58027	1999	2.625	269	303	312	304	289	200	157	212	230	221	196	115	650	1272	1187	662	891	1007
58027	2000	3.85	279	306	318	303	273	197	160	214	246	238	185	124	277	1884	4131	633	595	894
58027	2001	4.71429	290	305	327	301	277	213	179	211	242	224	183	127	12	993	2737	1697	92	164
58027	2002	1.41176	244	319	328	317	281	220	155	218	246	237	181	122	1233	991	1387	375	374	7
58027	2004	4.97121	265	306	321	300	279	222	164	212	242	230	185	113	619	683	3247	1211	1554	186
58027	2005	5.1937	258	335	313	295	259	212	162	224	244	227	192	116	178	859	5269	1909	1858	214
58027	2006	5.29401	263	318	305	314	264	252	163	217	251	244	176	151	564	2433	2204	1452	304	0
58027	2007	4.47628	291	298	299	305	276	213	179	212	229	244	189	127	295	1407	2807	2340	586	288
58027	2008	4.55718	276	282	301	302	263	222	171	200	241	233	188	133	984	1163	3378	1544	451	145
58040	1982	2.54062	268	271	279	293	257	221	149	187	223	231	168	124	731	573	3328	1456	772	522
58040	1983	4.01875	236	273	298	307	271	199	149	188	228	227	194	115	315	919	2368	528	787	1176
58040	1985	4.63351	224	263	298	299	241	207	144	191	233	235	175	122	1892	121	3539	1209	1405	912
58040	1986	4.79167	252	275	286	292	260	196	136	196	218	217	170	89	528	1305	3204	713	896	308
58040	1987	4.30108	231	267	298	302	265	214	136	180	234	230	172	128	230	912	1738	2176	797	2049
58040	1988	4.48711	241	275	308	294	266	211	145	195	242	218	175	119	676	414	1452	1040	407	218
58040	1989	5.07802	242	265	283	288	258	217	137	188	228	219	178	116	254	3287	1197	2086	336	50
58040	1990	4.20227	237	271	311	298	262	218	148	198	242	240	188	119	1649	1915	2465	5106	1211	0
58040	1991	5.16176	217	262	305	292	267	217	136	196	237	221	180	103	1872	2012	1846	370	285	13
58040	1992	5.45749	240	274	320	287	253	200	140	180	234	221	181	97	751	12	1966	1663	1293	62
58040	1993	5.52059	239	277	280	281	274	211	143	197	220	216	190	117	554	1176	1448	2498	73	478
58040	1994	4.3599	259	290	328	308	272	217	154	208	253	245	181	115	171	427	2912	1866	594	694
58040	1995	5.39969	250	275	304	308	261	212	144	198	234	242	180	126	714	422	3554	3230	121	567
58040	1996	8.57504	244	285	297	300	263	209	142	203	236	230	188	120	18	2591	3013	674	1007	513
58040	1997	3.99269	258	291	314	305	259	230	149	204	239	236	166	122	914	59	1361	2305	40	54
58040	1998	4.98905	217	262	311	295	284	228	148	190	250	233	195	147	1519	905	1899	2407	7	576
58040	2000	3.84543	256	278	306	298	268	198	150	203	241	240	192	132	693	975	2538	4592	447	847
58040	2002	5.03028	225	269	309	302	267	203	149	206	244	234	187	117	1177	1156	2004	910	281	17
58040	2003	3.64021	218	275	272	285	259	209	148	198	223	231	194	124	299	1280	3606	2973	1123	927
58040	2004	6.37301	241	272	309	289	267	217	149	206	247	231	190	124	1264	430	1845	1648	657	167
58040	2005	5.19014	237	308	295	286	247	206	157	215	241	227	191	125	525	2009	2555	2992	2997	127
58040	2006	3.88799	245	288	291	302	254	241	153	207	243	246	180	159	374	1225	3212	3587	336	18
58040	2007	5.4251	275	265	288	299	263	205	169	205	231	247	199	133	631	3046	2518	2154	2112	121
58040	2008	5.96176	245	245	294	287	254	217	153	187	240	225	181	121	1913	836	3513	2849	231	125
58238	1980	2.076	259	287	297	280	257	216	148	208	233	220	171	125	396	1367	3974	1308	407	240
58238	1981	1.41236	267	301	324	315	263	191	146	200	249	242	181	109	422	620	2736	1480	430	1381
58238	1982	3.01071	280	292	298	306	258	235	165	201	233	237	185	143	354	1166	3566	1790	305	294
58238	1983	2.47115	258	271	312	327	286	212	169	196	237	239	205	140	984	1984	1646	520	1620	2221
58238	1984	3.12254	241	288	321	322	262	221	147	213	248	243	184	122	751	2567	566	833	1726	388
58238	1985	2.85946	254	275	316	323	275	207	170	203	247	249	209	139	1399	1031	1575	514	813	2250
58238	1986	3.47594	270	287	306	316	275	215	158	214	237	230	183	110	517	1992	1161	801	349	394
58238	1987	2.77196	258	276	298	319	275	232	154	185	236	243	188	146	1189	877	3680	2556	63	473
58238	1988	3.2298	252	288	343	308	264	220	161	211	262	232	186	137	1722	1657	1526	353	1643	326
58238	1989	3.61213	245	286	301	300	267	228	155	200	236	235	196	126	1307	1288	1890	3037	1040	76
58238	1990	3.77906	253	304	340	327	270	221	162	222	258	251	198	131	775	1535	908	1213	673	356
58238	1991	4.68305	244	283	314	307	273	230	158	213	249	232	195	118	1515	3902	5332	2275	635	4
58238	1992	5.20686	265	284	330	310	268	214	162	200	242	236	199	104	433	720	1259	2234	451	610
58238	1994	5.17665	284	292	354	339	290	228	175	211	265	255	192	120	957	1104	456	831	163	337
58238	1995	6.15	257	280	324	328	285	222	157	205	252	248	201	140	1562	2137	369	1494	10	436
58238	1996	2.59556	250	286	303	318	284	226	156	213	239	244	203	142	855	2256	3701	827	343	824
58238	2004	4.42885	263	293	340	324	276	234	169	208	255	250	198	135	1146	2767	831	1165	378	12
58238	2005	4.25413	261	326	325	304	289	222	171	228	256	240	218	137	586	636	2359	2149	858	379
58238	2006	4.93039	261	310	324	338	267	254	169	224	258	259	192	165	909	1557	2482	1067	724	93
58238	2007	4.23766	298	293	325	332	282	231	187	221	254	263	205	150	383	948	4285	817	1274	397
58238	2008	6.33293	281	272	333	311	283	233	173	206	256	239	214	159	814	1317	1933	1910	424	384
58251	1980	2.25	246	283	289	279	257	206	139	203	232	217	173	122	463	3029	3251	2252	819	514
58251	1984	3.1875	235	272	309	306	260	222	133	195	237	235	177	120	884	1193	1692	1401	2273	544
58251	1985	3.53982	238	268	308	310	273	210	150	188	241	239	203	139	1622	2839	1074	584	1663	1766
58251	1986	2.25806	256	282	293	309	263	210	139	200	228	222	178	103	462	2453	3327	1577	364	296
58251	1987	2.63677	243	275	291	308	266	227	134	177	231	235	173	142	657	705	3551	2297	374	838
58251	1988	3.54009	240	272	327	300	260	217	144	194	253	220	176	124	2172	3032	1986	341	667	191
58251	1989	3.03758	234	274	291	294	266	225	143	191	227	224	188	120	504	1533	1137	1994	1526	67
58251	1990	3.1	248	294	326	318	267	218	152	207	248	245	192	129	1244	1268	746	1754	2284	299
58251	1991	3.09208	231	274	306	292	259	220	142	198	241	222	186	116	734	3528	7203	2511	1586	88
58251	1992	4.09871	255	275	322	296	260	209	148	185	237	224	189	108	346	1048	1149	2135	1499	461
58251	1993	4.41071	230	289	294	282	272	219	145	199	226	222	189	125	905	2397	2667	3050	215	296
58251	1994	4.22	269	285	346	322	280	223	166	205	260	250	189	125	1239	667	123	1380	722	418
58251	1995	4.26154	246	274	313	322	272	221	145	194	242	245	190	132	834	1226	758	2765	277	239
58251	1996	6.94518	237	285	300	311	275	222	141	209	235	238	193	138	391	2606	2101	39	712	669
58251	1997	4.37917	270	298	310	311	267	239	161	204	239	240	172	137	485	1374	1169	1392	151	157
58251	1998	6.61667	238	267	324	321	278	233	157	194	251	251	196	145	2334	1713	2434	1260	1353	688
58251	1999	6.41558	256	270	290	291	287	215	156	193	226	230	213	138	555	1037	1111	1521	1698	1675
58251	2000	6.49282	265	285	321	314	274	216	157	207	246	247	199	151	1114	2973	2041	560	686	570
58251	2001	6.84848	269	277	329	302	278	224	166	207	254	234	193	144	163	1173	2463	1619	185	321
58251	2002	7.91563	227	299	318	296	273	219	150	214	241	232	200	136	1474	326	585	3128	871	736
58251	2004	6.6566	248	286	330	314	270	222	153	202	251	243	192	124	735	1225	1059	456	819	99
58251	2005	5.41559	254	319	312	299	276	216	146	216	249	234	206	126	347	886	2446	3124	1541	83
58251	2006	5.69203	244	306	311	326	257	247	151	212	253	253	180	156	879	1647	3121	1110	698	44
58251	2007	6.09102	275	280	307	321	272	223	163	207	244	253	198	138	1459	696	4484	1161	871	600
58251	2008	5.697	264	263	326	302	276	232	153	197	256	235	205	152	934	2094	2071	1408	172	132
58102	1982	2.79372	300	321	306	297	254	229	157	197	223	226	158	123	446	330	4294	1039	570	329
58102	1983	0.974878	283	302	309	314	283	202	159	193	225	218	187	117	769	866	2426	1227	704	1464
58102	1984	2.70963	261	308	304	317	250	216	145	207	223	228	167	103	570	556	2510	1309	2361	261
58102	1985	3.01411	248	309	321	310	237	196	159	203	233	235	170	113	1925	496	2186	1857	1453	1344
58102	1986	3.68816	284	313	304	309	274	207	152	213	225	214	171	89	201	1109	2257	234	1321	480
58102	1987	2.08118	265	294	308	310	286	228	155	184	233	227	173	122	259	999	1575	1401	338	1006
58102	1988	2.95	256	321	339	305	269	210	158	206	246	220	167	114	864	62	1856	227	728	471
58102	1989	1.83943	257	294	292	300	274	238	143	194	226	224	169	108	507	2079	3085	660	225	66
58102	1990	2.38242	258	311	330	312	280	236	150	206	242	233	184	110	840	1439	871	2084	932	6
58102	1991	0.346429	235	291	329	300	273	230	140	204	238	216	170	89	3008	995	550	1790	449	2
58102	1992	1.7871	267	304	329	300	255	208	153	193	235	223	175	78	593	374	1269	2367	1176	880
58102	1993	3.30004	246	324	318	288	278	230	144	206	222	214	174	102	449	600	905	1961	77	112
58102	1994	4.28731	303	315	347	321	282	223	165	207	255	238	168	95	150	1248	730	909	431	329
58102	1995	3.57073	274	320	326	313	273	221	155	208	235	231	167	120	235	247	2369	2647	42	660
58102	1996	5.58963	268	317	308	319	272	222	152	207	238	231	182	115	265	2422	2348	144	1074	926
58102	1997	5.28169	279	330	331	328	265	251	153	200	239	240	150	109	780	412	3221	1022	507	47
58102	1998	3	237	304	331	306	302	245	154	203	255	233	190	136	2121	1025	3084	1913	0	104
58102	1999	3.90909	276	309	323	309	294	204	160	214	235	226	202	123	673	394	1820	422	442	943
58102	2000	4.375	287	306	324	313	273	193	169	214	247	240	189	128	356	4053	3120	692	1351	848
58102	2001	2.04478	296	317	338	313	283	222	175	218	246	230	192	129	114	716	3833	465	4	245
58102	2002	2.63158	247	333	334	318	279	223	154	223	245	234	177	116	1290	1005	1282	513	476	75
58102	2003	2.98844	253	313	301	287	265	207	165	212	234	228	189	111	578	1885	2237	3214	2046	1281
58102	2004	5.87187	275	317	327	296	281	220	163	209	243	227	185	116	458	1261	3698	1130	912	131
58102	2005	5.12999	265	345	314	298	267	217	165	231	242	229	194	127	346	744	2910	1006	1488	32766
58102	2006	6.13135	274	334	313	317	267	259	167	226	249	239	179	158	645	856	2308	1692	679	0
58102	2007	5.08032	295	314	302	310	282	221	183	219	232	241	189	136	258	909	4083	1943	726	324
58102	2008	5.71064	284	297	304	309	271	231	179	206	240	235	191	141	717	519	3232	1326	196	193
58102	2009	6.08185	270	331	321	310	259	257	166	225	242	231	187	148	1431	1630	724	1299	1229	158
58102	2010	6.08238	258	311	325	316	269	227	167	214	249	240	193	123	592	394	1230	1676	1641	12
58221	1983	5.28177	339	335	366	381	325	324	173	203	238	241	202	133	312	1188	2220	557	680	1461
58221	1984	3.60009	341	368	383	372	324	265	156	216	244	244	182	125	396	943	2281	795	2196	650
58221	1985	3.38057	337	349	360	368	333	323	172	205	244	247	191	133	1340	650	2393	471	1512	1398
58221	1986	3.07577	357	354	364	362	332	300	166	219	235	231	185	108	772	1514	2830	548	873	267
58221	1987	3.32155	359	346	352	351	330	317	164	191	239	239	190	140	1047	654	2237	3195	138	454
58221	1988	3.40925	325	375	403	335	330	268	165	214	261	229	178	130	1146	186	1967	459	1299	350
58221	1989	4.47761	322	350	370	358	329	279	159	207	237	232	192	132	290	1066	2293	3653	302	51
58221	1990	4.03943	345	358	373	368	332	295	163	222	252	251	198	133	1178	1015	3515	1014	462	54
58221	1991	4.36902	322	351	385	342	350	280	152	210	249	233	190	120	1108	3875	3276	755	1841	9
58221	1992	3.2375	343	383	380	370	316	305	167	204	246	230	190	102	191	343	1127	1046	1494	1292
58221	1993	4.66667	323	356	362	345	330	300	158	217	234	223	193	128	1027	1466	1663	1769	200	359
58221	1994	4.24	360	368	391	392	347	300	179	211	263	248	187	123	348	1025	925	303	783	1093
58221	1995	4.61	341	362	368	356	385	302	166	211	251	247	193	136	1882	1743	1729	1591	215	352
58221	1996	37.6203	329	369	369	369	318	292	163	220	246	243	200	133	460	1872	1884	383	785	696
58221	1997	4.95	355	383	357	352	347	317	177	217	247	246	174	139	248	1118	2429	806	1086	186
58221	1998	5.08898	307	348	376	361	345	334	165	211	265	245	201	147	1489	2728	2046	1779	7	332
58221	1999	3.76103	349	368	366	361	364	277	170	213	242	231	211	134	367	717	1730	1128	200	1512
58221	2000	4.15606	372	341	362	346	331	298	177	218	256	246	197	144	496	3868	931	1067	1560	886
58221	2001	4.53097	354	363	385	356	317	284	189	221	263	233	191	139	47	770	824	1502	0	211
58221	2002	4.42509	341	366	392	369	358	344	158	228	251	237	195	135	1775	1273	3473	1543	318	514
58221	2003	3.62299	328	355	388	399	332	283	168	215	245	244	204	123	339	1586	3822	1908	674	966
58221	2004	5.78142	325	366	377	371	328	282	170	212	259	242	195	132	737	991	1103	1177	654	53
58221	2005	4.32643	340	386	376	374	357	267	171	238	253	238	209	137	571	845	4100	2393	900	0
58221	2006	5.56211	341	391	362	365	311	305	170	226	256	253	184	164	906	1561	3782	1374	951	22
58221	2007	4.10267	356	360	369	369	343	307	188	218	241	254	202	145	967	1285	5126	2068	1451	322
58221	2008	4.98008	336	326	353	341	336	279	179	206	251	237	200	151	927	861	2904	3071	327	266
58221	2009	5.0818	336	372	365	351	316	304	161	221	241	237	195	146	737	1846	3791	884	1475	107
58221	2010	5.14835	329	360	363	383	345	270	166	206	252	251	204	126	321	841	967	1393	1861	119
58314	1983	1.64918	270	277	307	325	281	208	173	199	225	214	187	130	1356	3130	2601	1155	1903	3635
58314	1985	2.54873	259	277	322	329	256	199	176	199	232	234	187	127	1790	1017	3351	1410	2058	2632
58314	1987	2.9985	267	278	308	327	282	230	162	181	231	233	173	134	1878	1598	2344	2111	815	1225
58314	1996	2.05892	259	291	311	315	277	225	161	210	238	234	192	124	659	2879	3435	1361	665	1044
58314	2004	4.23137	272	295	346	313	283	236	169	202	238	233	184	117	2023	2044	1013	3770	231	22
58314	2005	4.10809	274	333	338	299	284	225	175	224	251	231	204	127	1573	1308	1979	2807	4644	32766
58314	2006	4.63205	283	325	335	338	263	252	170	217	255	244	174	154	992	270	3572	1531	2211	147
58314	2007	4.40161	304	289	328	323	278	230	174	206	241	241	185	129	798	1359	2489	1607	291	416
58314	2008	4.78977	290	282	330	314	276	229	162	201	238	227	198	134	1059	1505	3906	3761	375	1029
58314	2009	4.76017	268	318	331	306	266	255	148	212	236	233	194	125	1575	2138	1473	3472	535	122
58314	2010	4.10344	261	300	319	327	271	216	157	195	243	235	202	110	1114	1293	2290	2616	2813	445
58321	1983	3.18184	264	271	302	324	284	207	181	204	236	237	201	138	1112	1598	1759	665	1346	2526
58321	1984	4.33358	245	289	321	330	265	219	158	220	250	244	185	130	690	3324	436	1208	1164	431
58321	1985	3.72768	254	278	318	334	269	203	181	209	245	245	196	134	1365	466	1793	254	1166	2294
58321	1986	4.11389	277	289	305	320	278	212	177	219	239	235	190	120	512	1648	2388	206	502	276
58321	1987	4.58093	260	272	300	317	278	226	172	192	236	242	189	146	1797	962	2991	2036	83	609
58321	1988	2.63287	256	294	344	307	262	213	174	218	265	233	183	135	1846	712	1508	1014	800	167
58321	1989	3.66166	243	283	300	297	260	228	162	207	238	231	192	133	1080	1906	2368	3494	327	143
58321	1990	3.39583	255	308	341	328	277	229	168	228	256	249	201	135	728	1153	848	510	360	119
58321	1991	3.93133	242	284	317	308	275	233	162	218	253	235	193	125	842	2947	4481	1811	765	15
58321	1992	3.6943	272	291	333	317	260	211	178	208	242	234	192	108	245	838	1495	770	997	617
58321	1993	3.82525	239	298	302	294	278	219	160	215	241	229	198	136	1404	1660	975	1054	803	367
58321	1994	3.114	288	289	346	337	285	224	195	220	268	256	197	128	1383	1212	660	413	1188	311
58321	1995	2.77286	266	286	329	329	293	226	177	213	259	255	201	144	1005	1756	429	519	37	480
58321	1996	4.58333	259	283	304	318	282	222	172	220	248	246	203	140	633	2264	3085	684	263	787
58321	1997	3.73462	289	310	318	325	274	251	192	220	249	248	180	138	470	583	537	759	405	262
58321	1998	3.78613	250	289	331	325	296	245	175	217	266	251	203	145	1499	1257	1116	2309	54	170
58321	1999	3.80403	267	277	304	300	293	213	181	214	240	234	215	143	948	2555	335	1808	439	1467
58321	2000	4.15939	294	301	342	320	280	209	186	226	265	249	203	149	512	2165	514	1424	966	1084
58321	2001	4.91951	289	291	351	309	288	225	192	223	271	240	196	147	56	597	748	1941	33	282
58321	2002	4.3641	239	311	328	311	287	239	168	238	260	243	205	146	1349	2176	1213	1226	286	525
58321	2003	3.82963	261	309	327	312	294	219	181	227	252	246	209	127	665	1484	3823	1274	537	939
58321	2004	5.88294	262	289	333	318	279	233	167	209	253	243	194	129	1059	2552	647	1114	687	44
58321	2005	4.94861	264	322	325	296	284	222	174	231	253	237	212	135	870	443	2720	2126	1349	32766
58321	2006	5.80997	266	311	326	336	266	253	175	228	260	254	190	166	945	395	1824	1547	884	65
58321	2007	4.8638	296	291	323	332	283	231	193	220	252	255	207	150	570	414	1956	1468	1185	292
58321	2008	5.95937	286	279	331	313	285	233	185	212	254	242	213	156	725	2038	1623	1777	56	504
58321	2009	6.45732	275	317	327	313	278	262	170	229	254	248	210	155	1194	1602	1286	915	193	128
58321	2010	6.62444	264	297	316	334	277	221	175	219	254	256	212	133	917	1065	3405	1505	1857	277
58424	1980	1.27625	262	290	310	276	255	224	176	223	244	229	192	157	1162	4563	1965	5067	704	1135
58424	1981	1.04844	266	305	328	325	261	186	174	223	259	257	199	126	469	2851	4097	1705	949	1977
58424	1982	1.15345	277	281	314	308	254	240	189	217	246	245	197	165	1034	925	2856	1514	623	273
58424	1983	1.21361	266	278	312	333	287	213	192	214	248	256	222	159	3460	3351	3635	53	1761	3715
58424	1984	1.30543	244	296	325	326	272	224	170	229	259	257	201	153	1043	2711	1798	536	1927	434
58424	1985	2.27727	260	283	327	335	281	211	199	221	258	262	217	154	2259	603	1723	8	1098	771
58424	1986	1.1175	273	286	321	320	275	216	189	226	256	248	200	138	916	6370	868	656	904	929
58424	1987	0.988551	260	276	307	327	277	232	184	205	245	256	207	164	1482	1476	2598	2544	86	858
58424	1988	0.811111	258	295	353	312	262	223	186	229	275	243	201	155	3081	2002	95	2594	1891	232
58424	1989	0.83112	242	288	314	304	267	222	175	219	248	248	208	152	2297	2511	3109	865	1037	1071
58424	1990	0.753333	253	308	350	328	272	225	178	237	273	256	210	150	1927	1872	943	1347	1345	155
58424	1991	0.838381	249	292	324	314	271	226	176	227	258	248	206	143	2301	2580	4110	2131	1146	50
58424	1992	0.898936	256	284	327	324	271	220	184	216	254	252	206	129	1403	2751	329	418	604	112
58424	1993	0.921667	238	295	302	298	278	218	174	227	248	240	208	151	2137	2327	1411	871	1521	488
58424	1994	0.985455	292	293	347	345	278	226	207	228	277	267	208	146	1189	2913	374	408	897	303
58424	1995	1.12281	261	277	336	330	295	226	190	223	268	262	223	160	3903	2422	1527	707	25	1326
58424	1996	2.27791	258	288	312	319	290	226	188	228	251	260	223	159	629	4908	7097	1251	87	1054
58424	1997	1.42394	288	302	317	318	267	243	207	228	256	258	199	159	1684	1314	1495	1908	166	472
58424	1998	1.61111	261	285	332	334	291	242	194	225	272	268	219	170	1341	4151	2369	314	244	411
58424	1999	1.58098	265	277	302	304	298	223	192	220	247	249	232	164	1741	8732	1741	3856	281	776
58424	2000	1.88215	287	303	351	322	283	215	197	235	275	258	217	163	2432	1226	176	1352	480	915
58424	2001	2.46871	282	288	353	305	287	235	199	229	278	240	220	169	653	1973	207	2853	0	914
58424	2002	2.16888	238	319	331	310	285	238	179	247	268	251	220	160	1683	1985	569	1558	100	632
58424	2003	3.2069	260	304	345	328	293	229	195	235	273	262	225	148	1396	1463	1485	2341	139	520
58424	2004	4.39676	269	290	343	321	281	238	189	224	269	255	212	155	2185	2579	865	1188	425	1
58424	2005	4.60419	275	324	338	307	297	230	201	248	271	251	233	159	747	2624	1745	1883	884	0
58424	2006	4.42417	273	313	335	346	274	251	195	240	272	270	206	186	1052	1850	2204	588	426	540
58424	2007	4.12279	296	298	338	336	278	234	210	235	270	264	217	167	1900	2634	1564	1496	505	158
58424	2008	4.94088	291	286	342	320	295	238	202	226	268	258	230	169	1293	1529	1789	1491	146	720
58424	2009	5.09323	281	314	330	321	283	253	186	237	264	259	224	172	1352	3294	1933	408	386	143
58424	2010	4.53204	262	286	322	336	282	214	185	222	258	264	223	147	1056	1702	7279	2083	1376	757
54725	1980	3.15297	268	315	314	291	259	190	135	196	216	197	138	90	528	1078	1009	674	293	282
54725	1981	3.80825	277	308	320	301	273	186	140	193	233	202	141	59	273	785	1028	1140	31	165
54725	1982	4.36954	289	307	311	304	261	225	156	178	211	212	130	94	345	320	855	1170	559	272
54725	1983	4.61198	269	324	310	305	272	195	146	187	211	197	167	86	365	322	1867	715	1120	292
54725	1984	5.29098	258	296	304	304	251	211	137	193	210	214	142	74	469	898	887	2457	522	147
54725	1985	5.06344	244	312	313	300	228	210	134	187	222	220	143	92	580	99	1642	1100	931	399
54725	1986	5.25043	273	316	315	292	267	182	138	190	216	192	140	57	251	640	1594	535	100	198
54725	1987	5.52252	255	292	315	304	267	212	131	178	218	207	148	94	504	1303	1645	2191	195	212
54725	1988	4.81005	263	326	304	299	273	217	134	192	220	211	152	86	623	353	2562	1167	251	35
54725	1989	5.67964	277	304	313	302	260	216	148	183	219	201	150	82	83	389	1427	116	350	69
54725	1990	5.53253	245	305	310	306	268	225	128	190	226	218	161	85	960	448	4590	2561	188	60
54725	1991	7.56151	240	293	313	302	267	205	126	183	219	213	157	71	468	1085	2900	376	450	385
54725	1992	7.44555	260	293	322	296	257	190	132	170	215	201	143	56	716	340	1351	986	347	279
54725	1993	8.10028	254	308	292	295	272	200	131	189	208	202	151	80	355	1550	2422	615	365	239
54725	1994	8.4015	268	319	327	311	269	205	142	200	244	223	144	85	180	819	2051	841	184	367
54725	1995	7.64287	254	295	304	295	252	206	136	186	217	220	150	99	824	1431	2190	796	621	244
54725	1996	6.57115	263	297	305	287	267	193	144	196	224	211	161	94	33	912	2455	1740	52	685
54725	1997	6.60952	246	318	349	321	250	213	135	186	243	224	141	83	465	13	348	1728	601	24
54725	1998	7.27595	245	303	311	299	293	224	145	191	234	217	182	116	928	474	3404	1233	71	146
54725	1999	6.92729	255	316	322	302	275	202	143	202	229	215	177	94	525	543	443	1888	655	313
54725	2000	6.57254	264	324	336	308	278	184	140	196	237	225	161	99	132	247	961	2008	146	822
54725	2001	7.35293	288	320	318	310	266	215	157	208	225	203	153	97	34	496	1322	200	303	208
54725	2002	5.88104	262	305	328	308	272	187	145	192	225	208	157	73	245	524	784	450	396	220
54725	2003	4.58808	264	300	302	294	260	197	152	191	214	212	168	89	201	423	1879	737	603	1420
54725	2006	7.11715	265	321	311	306	278	242	153	210	227	225	155	127	1386	1001	1148	1372	119	3
54725	2007	7.11007	278	310	309	300	273	190	161	202	222	220	170	94	634	1418	1646	890	551	536
54725	2008	7.30047	269	301	308	304	271	220	158	195	226	219	168	106	323	466	1332	379	971	175
54725	2009	7.32574	268	325	309	301	263	236	153	202	221	211	162	109	796	908	1169	781	382	237
54725	2010	6.88663	271	308	334	294	259	198	157	194	245	220	171	93	152	488	1425	5167	419	69
54776	1980	4.27777	163	201	230	249	232	169	97	147	182	204	183	124	351	1469	767	725	392	282
54776	1981	3.80503	178	210	249	261	230	175	108	153	197	215	185	121	119	355	1870	807	524	455
54776	1982	3.69531	168	211	251	258	242	202	105	161	200	217	195	150	838	274	147	564	31	318
54776	1983	3.86441	160	227	238	264	252	186	111	165	190	223	209	142	374	192	2006	726	832	502
54776	1984	4.99588	170	207	242	251	234	187	109	144	194	211	190	140	522	1184	1976	644	624	201
54776	1985	4.97808	152	195	240	252	223	191	105	149	191	209	188	148	836	1080	2790	2925	2285	234
54776	1986	5.07242	180	213	236	248	230	170	113	162	186	207	185	122	110	456	1215	1626	230	695
54776	1987	5.52031	149	209	238	250	229	188	96	152	185	204	184	146	616	562	2010	1211	1297	99
54776	1988	5.98802	171	222	239	266	239	193	105	163	192	217	198	147	71	115	1653	1982	181	87
54776	1989	4.20717	192	208	240	270	235	186	119	155	198	219	193	140	353	551	434	1763	1112	322
54776	1990	9.1706	155	205	236	271	235	197	104	152	190	226	195	151	1419	2371	2569	1024	1853	100
54776	1991	9.49549	164	222	251	268	235	188	107	165	193	218	190	132	578	408	2693	380	563	395
54776	1992	9.49027	177	204	254	261	231	172	114	151	197	212	186	128	787	99	636	869	1473	990
54776	1993	9.23035	177	197	224	254	249	184	114	146	179	208	200	129	664	1649	1187	344	605	226
54776	1994	9.57374	176	221	258	265	240	191	110	161	204	221	198	145	715	1375	1239	2217	114	639
54776	1995	9.37097	161	201	233	259	232	193	100	147	187	217	186	143	1143	464	1343	1006	241	131
54776	1996	6.6158	179	216	225	261	243	182	112	158	173	212	196	134	148	2008	1380	485	483	674
54776	1997	6.75871	177	226	254	265	224	183	117	172	202	218	184	131	867	223	226	2535	971	73
54776	1998	9.12128	165	188	232	253	247	205	107	146	192	212	202	162	535	486	3843	1753	357	248
54776	1999	8.48189	171	219	251	268	243	182	113	159	201	225	206	138	339	256	939	682	712	503
54776	2000	7.92263	167	232	249	263	240	179	106	169	201	221	204	139	332	467	680	1203	256	614
54776	2002	9.19509	179	214	246	258	244	165	124	159	203	214	201	120	514	727	1379	869	54	558
54776	2003	6.68185	172	206	223	247	227	185	114	153	180	208	193	142	664	783	1343	1642	1780	145
54776	2006	6.78645	157	212	237	262	240	214	103	151	189	221	196	166	851	461	3576	841	30	19
54776	2007	6.90003	194	218	241	259	247	181	126	165	194	220	205	141	388	710	1654	2877	2529	521
54776	2008	7.14104	159	193	230	260	238	192	110	154	185	213	193	152	591	1122	2892	1894	425	106
54776	2009	6.83052	196	212	245	268	238	203	124	158	193	221	196	154	716	524	2478	902	10	482
54776	2010	6.86875	161	213	248	255	241	180	102	155	197	215	200	137	347	547	738	2213	1712	39
54823	1984	1.63399	264	299	304	309	258	217	160	216	227	226	169	119	565	1123	1567	1726	1109	84
54823	1985	1.16534	248	321	320	312	234	213	157	221	237	236	162	126	721	395	1634	994	1051	686
54823	1986	1.15442	289	322	331	300	278	191	174	221	239	215	176	100	128	699	881	978	243	178
54823	1987	1.58333	272	300	326	315	279	217	168	205	245	227	184	133	174	1218	889	5032	171	422
54823	1988	1.57492	267	332	307	304	278	220	166	221	226	221	179	119	719	205	2872	1148	327	105
54823	1989	1.49375	281	313	319	312	268	223	178	217	236	226	181	127	188	556	1472	100	510	63
54823	1990	1.51486	260	316	322	313	276	232	165	217	242	229	187	133	684	911	2408	2042	584	99
54823	1991	4.6891	252	310	328	302	277	216	160	213	242	228	187	115	531	240	3290	1615	861	237
54823	1992	3.83932	270	312	336	305	262	195	167	205	247	225	176	97	684	68	1661	1744	467	348
54823	1993	4.39322	260	317	296	299	279	210	165	217	214	218	183	118	1180	1334	2248	1202	533	396
54823	1994	3.71429	289	328	335	316	275	214	179	235	259	243	179	113	407	1408	2791	2481	192	500
54823	1995	3.36768	272	312	315	300	259	212	167	210	231	231	173	127	190	625	2082	1555	589	507
54823	1996	2.33333	276	311	307	294	272	207	179	217	234	223	185	118	129	1740	4179	1571	77	356
54823	1997	3.28477	267	331	349	326	256	226	172	224	264	241	168	118	936	46	1215	1481	1023	263
54823	2001	2.55517	305	324	318	312	263	216	192	221	233	209	165	117	168	1914	1673	485	569	245
54823	2002	3.956	261	312	338	320	273	197	155	215	240	222	169	105	1382	751	283	917	539	114
54823	2003	3.65046	268	312	303	295	259	197	165	208	219	213	181	108	346	503	2514	2216	1266	1106
54823	2006	5.88137	274	324	319	310	273	249	170	220	235	226	169	154	1927	1043	999	1989	160	1
54823	2007	6.04362	292	318	316	300	274	192	185	215	223	223	175	110	559	802	2414	2178	637	479
54823	2008	6.08511	276	306	306	306	270	225	176	203	225	220	175	131	616	272	2540	1867	739	186
54823	2009	6.25088	270	335	314	299	261	241	175	229	224	216	171	147	1528	652	1722	1281	290	266
54823	2010	6.17602	277	310	329	296	259	206	179	213	244	222	180	113	374	841	1554	4218	646	15
54843	1984	0.75	258	294	299	313	256	214	134	187	213	218	152	86	531	730	1046	832	623	28
54843	1987	0.29985	259	291	317	312	276	217	130	171	222	217	159	113	538	1051	749	1597	548	498
54843	1989	1.49925	282	295	308	299	264	221	145	182	215	208	160	96	128	373	1506	1787	146	31
54843	1990	1.65	243	291	320	307	271	223	131	190	231	224	172	94	1378	1596	2239	1714	1086	190
54843	1991	0.974878	238	289	323	307	275	212	105	176	223	208	153	71	559	852	1523	392	342	107
54843	1992	1.51852	252	288	328	300	258	189	103	156	217	199	148	64	259	821	626	783	1522	361
54843	1993	1.8	251	293	284	296	280	204	108	174	199	191	148	70	464	1720	1870	159	1103	234
54843	1994	2.9	274	318	331	305	270	210	113	184	239	221	134	72	160	1399	526	2338	146	667
54843	1995	1.53333	252	298	309	298	257	212	113	176	215	219	142	92	341	646	1686	2571	709	650
54843	1996	6.81156	260	295	299	292	266	199	110	182	220	211	151	90	184	1409	2612	716	67	542
54843	1997	3.43396	250	316	351	317	251	218	121	172	229	212	135	73	634	41	80	2826	319	12
54843	1998	1.57692	239	288	319	299	300	229	123	175	231	214	164	109	549	408	1442	2005	136	233
54843	1999	2.13415	257	310	316	302	274	200	126	175	214	204	172	91	648	854	281	758	1661	720
54843	2000	1.44186	254	312	335	307	276	191	117	179	225	219	154	100	268	244	583	968	480	1026
54843	2001	1.58667	283	314	312	299	265	215	136	186	224	197	147	96	11	1936	2920	656	338	174
54843	2002	12.4912	249	294	318	309	280	194	125	179	219	207	146	81	927	606	608	112	158	195
54843	2003	4.60891	249	297	293	290	260	204	125	174	206	207	163	88	337	595	1115	2306	847	729
54843	2004	5.13771	249	297	306	291	276	215	127	184	222	205	155	79	562	679	2157	1957	1087	102
54843	2005	6.11756	251	324	316	296	258	213	118	191	230	210	157	90	568	1392	1130	1050	1078	261
54843	2006	5.93094	257	314	309	306	270	247	136	190	223	221	148	122	435	434	259	1468	51	18
54843	2007	6.69108	280	303	304	296	270	200	143	192	215	221	172	97	276	737	967	3075	601	179
54843	2008	6.46359	255	280	298	298	265	221	144	183	226	213	168	100	992	235	2445	1692	488	30
54909	2006	5.55	261	324	309	306	268	247	153	206	239	222	160	132	541	1006	1867	1314	287	5
54909	2007	5.92498	286	303	300	299	275	207	164	203	223	227	171	110	424	1822	1727	2621	56	161
54909	2008	6.15074	272	293	296	298	261	223	160	191	228	220	169	115	724	393	2229	1417	557	129
54909	2009	5.3805	263	334	315	301	248	248	150	210	227	216	166	122	693	320	1807	1717	576	57
54909	2010	5.42251	262	313	322	304	261	216	158	206	243	230	181	109	315	396	1875	2240	1704	4
54916	1980	2.06349	249	301	304	289	263	197	126	198	217	198	147	106	684	1376	1221	828	941	579
54916	1981	3.18033	272	308	320	302	273	193	128	190	237	210	153	73	126	821	1781	1227	127	146
54916	1982	3.61422	290	315	308	302	258	222	146	181	215	222	143	111	253	418	1279	1699	297	521
54916	1983	4.1658	275	317	316	322	274	193	156	190	218	216	179	100	542	193	1559	59	1838	868
54916	1984	4.64044	250	288	300	308	248	212	133	192	217	215	152	82	1152	1924	1272	1338	1373	160
54916	1985	4.55628	245	318	314	310	240	210	146	202	231	227	160	104	1345	872	1333	2029	1405	490
54916	1986	4.66678	273	319	314	296	272	196	134	196	221	201	153	71	473	806	1193	924	264	305
54916	1987	5.46481	268	301	323	312	278	223	143	178	229	218	153	110	135	786	794	1190	1133	535
54916	1988	6.09224	259	324	314	303	282	210	142	197	233	207	154	95	506	211	3624	249	29	169
54916	1989	4.02992	265	301	302	309	275	226	134	191	218	206	160	85	363	1449	1498	415	316	11
54916	1990	3.99867	251	305	319	311	279	228	134	192	232	221	164	82	1368	1736	3604	2279	979	6
54916	1991	6.37816	249	298	318	304	279	217	123	189	226	209	157	71	461	924	3235	463	658	38
54916	1992	5.27027	265	310	330	307	255	197	128	175	228	206	152	61	816	71	1056	1216	1031	384
54916	1993	5.91671	253	324	295	295	276	213	131	191	208	205	157	84	317	1217	3194	1626	350	581
54916	1994	6.53619	280	315	330	310	277	217	137	197	240	220	139	75	435	1784	527	1281	592	704
54916	1995	6.66105	265	310	312	310	266	211	137	191	225	225	151	103	154	693	640	4532	217	653
54916	1996	5.39553	266	314	313	299	266	208	127	196	228	217	158	98	152	673	1647	937	647	492
54916	1997	5.28001	268	327	342	319	255	235	138	189	233	212	131	80	719	128	742	956	570	19
54916	1998	6.97485	240	312	328	302	306	233	140	188	242	221	173	117	1024	606	1007	4392	1	119
54916	1999	6.46362	272	312	317	306	287	207	139	192	221	210	181	103	578	435	1373	1001	419	695
54916	2000	6.06825	267	319	327	312	285	193	136	198	236	220	162	109	353	811	863	1469	194	940
54916	2001	6.73493	290	319	314	308	274	214	148	196	226	206	163	103	1	1748	2424	473	181	78
54916	2002	6.54723	254	320	336	322	280	207	136	199	226	216	153	86	1046	563	389	223	580	287
54916	2003	5.79419	256	306	299	294	265	206	143	184	216	214	169	91	306	730	2725	3050	2137	659
54916	2006	8.84858	260	321	311	307	271	248	142	197	236	222	157	126	716	708	2697	2477	165	5
54916	2007	9.38419	279	302	303	300	276	206	152	193	220	227	171	107	1075	1624	1409	2873	375	214
54916	2008	8.23569	270	290	301	303	264	223	152	191	230	215	167	108	675	781	3681	1456	487	105
54916	2009	8.20501	268	335	312	300	260	245	144	209	223	217	166	110	263	573	2952	1699	236	225
54916	2010	8.26497	263	311	323	303	266	216	146	198	237	231	177	93	374	451	3002	2400	809	0
53898	1980	4.16067	279	320	315	297	271	206	151	203	218	206	153	104	510	914	1406	624	486	470
53898	1981	4.57659	293	315	319	307	269	197	145	200	233	216	161	79	0	664	2100	1276	261	64
53898	1982	4.69474	302	316	309	295	253	229	162	189	217	217	150	110	464	381	1524	3027	311	143
53898	1983	4.76311	271	318	317	312	274	190	156	198	218	214	175	103	773	226	858	329	1217	867
53898	1984	5.03626	260	305	299	305	247	218	144	197	211	212	154	83	540	869	1615	2822	519	79
53898	1985	5.04763	244	324	328	302	236	203	146	209	231	221	155	103	872	233	439	1370	1593	592
53898	1986	5.13777	278	322	325	312	280	200	152	205	227	205	161	90	670	667	421	231	191	364
53898	1987	5.15355	269	295	328	315	286	214	160	193	233	220	177	113	263	1171	150	2074	267	748
53898	1988	5.31196	263	329	297	293	278	215	156	211	224	218	171	112	859	137	2095	1787	43	87
53898	1989	5.51806	272	310	301	297	267	230	151	204	225	212	167	105	434	902	2512	588	81	11
53898	1990	4.29236	263	315	320	309	272	232	153	203	238	221	172	103	827	483	2334	1392	471	30
53898	1991	5.4811	253	311	329	309	276	224	150	200	232	216	177	92	596	401	1716	698	578	71
53898	1992	4.93726	269	312	334	300	258	201	155	195	232	218	165	81	588	204	750	975	519	177
53898	1993	5.6347	254	321	300	297	276	213	148	204	214	212	173	103	174	1198	1414	1583	267	689
53898	1994	5.46796	291	316	330	317	281	214	167	216	245	236	167	99	445	1095	3677	577	86	616
53898	1995	5.85277	270	319	311	295	255	212	157	207	227	222	160	118	29	546	1513	1504	43	361
53898	1996	4.59527	271	316	310	288	267	210	159	208	232	220	174	111	238	359	1516	2064	326	190
53898	1997	5.36782	273	328	344	331	261	239	161	207	244	232	152	100	106	100	846	284	649	62
53898	1998	5.36483	248	322	321	309	307	231	153	212	238	221	192	128	1050	2288	1653	2499	3	17
53898	1999	5.55012	273	314	320	308	277	206	162	214	236	222	190	108	113	700	1218	851	245	450
53898	2000	5.49552	280	324	321	309	276	183	168	216	239	230	170	110	77	218	4710	101	1116	859
53898	2002	5.87369	256	324	325	314	276	204	128	189	223	211	138	85	723	454	675	585	485	87
53898	2003	6.6755	262	317	303	286	256	205	146	191	216	203	166	85	239	648	1016	2157	1199	1211
53898	2004	5.90485	267	305	308	290	277	213	139	188	222	206	157	78	648	695	2028	1642	405	31
53898	2005	5.90042	257	346	320	306	267	210	144	206	231	215	167	92	536	520	1140	744	2122	157
53898	2006	6.14031	263	338	310	300	273	243	145	203	236	216	158	117	622	680	912	999	566	17
53898	2007	6.59676	283	320	314	306	277	194	151	197	221	217	161	101	553	520	830	1580	351	144
53898	2008	6.68177	273	309	310	306	270	232	155	195	223	221	163	104	422	1119	1832	396	328	28
53898	2009	6.5638	270	351	319	299	253	241	148	204	223	209	157	104	812	284	1513	1878	1123	160
53898	2010	6.46116	270	326	330	294	259	207	153	202	239	217	172	96	193	191	1169	2429	1487	65
57067	1980	4.10328	264	288	291	285	252	201	122	172	195	187	133	87	712	1594	1586	666	653	1017
57067	1981	4.53156	277	307	307	277	237	170	109	173	213	198	140	60	64	884	2229	1103	896	205
57067	1982	3.84578	276	297	299	269	222	216	120	160	196	188	137	97	366	523	2329	1783	780	259
57067	1983	4.48977	249	275	286	281	249	177	120	168	191	187	151	97	709	776	1863	1519	1188	1928
57067	1984	4.39662	246	283	278	295	207	201	123	166	194	193	133	67	514	530	2023	1193	3227	287
57067	1985	4.59835	235	288	324	302	218	187	132	169	202	212	134	76	1207	428	1069	510	1424	1400
57067	1986	2.67195	275	300	316	311	259	192	121	179	199	192	132	62	357	425	631	760	735	686
57067	1987	4.11613	244	261	310	307	273	210	130	162	197	191	142	91	1533	1568	431	1523	545	587
57067	1988	3.16199	252	312	304	282	253	183	132	172	215	196	149	93	755	121	1086	1223	729	799
57067	1989	3.92357	246	282	290	271	245	214	119	165	200	192	147	82	718	518	2132	1774	556	204
57067	1990	3.96528	254	291	315	312	273	207	121	166	212	192	151	89	455	1312	955	384	392	256
57067	1991	4.21748	234	287	328	301	262	212	112	175	207	188	142	61	927	609	572	782	536	72
57067	1992	4.17853	254	278	318	297	225	183	124	156	197	193	142	59	870	876	954	1143	1538	534
57067	1993	3.15935	223	290	296	280	268	197	105	159	198	182	132	65	747	1408	530	934	498	186
57067	1994	3.16428	285	285	314	314	246	191	120	172	208	202	129	61	44	1628	1669	327	494	778
57067	1995	3.94156	279	323	331	292	254	190	127	173	213	202	142	89	229	255	1257	1580	320	859
57067	1996	4.24645	250	289	305	292	248	204	118	168	208	196	148	80	350	552	1100	1193	1311	790
57067	1997	2.20636	270	306	320	336	255	225	125	154	203	194	119	53	409	386	1052	570	768	161
57067	1998	4.02035	232	299	315	294	283	217	123	171	219	199	153	95	1497	521	1815	2774	178	271
57067	1999	2.68639	254	289	314	319	271	188	124	177	197	194	170	87	533	656	434	401	672	643
57067	2000	2.52274	293	288	309	287	244	173	129	177	215	190	144	93	339	1289	1198	1167	837	633
57067	2001	3.70193	278	308	325	291	243	197	127	177	208	188	151	95	448	963	1135	571	338	715
57067	2002	3.62466	237	305	322	306	264	217	121	182	206	190	137	64	1008	1635	900	447	539	377
57067	2003	1.93487	256	301	296	264	254	190	128	166	199	199	157	73	335	817	1175	1957	1921	1216
57067	2004	4.11418	274	301	318	279	253	200	116	163	204	195	138	72	463	432	1268	821	1281	303
57067	2005	4.11472	260	332	307	280	258	194	138	179	215	190	154	83	508	805	1489	1624	1492	1142
57067	2006	4.375	271	324	318	312	242	236	129	174	222	212	139	107	899	711	1236	470	1420	363
57067	2007	4.70485	294	297	289	302	253	188	133	169	195	201	131	89	229	413	3478	502	672	409
57067	2008	4.43578	287	298	306	299	246	210	127	162	198	185	142	90	366	695	1693	684	640	481
57067	2009	4.38477	245	313	312	285	243	229	129	168	206	189	145	95	1643	560	1512	1443	613	341
57067	2010	4.36777	256	303	309	299	254	211	128	166	218	202	164	82	649	579	2510	1658	829	298
57083	1980	6.61876	277	304	312	299	271	210	144	199	220	205	157	111	611	1066	1135	620	600	1076
57083	1981	4.9877	300	318	326	302	267	194	141	200	238	221	161	88	20	657	1557	1213	484	43
57083	1982	3.44674	296	313	309	291	254	228	160	189	217	216	151	115	661	479	1122	2409	388	336
57083	1983	6.89238	271	305	307	302	274	191	156	194	216	213	183	113	1641	887	1401	2062	2014	856
57083	1984	5.56123	260	307	294	301	239	219	141	201	212	218	159	95	469	645	2439	1841	2166	231
57083	1985	3.73254	247	319	331	302	236	201	153	206	230	223	153	93	2274	94	587	1439	1562	820
57083	1986	5.90594	290	323	328	312	271	205	146	206	227	208	151	82	738	23	483	743	614	711
57083	1987	5.7236	265	288	324	323	290	222	156	184	226	223	166	108	272	1319	564	1396	333	986
57083	1988	6.1781	264	333	312	293	270	210	152	205	228	215	160	107	330	22	1344	1166	370	462
57083	1989	4.61119	273	308	301	289	268	233	142	196	221	206	163	99	387	502	1723	527	348	52
57083	1990	4.99553	264	308	322	308	274	230	146	195	235	217	169	99	658	1810	1012	1202	551	9
57083	1991	5.58838	246	305	332	306	280	227	138	200	238	207	162	85	917	624	670	652	398	28
57083	1992	4.77748	268	303	332	297	249	206	145	185	229	214	160	73	1479	393	1098	1385	1534	131
57083	1993	7.06552	251	321	305	295	280	219	136	197	215	206	168	92	315	974	511	935	331	354
57083	1994	7.42967	299	311	328	315	278	216	167	210	243	232	159	90	424	1882	1936	542	54	604
57083	1995	7.69153	282	323	319	300	263	211	152	202	228	222	151	114	125	419	2069	1537	113	880
57083	1996	4.44495	271	322	311	296	260	214	151	203	233	218	169	100	176	153	1335	1867	1266	495
57083	1997	4.11012	276	323	332	335	262	243	153	192	229	229	145	100	736	192	403	335	779	23
57083	1998	4.08161	250	317	318	303	301	235	148	200	241	224	185	124	1676	294	2488	1863	6	74
57083	1999	2.72732	274	314	318	309	278	206	159	211	224	217	188	109	304	278	2127	974	1006	695
57083	2000	5.59092	298	315	319	304	269	184	165	209	242	227	174	111	201	435	2431	882	1050	735
57083	2001	6.60394	304	327	322	306	267	219	172	213	231	220	176	122	6	752	974	658	149	376
57083	2002	6.99842	256	329	322	313	274	211	153	213	235	225	164	104	1073	994	902	1472	458	177
57083	2003	7.16336	264	315	302	280	262	202	160	202	226	212	176	104	339	1420	1131	2656	1111	1564
57083	2004	4.51082	281	311	316	287	269	213	162	198	230	215	164	103	788	1066	2645	1217	1002	39
57083	2005	4.71946	264	345	309	295	257	205	161	222	238	222	178	114	565	1329	2144	1180	1333	353
57083	2006	4.94057	275	334	310	304	265	250	163	220	243	229	169	142	655	829	1819	1621	500	0
57083	2007	4.98581	305	312	306	306	276	207	184	213	227	229	177	121	247	559	1529	2285	46	186
57083	2008	4.8704	294	314	309	310	266	227	178	212	231	233	176	128	594	246	3097	585	644	133
57083	2009	4.90825	274	348	322	305	255	250	170	229	240	221	175	132	829	498	1252	2702	804	96
57083	2010	4.82725	275	326	330	305	260	220	174	220	251	231	183	114	216	187	1526	1786	1411	28
57290	1980	3.31023	263	293	296	288	265	209	140	200	222	217	167	124	1375	2233	985	2261	429	945
57290	1981	2.37887	289	314	332	301	260	185	140	200	247	227	166	103	43	1674	1955	1771	476	1057
57290	1982	3.5385	286	314	304	285	242	227	154	197	223	219	161	124	659	423	6189	8010	750	209
57290	1983	4.0589	273	294	304	311	272	195	155	197	225	215	186	119	836	1472	1882	2044	1291	2741
57290	1984	3.88235	251	304	294	309	249	217	144	210	222	226	168	109	848	2226	3833	2324	3679	365
57290	1985	3.36355	246	314	326	310	243	191	156	201	230	232	162	109	954	341	964	1476	727	1817
57290	1986	2.475	286	318	314	326	282	208	152	213	226	208	168	93	529	609	827	490	1873	648
57290	1987	3.51511	261	281	309	312	289	228	150	182	230	229	173	121	1217	1493	2766	1782	777	1130
57290	1988	3.48276	259	324	345	305	269	205	155	206	243	220	164	116	1203	256	912	851	822	552
57290	1989	5.67472	252	291	295	286	263	233	137	192	225	218	171	114	847	2052	2572	2461	937	115
57290	1990	4.33976	257	310	330	313	284	237	142	198	241	227	180	123	1253	2336	1784	1166	526	84
57290	1991	4.53149	233	293	336	295	270	235	136	205	242	215	169	103	2457	1431	984	1566	1647	21
57290	1992	4.45752	269	307	336	316	260	211	150	194	232	219	174	83	265	447	1233	257	488	278
57290	1993	5.04792	243	316	312	285	283	229	141	200	222	210	171	104	677	907	946	1395	198	85
57290	1994	4.31238	309	311	349	318	273	216	170	208	244	230	167	104	67	1238	418	1895	579	693
57290	1995	4.5066	285	318	322	304	273	217	156	212	238	229	169	126	205	728	2544	1700	206	1176
57290	1996	3.80041	266	307	306	303	269	222	154	206	235	223	179	114	353	2547	2415	1614	1921	1306
57290	1997	1.60907	283	326	329	334	265	255	161	203	236	231	153	119	565	366	1044	116	988	114
57290	1998	5.54147	242	308	325	302	297	245	147	206	250	230	189	135	2209	1817	2515	3679	342	126
57290	1999	4.86824	261	303	315	310	297	198	160	208	220	215	195	124	1152	447	823	611	631	1024
57290	2000	5.00455	294	298	317	307	266	184	174	212	244	230	180	123	707	3363	5125	712	3137	1568
57290	2001	4.87627	298	319	346	307	279	223	175	220	242	227	180	133	140	450	2711	79	50	447
57290	2002	3.79291	243	322	313	308	274	231	151	224	235	225	169	116	1192	2728	1791	214	389	194
57290	2003	5.3782	255	314	297	279	265	206	164	210	233	224	183	114	517	2352	2500	3323	939	1748
57290	2004	5.05363	286	312	326	287	269	213	164	208	237	213	168	111	667	855	1674	1638	822	96
57290	2005	4.99473	259	331	308	290	260	209	163	226	239	220	185	122	1156	1127	3978	4016	1606	268
57290	2006	5.84426	278	334	312	315	259	250	169	224	244	233	167	148	588	1038	4183	703	1600	58
57290	2007	4.95529	306	298	300	308	275	210	186	214	230	236	178	127	2375	1309	4347	815	424	243
57290	2008	4.93475	289	302	298	307	263	219	177	208	234	229	181	135	1112	152	3472	1996	312	505
57290	2009	4.97111	267	331	316	306	258	253	162	227	240	227	184	149	1157	651	832	2895	604	122
57290	2010	5.0595	260	311	318	321	266	227	169	213	248	237	191	126	1493	799	2377	796	1271	67
57297	1982	2.79054	282	291	301	282	236	222	184	204	233	222	169	138	1023	312	5359	4868	634	459
57297	1983	3.54797	266	283	295	311	275	194	176	205	232	229	195	125	930	1536	3235	1669	1505	2320
57297	1984	3.91879	244	292	298	311	254	212	162	216	231	231	177	125	1224	1889	2314	1100	1887	497
57297	1985	2.58142	248	282	315	313	244	189	169	205	237	237	171	120	1511	698	1610	401	954	1380
57297	1986	3.18059	276	300	295	316	279	210	169	216	225	220	177	105	1302	861	2428	328	1245	601
57297	1987	2.46196	259	275	303	308	279	227	164	183	229	239	189	137	1584	1533	1946	3825	900	786
57297	1988	3.88517	252	304	339	303	260	204	168	215	258	224	173	121	1521	155	1192	1804	1801	395
57297	1989	3.99893	249	282	305	288	255	230	154	198	229	222	176	129	755	1957	753	3468	707	293
57297	1990	4.85577	257	305	325	317	285	233	169	218	250	234	190	135	963	1220	1014	576	429	275
57297	1994	5.34671	294	288	342	319	266	215	186	210	252	238	175	111	1006	1230	828	1971	370	719
57297	1995	5.08275	272	296	325	310	275	218	174	213	245	235	177	128	1200	1090	2641	1758	155	1828
57297	1996	5.77182	264	292	300	303	269	222	165	211	237	228	183	121	660	3000	3384	863	1161	789
57297	1997	4.37835	289	308	315	331	261	256	180	203	234	234	158	130	568	1019	2495	224	849	325
57297	1998	5.61501	243	297	330	308	291	240	158	213	255	235	187	130	2184	395	2006	3643	218	253
57297	2000	4.84213	284	296	322	302	263	190	179	206	245	229	179	120	1165	4456	2111	2023	2210	1855
57297	2001	5.38271	292	308	353	324	292	222	178	216	250	226	180	128	357	251	217	453	23	984
57297	2002	4.97688	235	315	315	302	271	232	152	225	238	226	177	118	1999	3409	2236	485	404	583
57297	2003	3.81203	248	303	296	289	269	207	166	210	235	225	183	108	954	2986	2400	1346	382	1404
57297	2004	4.24956	273	295	329	286	270	213	172	203	245	217	176	112	1121	1394	1276	2907	767	123
57297	2005	4.60781	258	321	310	282	263	206	171	229	243	221	189	122	1315	1214	4075	2592	1159	635
57297	2006	5.51226	273	320	313	314	253	242	176	224	250	238	167	149	818	1362	1441	717	2138	269
57297	2007	4.94396	297	290	305	310	272	215	196	216	235	243	184	134	1420	1178	7022	1626	141	335
57297	2008	4.01102	287	292	299	307	263	219	188	212	240	233	186	140	847	942	3721	3193	417	622
57297	2009	4.30978	256	316	312	299	254	248	160	223	244	227	185	150	1436	1477	520	1381	606	353
57297	2010	4.16612	258	294	312	317	255	217	172	213	250	241	193	123	809	693	3460	1457	1090	273

## Sheet: maize-Southwest
			Tmax										Tmin										Rainfall
staton	year	yield	2	3	4	5	6	7	8	9	10	11	2	3	4	5	6	7	8	9	10	11	2	3	4	5	6	7	8	9	10	11
57957	1980	3.44273	95	138	202	282	316	327	311	303	268	237	54	96	143	203	245	251	242	209	182	139	1454	1551	2853	2967	2217	2698	2873	616	1136	231
57957	1981	3.60142	130	191	231	268	310	320	341	307	230	161	74	122	170	182	226	245	258	218	160	114	1121	2094	3989	2214	3750	1970	790	752	962	844
57957	1983	4.33919	114	159	236	280	308	330	335	310	255	219	67	93	164	212	237	259	241	233	187	120	1780	1160	1126	3600	3627	878	2213	2573	857	423
57957	1984	3.93392	81	165	209	260	317	332	326	296	239	224	48	106	157	191	244	251	240	212	158	123	340	586	1754	3769	1824	800	1926	1044	501	918
57957	1985	3.70193	125	120	240	276	316	338	338	293	264	195	73	80	150	210	231	248	251	215	170	123	2063	1064	2276	2231	3126	1250	1489	1048	596	1029
57957	1986	3.58332	119	176	225	284	299	321	336	322	253	186	62	101	170	204	239	246	240	215	157	106	758	1021	1662	2550	2535	4079	930	266	854	1888
57957	1987	3.66417	176	182	238	268	299	324	316	292	251	183	96	107	154	202	224	246	244	215	178	117	950	1821	2057	3124	3027	1857	1556	1024	2264	867
57957	1988	3.47668	87	133	224	266	327	326	309	291	251	220	54	83	142	209	234	249	243	220	178	121	1251	507	1313	1974	3700	1530	3241	946	217	12
57957	1989	5.83976	104	159	224	274	304	328	332	304	266	202	55	108	161	200	239	243	244	224	181	129	787	1473	2344	3249	2897	2214	1407	566	45	142
57957	1990	4.79682	113	181	217	269	313	321	349	314	256	221	65	121	157	193	238	247	249	227	174	141	1220	3245	1468	4184	2421	1455	233	446	1224	810
57957	1991	4.7211	141	154	230	263	309	330	332	317	250	200	86	96	156	196	240	249	245	220	161	113	1360	1281	1179	2210	3288	2375	845	53	623	988
57957	1992	5.034	121	143	247	258	294	325	349	312	255	225	67	82	167	193	224	237	247	228	161	123	1529	2028	1743	4891	5475	2145	115	715	65	114
57957	1993	5.17675	157	164	220	263	300	312	324	298	246	190	86	113	159	198	233	248	252	222	157	117	2187	1008	2733	4365	5163	4584	547	3684	485	754
57957	1994	4.05304	114	152	237	289	301	319	316	290	228	224	70	97	175	218	232	245	239	215	157	137	1138	1276	2231	2803	6018	2521	3306	412	1729	150
57957	1995	5.05033	128	160	228	277	302	331	323	308	257	202	80	111	166	203	240	251	246	223	183	123	1067	1079	2573	1867	3024	509	1296	806	754	226
57957	1996	5.02042	137	158	198	263	304	313	323	313	270	203	63	88	138	195	239	244	242	226	178	126	170	3058	3811	4072	2887	3239	2309	31	295	84
57957	1997	6.13946	138	183	227	285	301	301	324	274	251	192	80	128	157	204	227	238	241	194	180	119	632	1307	3235	1991	2128	3101	2387	800	702	506
57957	1998	6.21127	141	157	268	274	287	320	341	319	284	232	83	102	183	204	234	253	254	225	196	139	1056	1914	1813	3278	7667	2974	738	203	446	274
57957	2000	4.89544	103	172	223	282	302	344	330	304	241	183	60	114	156	201	230	248	243	212	174	98	533	1788	2735	3849	4324	675	2285	2014	1473	280
57957	2001	6.04355	139	192	218	276	301	329	323	316	269	215	79	114	151	200	229	248	246	228	193	122	507	966	2574	1989	2287	2838	897	20	804	385
57957	2002	6.20314	154	183	243	275	310	321	311	292	254	205	102	127	163	200	245	247	234	214	165	132	853	2233	1972	6637	7580	2156	1693	101	1935	229
57957	2003	7.4225	153	172	244	272	304	349	339	312	253	207	92	108	167	205	232	261	258	223	174	126	794	887	1921	4626	3037	293	483	1452	489	280
59023	1980	3.67851	121	188	235	294	319	324	315	306	285	257	81	129	171	211	243	249	241	218	199	158	348	709	1936	1093	1156	1977	3128	1356	521	214
59023	1981	3.67247	166	225	266	276	323	325	350	320	245	183	102	152	196	193	234	248	261	228	185	141	430	1226	1083	2983	2391	2659	518	1510	876	1059
59023	1982	4.25969	146	209	234	295	302	336	330	294	284	211	93	140	166	216	230	253	248	223	206	156	465	600	1976	2144	1948	2182	3189	2533	298	1410
59023	1983	4.68473	138	192	266	292	313	330	332	316	271	231	96	123	188	220	243	260	246	236	201	137	1219	571	946	3094	3421	2170	2112	2691	1065	650
59023	1984	3.88045	111	195	235	278	323	332	332	303	254	238	71	130	180	205	247	249	242	225	171	153	338	355	1534	2113	963	1352	1825	686	937	237
59023	1985	4.33767	163	155	258	297	325	339	336	308	283	209	105	108	168	225	240	251	251	224	195	150	690	626	1226	2401	1341	1090	1337	1103	346	968
59023	1986	3.67752	145	216	246	301	309	322	336	315	247	204	93	138	188	221	246	249	243	219	177	136	184	234	1389	2146	2132	2112	1886	1943	881	662
59023	1987	4.31976	202	234	261	289	310	328	325	299	278	213	133	149	180	221	238	252	252	223	195	145	412	82	741	1519	4360	1953	1901	271	756	1056
59023	1988	3.23321	118	173	247	290	338	338	312	305	267	241	81	111	168	225	241	255	246	228	191	141	675	169	1271	752	2128	2071	3735	485	400	1
59023	1989	4.51021	135	186	252	283	310	329	337	312	268	221	83	136	186	209	243	242	248	234	193	144	339	713	1566	2110	2463	2051	1463	1054	417	129
59023	1990	4.65852	156	207	245	289	318	323	356	327	267	231	105	146	178	207	240	248	253	238	191	161	735	1858	451	2747	3193	2030	571	884	783	1014
59023	1991	4.58985	170	192	260	286	315	324	333	330	258	214	118	134	183	215	243	252	251	228	177	140	122	736	225	1544	6606	2398	1466	410	596	587
59023	1992	4.58978	141	183	265	280	307	319	348	324	271	241	89	123	190	212	237	241	251	234	176	140	824	302	878	3146	2678	1811	711	799	71	34
59023	1993	4.6968	187	204	246	284	316	318	319	310	257	227	108	138	179	215	241	251	248	228	171	142	926	312	793	2323	3015	5385	3457	1282	526	326
59023	1994	4.37942	153	174	261	300	304	320	321	292	248	239	98	115	200	226	238	243	239	226	173	160	370	660	794	5748	6909	6103	3591	616	1405	118
59023	1995	4.8313	147	186	250	289	315	331	320	308	272	220	103	132	191	210	248	253	245	233	199	140	595	547	804	1824	2664	1206	3264	1716	228	330
59023	1996	4.48715	170	191	213	285	312	318	329	320	284	226	90	117	153	212	245	249	248	231	188	157	40	1280	1243	1938	4568	4325	2091	260	369	431
59023	1997	5.07924	159	202	252	299	313	307	329	285	259	218	102	147	180	218	237	246	250	212	195	151	388	771	1625	1560	3998	2970	2778	543	893	62
59023	1998	5.25469	170	193	284	295	302	317	339	327	289	249	112	133	204	222	246	255	257	230	197	152	446	1152	1173	1766	3473	3163	1437	391	1269	284
59023	1999	4.85458	195	209	258	275	317	327	323	318	277	225	129	138	197	206	249	254	252	234	206	159	351	168	1583	2068	2430	3178	1818	456	898	377
59023	2000	4.64997	126	192	238	297	311	340	330	313	258	215	85	137	184	217	241	251	252	232	199	126	316	837	1678	3481	2538	2323	1745	478	2484	144
59023	2001	5.22333	168	224	239	294	310	328	323	320	272	231	108	150	179	217	239	253	253	237	211	138	492	942	792	2890	3060	2970	1067	168	795	288
59023	2002	5.18922	188	217	271	298	316	330	317	307	271	224	137	160	189	226	254	254	240	222	188	152	425	489	633	2169	3676	2084	2255	513	978	85
59023	2003	5.16194	197	209	272	294	315	347	337	314	261	231	130	143	198	229	241	263	257	232	195	153	369	758	964	2543	2810	597	1326	999	408	39
59211	1982	1.1	200	258	266	321	326	350	334	304	302	234	118	156	181	224	238	254	249	228	211	166	229	244	1570	622	1648	2166	1772	1404	421	756
59211	1984	0.983998	161	249	285	315	331	347	338	321	272	263	101	154	205	216	244	250	240	224	176	161	176	96	297	1674	2164	1027	2279	573	603	165
59211	1985	1.34435	207	202	281	330	341	352	340	316	305	242	126	131	177	231	242	242	242	220	193	161	431	568	1033	1143	1379	1665	2357	1190	426	830
59211	1986	1.12	188	267	290	312	329	328	338	312	259	223	118	150	205	222	249	247	238	214	188	151	84	89	1098	1055	1510	2296	1582	3016	671	370
59211	1987	1.13953	247	294	311	335	338	348	336	311	301	232	138	168	194	240	246	252	250	225	196	155	128	56	264	1066	931	1724	1936	641	369	717
59211	1988	0.756423	180	209	279	326	356	362	327	320	276	252	115	131	180	232	237	256	245	222	192	138	425	43	517	1052	807	1120	1509	779	863	15
59211	1989	2.86404	190	233	292	309	335	341	349	327	283	246	110	158	199	211	246	239	241	232	195	149	177	1014	259	1181	1477	1021	1184	692	820	177
59211	1990	1.61333	203	241	282	307	326	326	365	338	276	243	121	161	190	206	235	239	244	226	192	162	277	1519	427	2195	2683	3054	85	1726	481	1041
59211	1991	1.41715	217	255	306	324	332	332	333	325	283	236	128	161	192	221	247	248	241	221	187	143	38	246	61	1208	2579	1307	3272	375	90	222
59211	1992	1.81179	172	219	304	317	335	326	360	337	284	252	107	140	200	226	240	236	241	229	173	130	589	142	310	761	2198	3038	174	604	105	112
59211	1993	2.23859	223	250	299	321	342	332	332	313	276	261	115	153	194	220	242	249	241	219	166	139	657	9	660	763	2502	1537	2120	2921	254	309
59211	1994	2.01136	212	222	333	319	327	326	328	300	271	263	128	132	217	226	244	242	239	226	178	162	59	395	97	2782	1436	4467	3497	768	440	286
59211	1995	2.56438	175	237	293	324	339	339	327	316	300	238	116	150	200	223	249	248	243	230	205	142	224	41	715	388	1734	772	1369	1106	11	146
59211	1996	2.35693	201	241	244	314	329	322	328	321	290	237	101	137	169	222	244	247	238	222	182	164	5	1230	323	1039	2979	3541	2268	597	542	722
59211	1997	2.85533	182	237	279	321	329	321	342	299	281	252	114	160	191	222	240	244	241	210	205	160	123	487	841	1708	980	3571	1318	1454	2420	0
59211	1998	2.58896	202	242	314	324	325	330	347	331	297	262	129	154	206	232	250	255	251	221	190	149	202	418	772	695	2865	2709	921	898	355	173
59211	2002	3.28362	231	267	321	316	329	337	323	317	286	239	154	174	202	228	251	244	234	216	186	150	83	402	349	2584	2862	2522	1151	568	282	177
59211	2003	2.95685	250	249	312	329	324	350	343	322	280	258	142	163	212	235	239	253	250	226	200	160	89	319	634	1837	3214	1284	747	915	696	58
59254	1986	1.07946	148	212	259	301	318	328	339	325	278	228	101	145	206	230	250	255	250	233	196	144	1113	472	1952	3077	2642	2086	758	760	701	442
59254	1987	1.2	214	243	256	292	309	326	322	307	285	214	146	170	189	231	242	256	254	240	209	159	458	458	850	3950	3387	4000	2830	1382	1079	1752
59254	1989	2.775	158	213	245	294	320	334	344	326	294	244	100	153	194	222	253	253	257	244	209	159	461	758	865	1753	1304	1321	1057	845	35	177
59254	1990	2.11888	164	212	241	285	324	329	358	331	294	246	116	156	186	212	247	255	263	252	215	173	2241	954	897	3573	1600	1084	348	963	139	1115
59254	1991	2.64026	193	202	270	297	323	330	332	334	287	242	133	156	196	226	252	256	257	245	200	155	61	970	500	2692	4771	3124	1012	236	300	596
59254	1992	2.53731	152	175	259	282	312	325	345	324	286	242	101	128	199	222	243	248	262	249	190	149	1242	1253	1512	3832	3663	1027	685	531	10	132
59254	1993	2.25014	200	198	249	291	314	330	331	314	270	235	123	147	191	227	245	257	258	238	185	157	784	1092	1590	3012	3137	1796	1928	1800	845	694
59254	1994	3.01887	172	181	272	307	304	312	316	303	268	259	117	127	212	236	243	249	245	237	191	169	851	1143	467	2433	4575	5666	3906	2182	689	311
59254	1995	2.97872	154	182	250	301	316	334	319	316	279	224	114	140	200	226	253	260	253	241	212	153	896	1221	1608	1160	3552	1183	2422	1397	2200	485
59254	1996	3.46206	160	191	218	290	316	319	325	309	293	253	91	127	164	227	253	252	252	242	204	172	497	1039	2425	3759	2940	2870	2117	493	144	0
59254	1997	2.17228	169	212	252	296	313	307	326	292	283	242	115	160	194	228	244	246	257	224	213	167	622	2058	2678	3108	3363	4803	2119	1248	2704	169
59254	1998	3.21117	172	202	284	296	298	326	344	323	304	260	123	148	212	232	246	259	267	240	213	168	749	1172	2537	3951	4026	3889	550	832	197	238
59254	1999	3.70748	208	213	274	284	326	326	320	319	284	242	132	145	207	217	255	252	253	239	215	165	193	439	3534	1856	2749	1523	3292	260	360	1794
59254	2001	4.24664	174	215	243	296	312	327	332	315	292	246	115	157	192	231	246	260	257	241	223	151	974	1003	2455	3831	3592	2726	1981	846	1565	265
59254	2002	3.96721	198	225	277	303	318	319	319	299	274	230	148	170	207	233	253	255	249	233	199	159	634	1067	780	2907	2567	5404	2557	1620	2088	851
59265	1989	1.948	169	221	249	291	327	343	351	326	296	250	83	139	181	210	241	243	244	233	199	143	151	834	1359	2832	779	851	1240	955	31	3
59265	1996	2.32738	165	200	226	296	327	329	328	312	299	253	75	116	152	217	238	241	238	228	186	153	460	899	1501	1935	3624	2590	3626	902	24	27
59265	1997	11.5	171	220	256	304	314	316	327	291	288	249	98	143	179	212	234	235	240	211	204	151	892	1735	2956	2650	1496	2767	2884	918	594	117
59265	1998	9.02899	176	216	289	301	309	336	347	327	309	265	111	142	199	221	239	249	251	231	203	156	1043	651	2022	2144	4374	1874	959	100	57	210
59265	1999	6.68539	217	223	276	284	333	337	324	319	289	243	121	138	197	204	248	246	243	229	205	152	16	806	2843	1754	1450	2593	2412	718	116	546
59265	2001	6.36184	182	227	249	302	313	325	333	314	289	247	102	146	182	220	237	248	246	229	204	132	770	979	1570	1443	4593	3244	1228	1465	171	127
59265	2002	5.72464	210	235	284	309	330	322	319	297	272	225	133	158	195	223	244	247	240	219	183	140	357	1206	826	1353	2184	2640	2429	852	1274	805
59265	2003	4.88852	212	216	278	314	318	351	339	319	288	251	129	145	200	232	237	254	252	232	182	149	91	681	503	1932	3554	434	1962	966	141	42
59417	1980	1.3875	160	259	284	318	323	328	327	312	291	280	109	182	203	231	243	249	248	223	207	161	268	313	460	2024	2054	2565	1661	1152	1441	82
59417	1981	1.48475	194	245	292	299	330	325	343	327	271	219	135	183	217	214	242	244	252	233	195	157	165	589	2116	2541	1272	2679	1501	745	1375	555
59417	1982	1.56545	182	218	262	318	326	339	328	304	295	241	126	162	191	222	246	252	250	234	216	175	474	505	1164	2192	1439	1219	2341	1687	803	1187
59417	1983	1.16993	166	209	290	322	338	352	336	324	284	245	120	146	207	237	249	260	244	237	210	134	723	510	757	1459	1777	658	1220	1957	1396	770
59417	1984	1.60733	149	227	267	304	329	339	333	312	271	264	105	160	207	221	246	246	242	226	180	166	195	202	864	1007	3856	1664	3492	1655	1025	228
59417	1985	1.58857	182	180	259	321	336	334	333	308	296	243	132	130	180	237	244	241	246	226	199	169	773	658	753	1147	1522	2367	3276	1371	625	1391
59417	1986	1.55788	181	258	282	311	328	331	340	322	268	237	118	161	210	230	250	249	247	224	195	150	274	76	1705	2671	3493	3919	2067	2172	655	430
59417	1987	1.67473	232	279	278	329	334	340	327	315	298	233	159	185	199	242	249	254	249	231	204	168	155	208	733	1992	2477	1630	2013	2009	843	771
59417	1988	1.58493	171	191	258	327	347	344	319	323	272	254	122	137	183	246	242	253	247	232	199	140	427	455	301	1777	1210	1035	2526	1168	1281	58
59417	1989	1.31234	187	219	277	302	328	335	339	328	287	258	115	159	202	220	245	244	247	235	201	153	162	1663	660	1302	1936	1899	961	743	524	81
59417	1990	1.92633	196	232	282	304	332	327	357	333	285	252	132	167	202	216	247	245	253	236	203	175	741	1724	975	1816	1843	2522	476	1272	1717	641
59417	1991	2.03439	211	223	278	320	328	331	332	340	303	247	146	178	203	230	247	246	248	231	199	155	140	586	302	646	2664	2905	1955	203	83	385
59417	1992	2.14731	174	209	284	316	328	325	348	329	293	247	118	152	209	236	245	244	249	239	184	145	734	356	122	1046	2030	3354	335	846	9	489
59417	1993	2.15282	218	237	278	312	337	337	334	322	290	259	125	168	202	229	251	256	248	231	182	155	701	187	889	2050	2783	1595	2146	1415	229	261
59417	1994	1.79948	204	209	300	324	321	320	329	309	280	274	136	140	225	239	247	246	244	235	181	163	242	1012	77	1939	1874	5004	2177	1798	709	88
59417	1995	2.33865	172	214	270	320	333	330	317	324	302	236	120	156	207	229	253	249	245	233	209	149	324	384	288	1165	2952	2434	2585	778	170	336
59417	1996	2.11307	203	238	235	315	328	330	322	313	298	258	104	147	173	232	247	253	244	231	196	175	137	1547	236	1211	3130	1158	2183	1870	524	351
59417	1997	2.35316	185	220	273	317	328	314	326	293	294	262	123	166	202	229	245	250	245	222	214	174	67	918	1888	2301	941	2433	2212	626	901	35
59417	1998	2.39234	212	231	304	321	323	333	343	327	312	269	142	168	221	239	255	256	255	232	197	159	141	582	687	876	3248	1977	1978	616	164	188
59417	1999	2.29072	232	250	299	295	339	340	323	326	283	247	150	170	218	221	255	253	246	234	214	171	48	169	1158	2414	1257	3465	3222	1379	584	1072
59417	2001	2.69047	188	239	271	304	323	328	330	318	292	257	128	173	202	229	246	248	248	235	218	135	451	887	1183	2460	1964	4214	3533	932	550	211
59431	1981	1	178	233	281	287	321	315	340	321	275	214	120	168	211	207	241	248	259	240	199	154	303	777	2072	3429	1219	3115	438	922	530	667
59431	1984	0.5	133	216	255	291	321	333	330	310	272	258	90	152	200	217	253	256	253	236	186	167	357	227	371	2053	2477	648	1060	2187	645	2
59431	1985	0.89955	171	169	247	312	336	336	327	307	296	238	125	125	180	239	257	255	256	238	210	166	1267	692	1252	1605	676	1677	4359	3027	406	1192
59431	1987	1.45704	225	258	272	309	321	328	317	306	288	218	146	171	193	237	247	261	253	239	212	164	214	196	744	2272	3633	1515	3135	1456	473	855
59431	1989	2.48369	170	213	258	290	322	334	335	319	292	248	101	157	198	222	253	252	255	244	214	163	263	901	710	1457	1354	924	953	679	58	58
59431	1990	1.8807	180	221	259	294	326	321	356	333	286	246	125	166	195	218	252	254	263	250	207	177	967	1918	737	1701	1115	1771	233	971	929	1073
59431	1991	2.123	201	223	283	310	325	329	324	335	289	241	140	161	198	230	251	255	253	240	200	154	31	517	186	640	2952	3926	1937	34	474	728
59431	1992	2.4031	164	189	277	296	317	325	343	326	290	241	105	134	201	230	246	248	256	247	187	150	744	319	98	2135	3330	2377	932	528	5	772
59431	1993	2.56081	206	216	261	303	328	337	332	322	280	246	124	152	194	230	255	263	257	243	190	164	673	292	1245	2920	1659	692	2704	906	136	998
59431	1994	3.55066	182	193	289	314	315	317	326	306	278	267	122	134	221	239	253	252	253	239	193	173	503	1125	60	2648	2205	5427	2385	1825	89	232
59431	1995	4.00922	159	201	268	311	324	331	317	319	285	231	115	147	204	229	255	259	251	240	216	158	399	515	439	861	2717	1185	2040	1841	1018	167
59431	1996	3.16973	182	213	223	308	324	325	324	314	297	260	98	134	170	229	253	259	253	242	206	179	194	1618	422	1270	3027	867	2216	1840	144	20
59431	1997	3.10526	177	215	269	306	319	314	325	295	291	253	118	161	199	229	253	254	258	225	219	172	201	1527	2829	2038	1264	2377	2561	721	241	63
59431	1998	4.10791	186	216	302	312	314	327	343	329	308	264	128	153	219	238	255	261	261	248	217	170	166	615	946	1394	3089	3767	1383	287	152	53
59431	1999	3.49067	217	232	286	288	327	329	317	318	281	238	128	148	210	214	248	254	245	224	204	154	74	221	564	1104	1450	2169	1925	1309	1312	1018
59431	2000	3.32617	155	208	268	299	315	340	337	321	273	236	96	146	199	220	240	245	248	221	200	124	477	370	665	1549	377	2487	688	696	1592	108
59431	2001	3.17132	176	225	257	295	312	324	326	310	284	247	109	150	187	217	238	246	240	226	206	128	674	1051	976	3806	3830	4629	1384	1655	522	325
59431	2002	3.29768	200	239	297	307	314	321	318	295	276	223	145	169	197	224	249	249	238	219	182	143	217	278	244	1815	2021	3508	1413	1147	966	726
59431	2003	5.87608	219	226	280	313	317	336	327	311	288	257	140	152	201	235	240	248	250	225	187	148	261	451	1549	1937	1752	2451	1465	2363	0	27
59632	1980	0.59997	155	233	263	299	310	316	314	309	286	278	105	171	198	235	249	260	254	234	214	174	396	273	837	1534	3374	4383	3390	1921	2874	0
59632	1984	0.937383	137	214	258	286	314	316	326	311	271	259	94	156	205	221	252	254	255	239	186	172	421	391	836	2853	4711	4614	2437	2646	1070	730
59632	1985	0.862392	174	170	238	303	327	315	317	308	296	246	128	125	180	242	256	251	254	239	214	171	1144	781	1421	2327	1986	2129	9494	2224	267	648
59632	1987	1.12528	223	247	262	303	311	318	315	310	292	227	153	186	196	240	248	254	254	241	218	166	278	361	859	5271	2354	7301	3548	1285	840	857
59632	1989	1.05	176	215	255	292	312	327	329	313	285	249	110	160	205	228	259	256	261	248	214	164	241	685	526	1559	1109	1653	1883	2254	464	195
59632	1990	1.32721	179	221	259	289	318	314	339	323	290	253	126	173	201	220	254	251	260	254	217	187	2498	666	2074	2841	1659	6961	1436	1298	613	1689
59632	1991	1.20455	206	234	266	298	313	317	322	331	290	248	146	169	201	236	254	259	253	245	212	161	56	413	212	1081	8498	4740	2640	1033	882	209
59632	1992	1.61027	167	191	267	298	312	315	335	321	288	246	114	139	210	239	250	252	260	249	193	151	698	200	338	1174	4123	4182	514	1021	104	258
59632	1993	1.55909	210	213	250	297	319	324	320	321	279	244	127	160	198	236	255	266	256	244	193	165	1413	366	2187	3053	6152	872	6447	1786	926	785
59632	1994	1.74194	182	198	285	313	311	310	318	307	281	273	126	137	225	243	252	250	252	243	198	178	637	1515	130	1174	3814	8604	3442	1608	1250	198
59632	1995	1.93571	164	205	264	306	312	320	304	319	283	235	118	151	209	233	257	255	247	241	218	157	523	752	570	970	5155	2769	9169	1764	2017	1236
59632	1996	4.33237	177	206	224	298	311	319	318	310	297	261	101	137	169	231	254	258	248	240	212	182	319	1166	1050	2103	4325	2151	4860	3090	511	277
59632	1997	2.99325	177	221	268	300	311	310	321	287	293	260	124	164	206	231	254	255	255	226	222	183	479	1955	2813	2845	3133	4603	4404	2410	816	69
59632	1998	3.29453	192	222	290	308	312	315	328	323	304	265	134	159	224	242	257	265	261	250	220	180	257	654	1169	1389	8025	9320	2471	1423	636	800
59632	2000	2.78182	160	211	273	300	318	331	327	315	282	247	108	154	212	237	259	260	259	240	215	155	303	727	481	2718	924	5299	4319	1925	1966	69
59632	2001	2.9396	179	230	260	299	314	322	325	311	294	253	124	168	203	236	250	256	257	249	228	157	445	720	749	3425	5946	9381	3069	1657	1789	482
59632	2002	2.84403	201	240	286	304	309	321	322	298	283	232	155	183	219	240	254	262	254	237	208	167	232	845	1558	4650	6382	4144	2649	2172	548	1386
57707	1980	4.0312	43	149	208	228	243	262	242	217	190	166	-2	55	97	132	167	171	171	131	120	92	175	138	252	1787	1287	1095	1607	709	814	124
57707	1981	4.16245	94	165	198	214	248	272	284	232	144	113	27	65	102	123	161	184	184	146	90	62	181	247	307	996	1955	1190	828	1276	411	227
57707	1982	3.64504	66	160	148	232	222	270	274	210	199	129	16	61	81	132	152	184	177	146	124	66	230	217	953	984	1608	1399	1174	1277	719	397
57707	1983	2.84964	59	102	204	235	237	268	260	243	193	147	14	36	93	138	163	180	166	157	115	73	509	543	557	1835	1636	2619	1729	1762	751	398
57707	1984	4.18908	30	128	180	210	259	272	259	231	171	159	-5	56	103	130	168	177	171	145	91	77	186	203	962	2211	617	1764	2000	533	212	85
57707	1985	3.99414	88	96	189	236	225	267	281	216	194	119	26	31	91	151	156	172	175	145	107	64	124	294	576	819	2298	1067	988	766	452	190
57707	1986	4.15073	69	154	164	224	243	254	253	214	170	106	12	51	92	134	163	175	160	135	103	58	191	123	374	932	998	3086	896	823	477	452
57707	1987	3.9562	136	187	191	226	250	259	267	216	197	141	44	67	90	136	170	178	178	143	118	67	96	123	240	766	1185	916	1547	1253	794	246
57707	1988	3.33603	64	108	177	234	262	284	259	205	164	139	10	36	85	149	163	190	173	139	105	69	185	182	566	506	1123	972	1198	1017	459	90
57707	1989	2.78333	54	110	177	213	239	277	279	235	177	126	1	47	98	128	163	176	167	157	110	64	160	497	248	535	1739	267	1129	697	411	195
57707	1990	3.78257	92	154	189	217	245	275	294	247	170	171	17	65	96	121	156	175	169	150	105	82	75	431	545	1159	1127	2013	823	921	793	332
57707	1991	3.73089	85	176	188	227	260	259	259	225	154	120	29	75	97	132	173	177	175	140	103	61	189	117	376	554	509	2629	2406	495	1279	301
57707	1992	3.57187	62	100	186	208	240	252	281	250	160	154	12	43	103	132	160	169	171	154	92	46	303	354	1590	1094	1594	1141	794	322	1041	85
57707	1993	3.48438	131	163	190	213	255	260	242	217	159	166	34	64	102	130	159	179	171	143	95	62	244	396	606	913	427	2263	2411	660	283	97
57707	1994	3.53651	101	120	207	236	241	278	280	209	162	164	28	35	113	138	162	179	173	142	96	92	142	638	176	1210	1634	1207	2120	975	1117	327
57707	1995	3.58991	56	125	184	219	248	262	269	231	180	118	15	41	97	133	169	176	176	148	115	51	334	253	149	1010	1991	2161	1381	1488	463	302
57707	1996	4.30689	84	131	158	200	244	256	271	239	187	113	4	40	82	129	163	184	173	148	112	72	146	294	533	1597	1048	2995	1369	618	163	613
57707	1997	3.67913	73	144	176	234	233	257	280	213	171	138	20	72	98	140	154	178	176	124	111	64	275	232	979	546	1224	2107	566	1705	573	37
57707	1998	3.70497	99	141	245	243	238	261	262	239	199	163	28	56	122	150	173	196	186	136	115	73	157	94	333	561	1182	1931	2512	612	295	446
57707	1999	2.89101	108	150	199	207	239	254	252	255	188	134	38	55	114	125	169	180	170	153	114	75	113	79	531	880	1576	1653	1815	857	347	319
57707	2000	2.89167	54	124	174	240	243	271	253	234	188	137	7	58	95	129	167	178	172	145	118	51	185	533	704	828	2039	2073	1722	1280	807	126
57707	2001	3.36145	104	171	200	213	233	280	255	239	188	149	30	71	102	123	157	183	170	160	124	63	203	231	728	1022	2292	1585	1373	191	1103	294
57707	2002	3.34545	107	168	217	214	259	263	249	248	198	146	49	71	103	134	174	172	163	135	107	74	141	531	409	1402	697	1101	1300	221	566	142
57707	2003	3.75275	144	156	222	224	235	275	282	237	161	152	49	57	114	145	159	190	181	151	104	68	31	198	230	537	2409	1256	1527	514	430	137
57713	1980	8.71458	63	131	203	257	275	294	270	251	207	175	21	67	114	162	198	213	199	162	141	116	128	271	850	1072	1470	1131	1521	841	1537	270
57713	1981	6.86	109	170	213	240	286	309	321	270	169	121	46	93	130	144	187	213	220	177	122	79	93	435	584	1246	1352	1088	1642	539	757	345
57713	1982	7.00501	75	153	171	261	251	305	302	231	218	140	30	72	102	158	177	218	212	175	148	93	247	253	934	1081	2662	1453	2271	1389	664	496
57713	1983	8.71429	82	116	211	251	266	303	293	271	211	171	34	61	120	166	198	219	201	198	144	97	259	430	915	1097	2118	2561	1413	523	595	638
57713	1984	6.43877	53	137	194	232	290	307	292	252	195	160	18	74	128	159	202	217	206	175	121	102	204	181	561	2161	1125	1695	2499	1575	760	205
57713	1985	6.79438	93	101	210	255	264	307	315	254	218	149	45	54	115	176	193	211	214	177	137	99	176	566	700	2309	2420	690	1547	790	571	382
57713	1986	6.84148	84	161	194	257	273	287	291	257	188	118	31	72	126	166	200	213	201	171	129	82	189	265	465	842	2110	1330	886	587	533	597
57713	1987	5.84806	130	165	211	247	262	284	300	245	209	160	61	81	121	168	196	211	208	171	136	90	181	213	523	1817	1250	1351	2032	839	1397	435
57713	1988	6.53859	75	118	210	252	291	315	292	243	202	169	25	52	112	172	193	226	210	173	136	92	222	127	914	1224	1069	1078	1521	2269	518	18
57713	1989	6.19087	61	118	196	247	260	303	299	258	202	142	20	68	125	159	193	208	203	192	135	91	374	651	956	1112	2314	1810	1137	1557	789	249
57713	1990	7.2459	83	153	202	254	275	308	340	279	185	178	38	88	129	154	191	220	218	193	132	105	147	787	912	1605	852	312	472	708	1286	466
57713	1991	7.21819	95	161	192	245	282	289	295	264	185	145	53	84	119	162	205	214	207	173	126	91	141	270	401	900	1835	4575	820	540	854	412
57713	1992	7.63841	86	119	217	233	265	287	308	276	193	175	35	59	136	161	191	206	205	190	122	71	438	391	1169	2287	1890	1194	526	289	1026	267
57713	1993	7.45452	129	149	207	240	283	287	279	257	196	167	50	75	124	159	193	213	207	175	123	82	434	348	551	1076	947	2320	1450	524	1090	356
57713	1994	7.2695	103	121	215	265	272	310	315	241	192	168	44	61	139	174	196	214	213	176	128	115	173	741	611	1424	1831	617	1123	1185	1882	503
57713	1995	7.15248	83	148	197	246	276	296	299	259	201	149	46	77	129	167	201	214	215	184	144	81	436	578	290	1409	4507	892	1413	944	760	452
57713	1996	6.6836	98	138	181	224	273	292	307	274	215	128	28	64	107	159	198	219	213	184	141	98	16	430	703	1403	2518	3125	1691	685	355	941
57713	1997	7.60067	90	160	194	263	268	291	317	250	197	154	44	98	123	165	187	216	215	161	140	92	385	246	1282	1288	2274	2059	339	1094	923	64
57713	1998	7.59605	107	141	255	253	265	298	302	269	225	176	48	72	153	174	199	229	217	171	138	91	158	203	769	1112	2498	845	2089	444	1498	417
57713	1999	6.01367	135	156	215	239	266	284	286	277	209	147	69	80	135	158	203	212	203	186	145	102	140	138	858	1597	1781	2185	1997	643	717	465
57713	2000	6.54629	68	152	195	267	267	306	287	263	206	145	29	86	130	159	198	218	210	175	143	72	204	347	1240	855	3528	1801	1589	1223	1096	433
57713	2001	7.16741	115	188	197	239	257	313	292	273	203	168	53	97	122	150	186	220	205	195	153	91	260	362	1229	1195	2319	1220	265	818	1524	316
57713	2002	7.38865	118	174	230	227	279	300	279	263	209	160	70	91	124	156	207	216	193	171	136	98	245	360	895	2126	3136	1618	2610	414	989	139
57713	2003	7.13067	131	152	213	239	266	303	308	271	191	161	64	73	132	172	193	224	223	182	138	95	87	222	770	1363	2046	2278	542	1260	379	364
57816	1980	3.52833	73	158	215	250	269	279	264	246	215	192	18	70	125	167	198	206	197	162	145	121	187	180	740	2012	1894	1171	1634	555	1402	598
57816	1981	5.27661	113	196	215	232	277	288	305	262	172	132	45	102	137	149	188	205	219	175	123	83	203	90	793	1262	831	1263	60	1056	717	755
57816	1982	2.85482	90	181	173	257	248	286	289	232	228	152	30	83	109	165	179	214	212	175	156	99	590	245	1030	1255	2160	1018	1041	1133	650	1060
57816	1983	2.82859	88	137	229	258	265	288	281	261	214	176	37	67	128	172	200	219	201	196	149	101	342	365	1091	1570	1648	1010	1661	1505	979	650
57816	1984	3.1965	64	156	198	237	274	288	282	252	198	180	13	76	128	160	198	215	201	178	122	108	172	173	1359	2814	1364	2026	1690	736	614	257
57816	1985	2.77371	116	118	212	252	265	290	296	247	218	153	47	53	114	175	191	207	210	171	144	98	118	227	630	2351	2635	1932	1599	297	626	433
57816	1986	2.4	92	174	199	250	267	275	277	251	195	133	29	78	127	164	198	206	195	171	127	82	123	293	610	811	2230	2067	1377	553	724	324
57816	1987	2.70266	152	205	214	246	263	277	282	234	216	160	69	93	127	169	199	205	203	166	136	91	138	84	634	1234	1090	1954	984	922	2108	461
57816	1988	3.30255	78	129	208	248	276	292	276	240	199	174	21	51	111	171	187	214	195	166	132	90	230	53	1027	1186	3121	606	2582	1754	503	42
57816	1989	2.58167	77	136	210	238	259	284	284	256	199	153	18	68	128	155	188	200	191	181	131	88	192	431	234	799	2491	465	1144	1379	683	323
57816	1990	4.59941	117	167	209	242	263	282	312	266	199	180	41	90	124	154	189	211	209	184	133	109	181	595	584	1557	2094	513	1043	742	671	349
57816	1991	4.25108	123	171	210	241	266	272	278	257	180	149	56	88	124	162	198	203	198	168	121	83	90	637	310	768	1224	5714	1285	1018	405	602
57816	1992	4.49619	94	128	214	235	257	270	301	275	191	177	35	55	132	160	183	195	201	189	121	81	288	391	1175	2119	3310	1281	250	322	1088	124
57816	1993	2.67372	146	175	214	237	271	274	271	246	187	188	58	85	129	162	190	211	205	174	122	96	364	103	809	1111	2966	2666	1195	1519	433	769
57816	1994	1.87658	117	137	232	253	257	291	295	234	187	181	44	65	151	176	191	208	209	171	125	121	85	517	362	1772	2058	987	925	1185	1581	880
57816	1995	2.94944	85	150	211	240	269	282	282	249	208	149	39	80	132	164	197	209	203	180	142	80	371	304	503	1941	2132	2206	1203	895	504	451
57816	1996	6.20217	109	155	181	223	266	277	285	266	220	141	25	64	104	155	196	212	205	180	141	93	68	467	262	1525	3257	3545	1246	168	377	561
57816	1997	6.51299	89	157	198	258	259	271	298	237	194	163	40	94	124	167	183	205	208	154	137	93	317	530	1476	908	1632	1838	570	1563	1629	86
57816	1998	6.45971	119	156	251	247	259	281	287	268	228	185	55	77	159	169	198	219	214	174	142	96	111	195	347	1693	2589	2264	1837	240	2056	273
57816	1999	6.58646	137	164	212	230	269	277	273	264	214	159	70	80	138	155	200	205	199	183	148	103	100	371	814	1139	1940	3441	2123	446	826	488
57816	2000	6.24534	61	141	177	245	246	280	265	238	195	145	12	72	113	149	177	197	191	159	132	59	249	522	944	1741	3149	1641	3044	1273	1003	386
57816	2001	3.54801	113	170	202	222	244	284	265	261	198	164	40	89	109	137	173	198	184	169	140	77	126	269	1177	1286	1888	1928	562	65	1386	351
57816	2002	5.78994	125	163	223	227	267	276	252	243	204	159	58	79	116	146	193	189	172	147	117	85	661	407	1092	2684	2154	1031	2376	256	797	221
57816	2003	7.05116	155	156	216	224	240	277	292	265	187	164	52	64	125	159	177	203	200	166	124	83	55	399	1697	2365	1595	1079	174	408	589	200
57902	1996	4.77435	114	180	175	229	261	262	265	252	212	152	30	71	106	153	181	195	182	163	131	99	146	1038	744	1209	1820	2460	1226	873	811	878
57902	1997	2.14286	96	168	214	256	250	250	274	219	200	186	42	94	126	157	175	189	184	141	136	99	795	713	704	3015	4127	4064	1074	1809	1911	23
57902	1998	3.8	150	198	248	261	259	263	269	258	223	187	60	92	143	170	192	203	194	155	134	94	175	233	412	1444	2074	2095	1218	1067	662	312
56444	1980	2.83375	29	64	90	137	157	176	170	158	107	99	-64	-31	5	38	76	88	87	72	18	-21	97	538	919	552	622	1025	1023	442	1315	8
56444	1981	3.03272	40	52	106	151	183	177	184	170	139	93	-49	-36	2	45	87	93	98	77	36	-12	324	507	251	262	720	1057	666	276	42	21
56444	1982	3.16806	26	60	97	157	149	184	194	153	125	74	-59	-30	6	43	75	97	89	76	29	-21	77	339	268	134	1247	464	523	743	259	147
56444	1983	2.64028	10	47	70	154	187	200	179	170	145	76	-66	-35	-5	47	87	103	90	82	47	-16	156	306	642	186	82	354	1068	260	100	270
56444	1984	3.49171	70	80	92	149	174	170	172	141	117	83	-33	-13	13	49	86	95	87	63	42	-25	13	247	1183	326	882	1194	1591	1225	610	36
56444	1985	4.26639	31	59	104	142	153	165	190	156	130	78	-53	-10	14	50	82	87	98	73	32	-24	56	753	264	535	672	1467	701	693	57	122
56444	1986	4.50169	46	68	85	155	194	175	178	147	98	77	-48	-28	3	43	83	91	87	68	14	-21	43	228	751	145	340	1331	496	407	1265	402
56444	1987	3.63758	60	81	94	157	186	175	154	145	121	95	-37	-20	3	38	92	94	82	73	26	-5	192	76	431	155	387	1267	934	894	101	287
56444	1988	4.0683	55	53	93	127	182	174	162	160	131	84	-35	-23	10	48	85	91	93	78	49	-10	321	724	899	1122	256	1302	1449	244	642	469
56444	1989	3.45455	21	75	67	150	174	162	168	154	107	59	-56	-15	-6	50	87	92	86	83	37	-23	882	46	899	130	339	1627	505	1195	1508	167
56444	1990	4.62968	27	58	75	141	166	173	179	141	112	107	-48	-30	-1	42	77	90	88	73	26	-10	232	395	432	523	1181	1246	772	1115	217	0
56444	1991	4.91638	63	74	94	130	173	177	158	155	126	74	-37	-18	8	39	86	99	90	77	35	-26	55	334	383	943	603	1042	1158	732	318	93
56444	1992	4.93066	18	50	106	139	184	171	171	170	102	79	-71	-22	11	37	80	86	87	77	18	-28	107	877	485	255	264	835	1218	188	1126	218
56444	1993	5.78303	42	58	116	145	172	191	169	147	124	88	-42	-30	6	42	78	98	96	70	33	-17	336	339	191	331	449	530	1497	547	326	94
56444	1994	6.41654	43	69	121	174	199	197	187	193	132	89	-61	-30	6	54	90	87	97	93	26	-17	157	1672	352	188	499	1398	1186	133	404	198
56444	1995	5.89583	41	87	96	158	183	178	184	154	151	103	-54	-12	2	59	100	103	101	79	33	-7	171	177	849	799	1237	1501	1052	1297	45	269
56444	1996	2.77272	64	79	122	141	179	183	183	159	138	106	-57	-21	7	48	79	106	97	84	32	-10	410	881	371	948	399	1107	1766	535	596	5
56444	1997	5.86603	26	69	114	159	182	179	184	142	129	90	-64	-25	-4	40	84	96	99	70	11	-17	51	767	210	220	453	2088	1411	1633	92	194
56444	1998	5.46613	63	71	128	179	187	201	185	178	153	108	-47	-25	9	53	95	114	112	80	46	-8	48	1188	309	493	810	1071	1370	745	760	355
56444	1999	5.46792	110	99	148	150	198	193	180	180	143	107	-30	-16	31	61	101	98	96	85	53	-10	28	442	508	785	315	1587	1501	1011	370	421
56444	2000	5.67209	41	75	93	151	184	187	175	159	140	89	-61	-31	10	49	89	100	103	77	34	-22	135	158	1672	914	932	1229	1585	755	533	199
56444	2001	6.02405	74	85	111	152	184	199	187	186	135	113	-36	-22	7	51	87	101	101	100	35	-20	60	408	651	555	605	1331	920	254	603	81
56444	2002	6.16347	95	78	121	143	202	174	172	160	134	101	-42	-19	9	42	92	107	90	73	23	-13	48	536	798	1287	508	2349	1906	786	411	342
56444	2003	6.97389	53	87	131	155	176	184	200	174	141	109	-51	-23	16	38	92	101	112	92	46	-17	198	140	417	278	871	1097	651	794	450	2
56444	2004	3.53864	66	94	125	144	175	169	202	181	133	95	-60	-1	14	48	92	94	103	86	25	-37	152	941	646	1300	797	1310	465	458	624	23
56444	2005	3.35745	53	73	110	159	206	197	188	190	146	110	-36	-13	5	34	89	111	109	87	42	-20	328	579	420	84	286	1418	754	239	465	25
56444	2006	3.51844	93	85	108	160	189	219	202	183	145	93	-23	-19	11	51	93	110	93	84	33	-18	552	384	864	556	680	1274	1131	1061	175	208
56444	2007	3.68882	56	105	119	167	184	194	193	171	145	90	-64	-19	15	49	79	103	101	80	45	-18	109	226	865	1678	590	2001	868	700	148	1119
56651	1980	2.52098	140	173	199	224	227	240	223	214	190	180	14	45	83	103	138	147	142	129	83	25	74	140	71	665	2516	981	2188	1892	1416	0
56651	1981	2.65	165	165	199	222	231	234	240	227	232	175	27	41	70	106	140	145	144	125	85	42	55	300	68	627	3585	1599	1568	1087	18	46
56651	1982	2.68178	132	174	188	249	223	236	238	220	206	160	12	44	70	107	137	150	138	128	79	20	71	58	205	456	1486	2926	1347	1473	370	193
56651	1983	2.503	118	149	184	249	271	255	224	226	204	156	-1	36	69	110	151	154	136	127	89	28	86	192	155	55	544	1403	1626	1098	800	135
56651	1984	2.81836	179	189	213	222	233	230	230	209	195	177	38	63	79	106	136	145	127	107	87	15	2	3	196	884	1873	2187	1431	1436	624	0
56651	1985	2.58847	138	171	197	232	223	220	241	209	198	174	14	61	76	111	143	144	140	129	88	27	40	113	600	466	1518	2561	1234	2156	502	1
56651	1986	2.24862	158	163	195	250	272	228	223	205	178	173	21	46	75	112	153	144	131	119	68	31	0	94	150	49	1370	2403	2854	1739	1157	166
56651	1987	2.27434	157	180	189	249	241	227	218	192	208	195	24	54	78	117	146	146	137	124	84	37	86	22	250	40	2677	2810	1441	3154	313	53
56651	1988	2.48706	162	164	200	232	261	239	231	217	198	164	31	52	82	117	146	152	144	126	108	46	138	153	112	248	651	1520	2342	1430	1170	477
56651	1989	4.07365	134	183	183	230	239	225	228	215	181	161	16	46	74	113	147	142	135	129	99	25	26	160	93	1402	1735	2555	1633	1588	2101	64
56651	1990	3.318	135	148	180	206	227	226	238	198	197	187	23	35	64	95	135	148	135	119	88	40	91	234	254	997	3020	2475	1062	2211	835	83
56651	1991	3.5179	154	177	202	222	242	238	214	213	207	160	38	50	81	114	152	152	137	133	92	30	65	194	230	443	1869	2933	2710	1915	332	49
56651	1992	3.36067	114	156	198	225	256	219	224	216	176	156	6	58	89	111	149	141	136	123	76	25	81	483	258	193	522	2393	1986	655	1063	170
56651	1993	3.90725	142	169	206	229	248	246	212	206	194	170	15	38	71	105	136	149	146	119	91	33	170	44	143	419	728	2150	4838	1698	756	20
56651	1994	4.16279	146	154	214	245	237	233	232	231	201	166	14	40	85	125	145	137	135	131	81	32	39	458	41	243	1858	2176	1267	1865	234	238
56651	1995	4.50461	135	181	204	231	234	226	225	205	214	173	10	57	84	115	149	146	139	122	91	61	94	28	23	611	1945	2819	2114	1483	350	482
56651	1996	2.21802	152	169	199	223	239	225	234	205	212	177	25	59	84	114	138	149	138	119	87	48	80	627	543	446	1216	3798	1705	1895	246	30
56651	1997	4.95853	120	167	187	227	242	223	232	193	203	174	12	53	66	114	144	141	139	106	68	42	35	165	192	399	1144	2147	1520	2256	88	10
56651	1998	4.68198	151	161	201	249	238	234	219	225	206	178	31	54	84	126	153	160	151	114	94	57	26	207	276	513	2277	3005	3992	711	822	230
56651	1999	4.4315	194	196	235	217	251	227	222	216	206	173	51	67	105	115	151	143	135	123	99	46	0	35	5	916	2125	3241	2707	2362	876	504
56651	2000	4.54103	141	158	197	214	234	230	224	214	205	165	19	35	83	100	147	141	143	123	94	29	7	88	85	954	1220	2493	2971	2213	447	83
56651	2001	5.37372	157	181	210	202	233	238	223	210	195	164	34	47	84	103	138	141	141	138	95	46	32	8	5	1477	1642	2174	3024	1940	657	311
56651	2002	5.36472	174	175	207	211	249	216	221	203	204	179	41	55	90	104	145	143	127	109	79	52	12	133	130	1074	1512	4576	2505	1068	467	58
56651	2003	4.28756	147	177	214	228	228	236	238	218	214	177	23	53	101	113	144	154	155	130	111	37	57	4	227	657	2298	1721	2225	1275	162	28
56651	2004	3.56978	157	203	194	221	221	222	234	204	196	162	26	84	87	115	139	143	148	126	88	33	19	93	574	1017	2674	1590	2455	2165	539	19
56651	2005	3.55762	146	149	212	242	257	240	226	223	203	174	44	60	96	128	160	158	153	137	106	45	34	435	26	171	1643	1459	2803	1171	539	0
56651	2006	3.60228	168	194	216	228	248	251	243	220	208	172	56	77	99	118	157	155	143	132	102	55	51	9	64	1588	894	2429	1463	1449	460	78
56651	2007	3.65919	142	201	200	225	249	234	234	208	196	157	12	67	83	103	141	153	142	119	90	31	175	13	313	1751	997	3148	1510	1454	899	171
56739	1980	2.35813	178	209	251	245	246	241	239	250	215	204	22	60	100	131	176	177	174	164	117	59	237	660	510	838	2940	1822	2100	2257	2600	6
56739	1981	2.49459	186	201	222	244	239	242	241	252	242	198	25	61	89	139	171	177	177	157	124	87	233	503	351	1137	3980	2333	2186	1187	198	792
56739	1982	2.3708	161	216	207	253	234	232	246	245	234	187	30	52	95	127	171	176	172	165	107	61	799	125	1016	364	2829	1935	2507	2203	707	932
56739	1983	2.50588	152	179	217	248	240	237	239	242	240	192	24	61	92	126	174	178	168	162	133	73	758	924	1128	335	3429	2161	4461	1380	1891	881
56739	1984	2.53433	191	228	240	218	235	218	250	229	220	200	24	46	102	140	167	167	170	143	127	40	80	2	904	2167	5012	3611	1658	1538	2102	2
56739	1985	2.40361	164	212	225	234	233	228	248	232	227	192	20	61	104	136	174	169	174	162	118	59	433	485	732	2180	4915	2444	2017	2027	1069	203
56739	1986	2.56412	189	211	223	251	249	227	247	239	210	194	22	49	104	125	168	173	166	154	105	60	53	257	1076	204	2220	3084	1929	737	2953	757
56739	1987	3.42546	179	193	220	254	230	219	240	235	225	208	40	57	105	125	178	176	172	169	121	79	483	340	920	89	3927	3309	2223	2511	330	473
56739	1989	3.97249	189	213	243	226	241	228	225	232	235	200	47	63	100	146	170	171	169	168	143	63	137	578	440	455	2109	3868	2142	1370	4389	104
56739	1990	3.04814	163	181	212	229	223	228	254	236	231	208	41	67	94	137	170	171	170	163	125	91	436	1047	629	2370	2936	3612	585	1546	413	265
56739	1991	3.49554	183	226	232	223	229	228	241	235	226	191	40	71	104	135	174	176	171	164	139	72	168	240	1087	1544	2945	2845	2885	2613	1220	985
56739	1992	4.22785	138	207	242	238	258	231	249	241	209	191	25	72	99	131	168	172	177	162	123	80	671	114	236	683	697	3642	2926	1939	2602	279
56739	1996	4.70951	182	203	232	234	235	221	246	244	230	203	43	80	102	144	167	178	176	163	129	90	338	1418	331	1738	1049	2937	2838	1910	1084	325
56739	1997	4.7702	157	205	213	246	232	233	247	226	223	195	31	71	87	136	169	175	175	157	115	78	87	628	310	974	1885	3514	2460	2619	1060	357
56739	1998	4.42446	175	201	224	242	227	216	230	251	243	213	45	69	108	149	180	181	180	159	142	94	400	919	813	1631	2196	2145	1794	828	932	379
56739	2000	4.89551	170	195	230	233	231	239	235	237	228	199	40	71	110	146	173	177	175	162	145	72	223	559	474	2091	2150	2735	1779	2871	2025	127
56739	2001	5.34757	187	220	247	229	233	240	257	246	218	190	48	74	106	148	174	179	178	171	149	89	427	123	160	2425	3729	3360	2364	2079	2183	544
56739	2002	5.00718	199	219	229	234	238	236	250	251	231	205	45	75	106	146	178	182	173	162	124	93	36	217	902	2028	1529	2812	3183	1711	749	55
56739	2004	4.35113	190	242	221	240	241	231	254	229	221	200	39	90	117	144	178	175	184	167	124	72	30	116	1619	2892	2374	3749	3354	2834	1212	219
56739	2005	4.60023	193	197	244	251	253	251	245	265	233	203	62	85	106	134	179	186	184	171	149	78	185	953	298	470	2958	2781	3097	1303	1399	117
56739	2006	4.87279	195	228	236	240	242	250	269	243	235	202	56	81	112	144	178	185	183	170	137	81	454	63	916	3232	1323	1758	1755	1364	685	149
56739	2007	5.27829	162	230	227	244	243	229	254	243	227	200	39	65	113	154	177	183	184	165	140	90	892	61	1137	2058	1977	3390	3018	2314	1904	1039
56768	1980	2.2	191	233	268	264	262	265	252	245	216	206	20	50	106	145	177	178	174	156	123	46	25	88	19	363	1302	574	986	547	749	0
56768	1981	1.5275	205	223	248	251	254	261	269	258	238	193	20	52	91	142	177	176	174	154	123	82	156	171	215	858	1218	1851	804	791	144	210
56768	1983	1.79352	163	191	245	282	267	267	248	249	226	173	17	51	92	148	181	179	166	156	138	82	419	541	73	144	614	1368	2836	860	1278	798
56768	1984	1.92804	211	228	263	257	252	250	256	239	210	204	28	60	111	151	173	175	164	141	115	41	11	1	50	923	1856	1497	1881	630	422	0
56768	1985	2.1083	185	222	237	255	249	249	263	231	215	188	9	66	106	144	174	169	170	156	109	57	85	205	523	2116	2154	1362	1958	1490	630	130
56768	1986	1.90947	204	217	246	273	285	247	256	234	199	189	28	62	109	156	181	174	168	146	112	63	0	55	342	153	413	4134	1468	2367	1697	221
56768	1987	1.63298	198	225	249	290	271	257	249	227	232	212	39	79	119	154	183	180	172	162	125	96	96	26	98	72	1386	1133	1499	2862	684	328
56768	1989	1.20577	189	226	254	265	266	252	260	252	209	190	58	79	114	159	185	175	168	169	137	66	15	46	17	881	923	1056	1003	467	868	128
56768	1990	1.81064	187	200	241	240	248	247	269	241	218	210	46	83	112	141	173	179	171	158	137	85	47	259	152	1828	2817	2616	1565	1055	940	313
56768	1991	1.95198	194	240	252	263	263	266	248	232	222	177	53	80	123	155	184	187	170	165	143	84	52	81	296	366	1701	1861	1755	2363	812	436
56768	1992	1.28932	151	223	260	268	278	247	258	247	192	170	33	86	119	151	180	176	168	160	119	66	386	147	58	538	898	1765	1231	1301	1063	270
56768	1996	3.9866	187	221	250	263	256	251	259	247	235	199	52	93	120	158	175	184	174	161	142	98	236	332	198	996	1400	1831	1317	665	288	692
56768	1997	4.73514	173	227	235	274	270	247	266	229	232	204	53	90	108	155	176	178	174	145	124	87	183	118	437	650	1227	2425	1721	1879	500	96
56768	1998	4.57494	204	231	248	281	270	254	254	260	231	211	67	98	129	171	192	193	189	160	137	93	71	353	330	249	2231	2226	1163	361	457	384
56768	1999	4.06329	235	252	276	242	279	255	246	247	231	195	70	111	152	157	195	186	179	168	151	90	0	45	1	1181	834	3079	3613	999	809	363
56768	2000	3.91279	182	205	252	243	251	257	254	240	226	197	58	84	134	154	183	185	183	165	146	71	148	325	291	1120	1172	2478	2010	1096	1485	84
56768	2001	4.2655	193	228	268	226	258	264	261	245	214	180	73	99	140	149	179	184	181	175	148	85	154	35	0	2926	2518	2519	2812	1056	1045	363
56768	2002	4.26353	215	225	256	247	277	255	250	236	235	199	65	93	132	155	185	182	166	150	131	93	17	147	189	2586	2193	2302	2647	1339	381	170
56768	2003	3.53404	193	222	269	258	251	262	265	238	225	202	49	100	143	163	176	183	183	161	150	80	135	18	3	1262	2760	725	1366	1200	284	0
56768	2004	5.92175	187	244	228	252	249	255	262	229	215	188	54	112	116	152	170	172	177	157	122	79	23	12	1067	808	1418	2002	1580	606	261	119
56768	2005	5.87609	210	198	254	280	276	259	248	243	220	196	85	82	129	166	186	180	178	161	137	86	7	598	65	346	1619	802	1826	1588	439	57
56768	2006	5.45055	203	236	251	244	260	267	260	233	218	196	65	97	132	143	177	178	167	152	136	76	14	5	314	1143	830	2296	1298	538	1190	43
56768	2007	5.52651	169	237	230	243	276	249	250	224	205	176	36	94	115	140	176	180	170	147	130	87	368	0	584	1155	408	1907	2101	1180	349	94
56778	1980	2.45391	177	218	250	240	234	244	234	219	201	191	31	57	94	135	166	168	160	145	116	61	17	52	20	969	1572	1325	2982	767	949	0
56778	1981	1.35572	186	205	238	239	230	240	254	242	220	178	29	54	87	137	164	167	170	151	127	88	116	226	244	1165	1563	2113	1303	2828	320	876
56778	1982	2.10886	155	220	217	254	238	245	249	229	217	166	26	52	83	142	162	172	161	150	123	67	389	32	324	79	964	921	1801	1500	1105	489
56778	1983	2.8	149	172	232	269	248	249	231	232	216	161	24	45	82	137	168	171	158	146	131	81	441	771	96	384	957	1705	4101	1566	686	831
56778	1984	3.03057	188	211	254	233	237	236	245	223	192	188	44	59	107	140	164	168	157	132	108	56	12	12	180	692	1562	1642	1628	887	860	44
56778	1985	2.31835	175	192	218	240	231	232	248	219	205	173	21	59	99	147	166	163	166	144	107	67	89	227	775	1654	1496	1849	2630	1192	421	214
56778	1986	3.39342	178	200	233	237	249	230	238	218	188	178	30	51	101	149	171	166	157	135	108	71	0	29	375	711	4003	3646	2260	901	1694	203
56778	1989	2.31749	168	197	243	234	246	237	244	236	199	178	43	63	103	144	170	163	155	156	125	70	15	157	15	1362	1067	1634	1096	770	980	372
56778	1990	3.40274	174	185	227	220	229	233	258	229	198	198	31	64	93	128	157	169	162	148	126	82	102	357	252	1700	2199	1631	1355	1006	959	131
56778	1991	3.95148	175	220	238	240	241	242	235	217	202	165	42	73	106	141	173	176	161	152	132	84	74	145	329	230	1637	1400	2073	2201	1696	561
56778	1992	3.6564	135	206	239	250	252	234	251	239	182	166	31	73	104	140	169	166	162	150	108	55	336	117	40	582	1088	731	1128	823	1265	230
56778	1996	7.23122	171	212	238	247	238	236	249	233	210	183	49	90	117	149	166	173	166	151	132	96	33	386	172	814	1380	1812	1387	830	883	846
56778	1997	6.25023	158	212	217	255	248	230	249	211	214	189	48	81	97	145	162	165	161	129	118	85	221	376	572	282	1728	3684	3577	1572	797	72
56778	1998	6.15355	186	223	238	264	245	236	238	249	220	194	60	94	123	162	178	183	182	159	132	94	44	184	386	735	4749	3321	1226	347	272	388
56778	1999	6.14994	220	241	265	226	265	251	240	244	216	188	88	109	148	142	182	178	171	160	143	90	0	22	33	2087	1802	2799	3754	1231	1384	501
56778	2000	6.46391	177	205	245	231	235	251	251	234	214	188	57	91	130	148	169	174	178	159	139	75	230	445	160	1886	1185	1620	1641	545	599	198
56778	2001	3.38643	180	214	265	218	244	255	248	233	202	169	68	96	135	136	168	179	177	166	142	78	182	101	0	1747	2194	2631	2022	1333	1059	461
56778	2002	5.89602	204	215	248	236	264	244	235	227	219	184	74	95	132	150	180	174	158	146	126	91	25	159	106	1267	1778	2082	2418	816	478	199
56778	2003	6.98228	181	212	260	256	243	259	261	232	218	193	61	94	140	163	165	176	182	160	142	86	89	94	25	859	1662	1553	1574	1001	573	58
56778	2004	6.75596	175	229	220	244	241	248	258	232	207	180	59	110	118	148	167	175	179	158	123	86	181	14	1219	1107	1847	2247	1690	1900	207	168
56778	2005	6.53251	207	194	247	276	263	253	249	241	216	187	84	89	134	166	184	183	178	161	138	90	2	393	83	261	2040	1696	2421	1058	901	392
56778	2006	6.39726	200	223	245	235	248	259	256	228	216	196	81	105	124	139	173	183	174	152	138	87	27	104	380	1111	2268	2509	1149	569	1506	121
56778	2007	6.4443	171	233	221	238	264	240	246	225	208	177	53	96	111	138	172	181	172	145	129	90	354	0	390	653	866	3079	2523	649	573	60
56951	1980	1.78604	220	257	286	275	262	262	262	261	227	222	62	93	134	162	188	191	187	180	145	92	23	78	186	296	2818	2033	3011	2138	1437	30
56951	1981	2.29632	225	240	257	263	261	266	267	264	257	211	64	94	121	162	190	189	192	173	157	119	113	308	231	2148	2225	2750	1698	1607	289	1276
56951	1982	2.3525	203	256	235	287	257	257	264	262	247	200	67	96	125	162	185	193	185	179	145	93	257	105	762	194	3173	1963	2042	1913	597	582
56951	1983	1.48502	185	219	258	282	265	265	256	259	250	197	67	94	126	159	189	196	181	179	158	108	921	553	419	347	1584	1522	2998	2311	1090	1270
56951	1984	2.65049	237	261	276	259	255	246	270	254	233	221	71	95	140	158	185	185	183	167	146	84	39	0	122	1105	3329	1658	1991	1271	1119	4
56951	1985	1.2731	218	259	260	271	262	252	270	251	240	211	58	104	135	164	191	183	189	174	140	98	97	105	599	958	2281	3038	2342	1532	427	832
56951	1986	2.47505	227	241	268	286	280	251	263	253	222	212	69	88	128	160	189	189	183	166	138	99	8	48	391	348	2225	3623	1675	1460	1546	495
56951	1987	2.73792	213	235	258	294	264	255	252	246	251	227	69	96	131	158	193	191	186	181	140	109	212	135	362	105	2043	1682	2636	2653	373	1341
56951	1988	2.72885	232	258	265	260	267	257	259	252	246	209	72	109	133	168	183	187	187	174	155	112	118	11	425	1011	1097	1550	2010	1052	1322	484
56951	1989	4.59146	217	254	271	288	268	255	264	256	234	217	74	100	133	174	189	185	180	181	159	91	69	104	102	520	1635	2065	2020	1231	1396	249
56951	1990	3.38182	199	212	259	260	255	247	277	259	242	228	68	94	123	158	188	187	186	175	150	117	321	513	145	1988	2402	2624	860	1682	993	214
56951	1991	4.01731	231	265	271	267	263	261	262	255	232	209	69	102	132	156	194	191	184	180	160	106	4	150	825	533	2353	2571	1570	1652	1462	473
56951	1992	4.34827	178	250	278	275	277	254	273	262	219	204	63	105	135	156	186	186	183	171	143	94	603	39	85	1208	969	2490	988	1943	1256	592
56951	1993	5.16044	201	246	267	270	263	264	252	258	226	223	71	90	118	158	182	194	191	176	160	96	592	44	331	981	1297	1837	2904	1596	2049	3
56951	1994	5.88671	220	245	276	288	260	270	269	265	244	211	68	99	135	178	191	189	187	178	138	100	380	482	155	653	2111	2711	1152	1379	217	486
56951	1995	5.93278	209	265	284	278	267	260	263	251	252	208	73	99	129	170	194	187	185	172	154	121	139	77	85	678	2181	2270	2409	1436	1003	1744
56951	1996	2.29185	212	243	263	275	256	249	259	263	246	225	69	108	130	160	181	190	182	171	153	113	200	639	390	1099	1499	1803	3349	1233	933	689
56951	1997	6.05114	205	245	246	284	267	251	266	239	243	222	66	102	115	164	186	192	188	164	137	107	129	240	343	548	1919	3071	2279	2170	1278	195
56951	1998	6.11035	222	254	260	273	272	244	255	269	263	238	80	106	135	171	197	196	194	174	156	112	127	252	462	1049	946	3089	2607	1276	191	228
56951	1999	5.79575	263	272	296	251	269	257	251	261	239	215	74	116	152	170	193	193	189	177	159	101	0	11	209	1528	1349	2065	2989	2090	1484	815
56951	2000	5.87645	214	226	269	245	255	257	257	249	243	221	79	102	137	163	190	192	190	176	156	89	207	435	264	1582	1808	2885	3202	1719	1331	59
56951	2001	6.19688	229	251	285	247	256	262	274	262	228	203	79	102	136	166	184	191	190	181	161	101	93	228	71	2131	2973	2333	1487	1291	2121	916
56951	2002	6.1819	238	254	269	254	277	256	261	267	254	224	76	102	129	162	192	195	181	172	147	113	0	178	320	1960	840	2646	2545	815	698	282
56951	2003	5.47002	224	246	283	266	255	266	276	263	256	233	71	106	143	171	191	192	195	182	165	87	203	97	71	939	1756	1862	1213	583	286	0
56951	2004	3.00573	226	274	249	267	269	270	281	244	247	225	75	126	134	163	189	187	195	176	142	100	19	12	1738	2333	1731	2034	1641	1747	300	129
56951	2005	2.99922	241	238	278	287	288	276	267	272	249	232	92	108	140	158	200	198	196	180	161	103	19	401	188	257	1614	1824	3543	703	1044	181
56951	2006	3.11981	241	269	274	263	272	276	284	262	248	229	85	114	141	161	193	202	189	181	157	102	9	44	615	2136	1415	2551	2084	1333	2789	227
56951	2007	3.20829	200	266	267	266	283	257	270	259	247	226	62	99	135	167	190	198	193	174	155	118	527	2	341	1885	1333	3494	2308	1791	1385	94
56954	1980	2.25649	264	301	330	311	288	282	281	286	266	255	58	90	143	171	203	206	204	197	168	114	10	6	150	790	3590	2600	3222	1461	923	67
56954	1981	2.37919	265	292	301	288	284	285	288	289	281	241	62	96	132	180	202	205	213	194	185	145	257	324	800	2766	4512	2732	1535	1420	1154	1605
56954	1982	2.0233	253	298	275	315	286	281	279	289	277	242	80	92	141	175	207	208	202	196	168	124	151	0	682	600	3341	2438	4341	2054	1199	1035
56954	1983	2.46638	236	273	307	318	297	286	287	289	282	227	81	101	127	172	208	208	201	197	178	137	397	255	363	458	1763	4129	4947	4476	1049	2017
56954	1984	2.5888	275	297	322	298	285	270	286	285	263	258	85	92	147	178	203	200	202	187	167	116	152	0	36	1684	4637	3986	2818	1716	1678	139
56954	1985	2.69067	258	300	304	297	283	276	284	278	266	238	58	103	150	183	209	200	207	188	158	129	94	3	620	2503	2460	3988	3182	1625	1085	1644
56954	1986	2.72165	262	277	309	309	301	270	292	278	261	250	64	81	138	175	206	206	202	180	157	122	1	83	493	838	1953	4660	1472	1728	1826	405
56954	1987	2.55484	250	276	298	329	288	269	282	279	287	265	83	99	139	165	210	206	204	200	163	142	349	154	567	583	2528	4053	2685	2955	591	1725
56954	1988	2.53533	274	298	306	298	289	286	277	280	276	239	72	101	146	186	199	205	206	192	174	130	149	1	743	2150	1306	1740	3477	1584	1879	580
56954	1989	2.82319	267	293	310	313	291	286	290	286	267	251	61	109	128	179	204	201	199	196	181	123	0	226	341	1721	1479	3099	2793	1477	2854	807
56954	1990	2.72214	245	263	305	293	284	267	302	285	272	258	81	114	131	177	206	203	204	196	173	143	348	404	157	2652	3123	4185	1340	1580	1769	450
56954	1991	2.31654	266	307	302	305	276	277	286	288	276	240	70	106	147	172	207	206	202	200	184	144	17	13	987	935	3687	3344	2590	2628	1705	973
56954	1992	2.2864	228	293	317	316	302	273	298	288	244	236	81	93	132	165	201	202	200	193	162	116	193	0	210	1050	1494	2323	1724	1678	2244	635
56954	1993	2.31469	253	291	309	301	293	285	269	288	261	256	80	97	128	176	198	207	205	190	183	118	129	8	421	2240	2354	2209	3222	1336	3007	128
56954	1994	2.66608	267	284	310	321	283	288	283	290	271	246	72	103	144	192	206	206	204	201	159	120	177	978	263	1296	4917	2134	2501	1652	545	483
56954	1995	2.71656	248	303	327	310	286	281	284	279	288	246	89	97	129	185	209	204	204	191	176	149	266	4	46	1691	3141	3090	3452	1238	698	936
56954	1996	5.11655	253	291	302	303	286	267	280	288	277	257	93	106	139	182	200	207	202	193	176	144	348	401	500	1433	2883	3956	2762	1183	892	538
56954	1997	3.04466	257	291	284	317	297	279	288	269	283	256	64	105	127	168	199	208	204	184	159	134	14	566	364	676	2256	4267	2261	2416	661	392
56954	1998	3.02529	267	303	308	317	296	265	284	298	293	267	79	101	144	184	209	209	211	192	171	132	81	148	566	762	1834	4146	4065	728	643	272
56954	1999	2.91823	298	308	332	280	290	281	280	286	270	254	78	105	159	190	207	210	206	197	176	127	0	161	620	2337	2824	2714	4232	1947	1765	648
56954	2000	2.78184	253	272	306	276	280	281	287	277	279	253	89	111	149	182	207	205	206	194	181	118	373	327	598	1736	2611	3880	3134	1606	1017	254
56954	2001	2.99324	276	288	326	284	278	276	298	292	267	240	82	122	144	189	207	210	211	204	188	126	27	458	52	3173	2153	3894	2279	2284	2121	306
56954	2002	3.05664	271	292	316	288	296	277	285	296	285	248	83	111	145	184	210	210	196	185	164	141	43	144	248	2016	2221	3007	3440	761	1218	913
56954	2003	3.02136	258	287	317	297	281	290	292	290	280	263	82	112	146	183	207	209	210	200	187	114	181	174	176	1368	2983	3641	2024	2096	2406	4
56954	2004	2.90831	261	305	294	296	283	285	294	272	276	255	76	114	150	182	203	204	211	196	168	126	0	16	1661	2624	2115	1768	1967	2793	2069	353
56954	2005	2.79696	279	280	310	319	295	288	278	289	275	262	72	117	149	169	212	209	211	196	180	140	0	285	830	409	2995	4931	4673	982	2783	425
56954	2006	2.85597	267	299	303	286	294	290	292	281	274	259	92	114	148	173	205	212	204	196	179	130	150	90	768	1238	2583	3278	2485	1979	3235	125
56954	2007	2.95257	239	296	301	290	302	278	292	285	272	246	77	96	150	188	207	211	208	192	177	137	599	77	716	1999	2304	3151	3233	2098	2624	525
56964	1980	3.60759	229	280	304	291	262	267	266	258	241	229	70	96	140	161	192	196	195	184	155	109	56	9	212	1250	3289	2578	2637	1132	490	40
56964	1981	4.248	243	265	276	264	264	266	271	269	252	216	62	96	126	171	194	192	195	185	171	137	224	533	462	2807	1448	4585	3296	1109	864	2344
56964	1982	3.98571	227	276	249	289	270	272	267	268	253	213	78	98	132	166	197	198	188	188	161	116	198	60	992	597	2283	1325	5661	1175	1100	1440
56964	1983	3.83997	215	249	292	295	281	278	265	263	254	200	73	97	122	162	195	197	188	185	166	119	383	360	245	1161	1317	2100	3742	2167	1358	2131
56964	1984	4.81106	241	262	305	274	267	255	273	261	237	231	83	91	142	162	189	187	188	175	154	112	89	0	50	1626	5781	4677	2750	1529	1342	41
56964	1985	5.21821	232	265	275	269	268	256	269	254	243	215	67	105	149	175	200	190	195	181	152	125	68	9	1042	1483	1666	2785	3997	2300	1058	1705
56964	1986	5.09868	240	254	283	280	282	255	270	259	234	224	72	84	140	174	198	194	188	173	150	122	13	81	677	856	1880	6286	2728	1430	1349	142
56964	1987	2.52045	228	255	279	313	274	263	267	257	262	233	84	104	138	162	197	198	195	188	161	141	278	441	305	482	1740	2173	2201	2543	1087	1486
56964	1988	3.37148	248	273	279	280	278	267	266	256	249	209	81	109	144	182	189	196	197	183	166	121	185	6	382	1975	930	1521	3198	1335	1169	433
56964	1989	4.85257	239	253	291	289	273	266	271	263	239	221	78	115	134	178	197	193	190	188	175	124	2	302	286	2383	2304	2657	2190	1248	2058	225
56964	1990	6.61114	222	239	282	267	272	250	284	265	243	232	85	115	134	168	197	193	194	184	168	135	299	504	167	2261	1948	5568	1272	2520	870	147
56964	1991	6.70667	233	280	272	277	262	263	273	261	245	209	79	117	142	170	199	197	194	191	174	133	47	30	1332	1141	4018	2490	2452	3344	1227	956
56964	1992	3.74591	198	267	289	291	280	260	274	265	217	209	80	101	137	164	193	192	191	180	148	108	398	0	257	771	1687	3065	1407	1676	1370	847
56964	1993	6.67804	223	263	280	272	278	269	258	263	230	227	81	106	133	169	190	201	198	184	169	116	248	66	927	1394	1697	3183	3349	1725	1624	14
56964	1994	6.9736	244	251	293	288	261	269	266	264	244	215	83	111	146	193	198	195	193	192	159	119	198	503	320	1229	4817	3943	2131	1418	661	813
56964	1995	7.13733	206	269	301	285	273	263	262	253	253	211	89	114	141	183	201	196	195	180	172	139	175	23	53	580	1944	3483	3930	2433	996	795
56964	1996	2.1934	206	266	279	284	266	257	262	266	248	225	91	116	141	180	194	196	192	183	165	142	378	388	337	1326	2644	3777	3143	705	947	336
56964	1997	7.38686	226	264	256	293	277	258	272	245	254	228	82	114	133	171	192	200	195	174	165	124	197	672	416	760	1857	4621	2345	2350	1481	321
56964	1998	7.23808	240	276	275	292	284	256	266	275	264	237	90	114	148	185	205	200	201	186	169	131	90	416	613	1211	2026	5376	2491	858	273	551
56964	1999	6.76322	261	283	297	261	279	266	259	259	246	221	117	119	170	181	201	201	196	188	170	125	13	64	717	1758	1084	3274	4376	2481	1785	1036
56964	2000	5.64572	226	246	279	257	266	267	267	259	255	227	95	117	155	177	201	200	199	186	173	122	388	341	722	1963	1573	2545	2498	1241	1831	200
56964	2001	8.09533	238	256	301	258	266	256	277	270	241	210	105	132	153	183	194	198	199	192	179	116	122	404	175	3284	3261	4104	2468	2802	1910	889
56964	2002	7.79575	246	261	290	266	281	265	266	268	257	221	99	120	150	176	202	201	189	179	164	135	8	289	252	2939	1338	2206	3724	1260	1178	790
56964	2003	7.0977	233	256	295	281	270	279	277	267	252	238	90	132	150	180	197	202	202	189	180	120	240	233	115	1138	1768	1974	2675	1485	500	3
56964	2004	2.90831	230	282	277	280	270	269	277	254	247	228	90	129	151	180	191	191	196	183	163	128	13	90	902	2468	2644	2095	2065	1762	425	326
56964	2005	2.79696	259	255	286	300	281	277	265	271	252	228	92	121	158	173	205	202	203	187	171	137	0	403	937	844	1683	2325	3507	1685	1214	320
56964	2006	2.85597	247	279	292	272	282	281	280	264	256	238	111	130	156	168	203	206	198	189	175	130	88	7	681	2036	1276	3514	2857	1131	2030	379
56964	2007	2.95257	221	280	272	274	296	272	276	265	244	220	83	117	157	184	205	207	199	179	166	130	534	29	819	1417	1418	2474	3506	2209	995	883
56985	1980	1.09286	206	280	307	291	297	286	276	258	248	234	90	144	169	179	199	201	196	172	151	117	5	33	103	767	361	1211	1378	296	557	97
56985	1981	0.937495	239	267	287	267	278	282	283	276	249	213	109	135	162	175	191	190	190	177	159	129	182	420	556	1659	934	922	1463	1549	215	1510
56985	1983	1.16534	203	226	301	304	295	299	274	267	246	189	92	108	161	192	207	209	188	182	161	110	461	547	142	466	560	1644	2909	495	558	1624
56985	1984	1.09924	226	252	299	281	274	278	279	264	232	231	108	127	184	182	196	196	187	172	137	120	6	66	408	693	2566	417	1752	622	279	8
56985	1985	1.00961	228	220	268	287	273	267	278	258	249	211	95	109	151	187	197	190	187	170	145	119	105	142	704	769	990	1141	1365	1365	331	1066
56985	1986	1.22	216	257	275	266	280	266	276	263	230	210	100	114	161	183	201	191	181	165	143	119	1	4	1241	1142	1156	3023	2545	942	1153	240
56985	1987	1.22545	229	265	280	315	293	283	268	254	259	224	105	127	162	198	204	202	193	175	156	123	26	327	305	363	604	1708	898	1421	232	729
56985	1989	1.62857	199	217	283	266	279	274	278	272	236	219	92	122	161	180	201	191	181	180	157	119	56	591	104	1988	975	1037	730	692	318	9
56985	1990	1.08818	214	230	275	256	265	266	297	272	237	226	97	116	156	166	191	191	186	173	158	124	281	790	602	2077	1766	1455	382	1418	576	182
56985	1991	1.01094	216	276	282	288	276	271	270	266	235	199	97	151	160	185	202	195	188	182	157	116	56	276	358	905	926	1819	1370	975	431	322
56985	1992	1.29763	177	262	289	296	291	264	292	285	224	204	85	124	162	182	202	189	185	179	138	88	511	24	83	1191	564	1863	182	560	709	328
56985	1996	2.64444	190	262	267	279	271	266	272	271	246	214	75	136	153	184	197	196	188	175	154	135	122	606	501	1381	824	3050	1969	519	934	1085
56985	1997	2.39674	187	248	252	295	282	260	274	243	251	226	90	137	148	190	201	199	189	161	162	122	226	555	1122	230	584	2151	1648	1234	356	66
56985	1998	2.70055	225	263	270	289	279	265	278	277	255	226	112	136	165	196	210	206	201	174	159	121	174	525	604	517	1517	2596	672	830	140	432
56985	1999	3.31378	226	268	271	257	284	274	263	266	242	208	119	149	179	175	207	203	194	180	165	121	3	53	561	765	731	2187	2028	1128	1331	684
56985	2000	3.2721	199	237	275	260	256	275	277	261	243	218	99	133	173	177	196	199	196	178	163	110	283	166	207	1016	1309	2466	1282	569	843	51
56985	2001	3.90872	203	241	294	248	277	276	280	280	232	198	110	144	178	174	197	196	198	191	169	97	360	160	505	1753	2081	1376	1057	320	1249	280
56985	2002	3.48819	218	249	282	266	286	281	264	264	254	218	119	146	177	185	210	201	183	173	157	126	48	388	475	947	604	1832	2784	572	468	390
56985	2004	4.24652	200	253	260	272	276	278	285	269	234	221	105	148	168	186	199	201	205	189	155	136	93	36	1161	1494	848	1921	1389	902	158	281
56985	2005	4.17588	242	230	270	305	291	283	275	275	247	219	129	127	173	208	213	209	205	192	168	133	0	525	579	220	1355	828	2038	415	762	258
56985	2006	4.22176	219	259	279	273	292	288	278	267	250	241	133	148	177	181	216	210	198	181	177	139	3	63	747	379	677	1584	1321	480	1948	56
56985	2007	4.35835	219	264	251	273	295	274	280	262	240	208	111	151	156	177	212	208	203	180	166	116	304	4	611	1382	783	2814	1225	805	87	684
56146	1980	4.40067	73	121	156	180	206	209	189	188	121	107	-76	-34	-6	37	67	85	81	67	1	-63	84	133	128	590	780	1417	1900	1547	694	48
56146	1981	4.94967	85	94	148	170	204	217	228	192	176	92	-67	-41	3	29	82	90	97	62	8	-71	127	290	252	1304	1196	1184	1377	855	294	107
56146	1982	5.62421	63	121	137	189	186	201	220	186	148	87	-82	-39	-7	32	71	96	68	63	1	-64	69	8	378	201	1988	1111	566	1172	278	52
56146	1983	4.245	32	88	125	203	196	221	209	193	183	94	-112	-48	-17	41	79	93	64	56	22	-77	27	191	158	229	1638	1816	558	1009	203	14
56146	1984	5.02225	125	126	162	172	209	212	208	196	169	110	-67	-32	6	37	79	87	60	54	22	-65	0	148	179	857	1578	1803	517	702	404	49
56146	1985	4.14654	73	98	140	186	191	195	209	177	156	75	-98	-22	0	44	77	79	84	64	15	-72	48	645	265	959	1541	1493	1600	1242	187	70
56146	1986	4.55977	70	97	138	194	217	208	208	163	125	112	-85	-54	2	46	82	77	65	53	-2	-66	43	65	230	611	1097	897	889	1142	354	29
56146	1987	4.15398	98	116	144	196	236	207	183	168	156	131	-79	-40	0	41	91	92	77	55	3	-66	39	132	245	293	1287	1935	1122	1118	57	20
56146	1988	3.8886	95	112	142	184	211	214	213	178	174	100	-56	-29	-7	37	70	89	83	65	34	-52	39	286	495	723	1114	831	1129	1101	388	93
56146	1989	3.91246	66	129	126	178	217	213	204	185	141	87	-67	-22	2	39	85	90	82	75	19	-50	48	188	550	918	1120	932	753	1331	458	133
56146	1990	5.43369	68	101	123	166	188	209	199	164	138	114	-63	-53	-6	21	68	85	78	57	15	-59	152	35	548	620	1372	1210	920	1122	841	53
56146	1991	5.35545	101	123	143	181	202	213	200	182	156	78	-63	-36	2	41	77	99	84	54	22	-59	60	105	370	485	1506	916	1056	1340	302	112
56146	1992	5.36928	28	95	147	175	206	202	209	208	133	88	-93	-25	0	35	72	77	72	61	-2	-80	153	212	332	1063	1269	990	595	881	383	1
56146	1993	5.57201	87	114	152	187	193	204	198	173	124	100	-78	-43	-6	38	68	92	93	54	11	-55	42	42	113	718	1234	1665	1567	917	888	17
56146	1994	5.79463	76	97	147	177	205	222	221	226	155	95	-82	-42	0	45	72	62	77	82	9	-50	4	292	178	973	1005	608	868	968	254	130
56146	1995	5.98833	57	99	140	206	199	205	209	190	160	99	-87	-27	-1	54	82	77	77	66	15	-34	298	405	456	643	1873	1221	903	1254	311	294
56146	1996	3.86815	70	122	157	176	200	199	217	177	144	99	-74	-27	-4	48	63	93	73	60	11	-54	123	136	389	956	967	1552	589	1390	726	160
56146	1997	6.33622	47	110	130	179	191	209	220	177	140	99	-79	-32	-20	38	63	76	71	45	1	-59	208	194	168	742	1268	856	630	708	217	105
56146	1998	5.66076	67	111	161	211	206	218	202	206	148	108	-92	-38	-4	48	85	103	91	51	26	-38	146	301	192	622	1823	1667	1096	908	965	100
56146	1999	5.20917	128	136	178	168	216	203	208	202	146	113	-56	-25	16	37	94	86	83	53	20	-52	86	446	291	1845	1437	807	588	590	767	48
56146	2000	5.20903	72	102	123	174	210	219	202	183	160	110	-85	-52	-6	33	76	80	83	56	3	-63	74	253	965	873	1670	1234	1004	1007	189	60
56146	2001	5.56501	113	101	143	169	182	225	209	202	153	113	-71	-45	-2	23	70	84	80	82	17	-62	8	242	237	1034	1404	743	1421	892	505	51
56146	2002	5.47275	98	113	168	177	210	219	217	198	127	92	-72	-42	12	31	82	91	63	56	-5	-52	31	60	432	684	1374	751	446	847	575	65
56146	2003	3.64851	88	126	172	179	184	221	217	189	176	125	-78	-36	9	45	77	87	109	62	24	-59	3	84	139	747	1733	1406	1360	841	323	33
56146	2004	3.79808	76	136	153	183	192	199	221	202	147	84	-94	-21	2	45	79	76	88	67	6	-65	26	263	241	866	1193	1261	1376	1132	391	110
56146	2005	3.74775	76	117	137	180	204	224	218	212	149	105	-53	-27	3	39	79	102	101	69	20	-64	258	404	536	666	1218	1152	1549	592	497	56
56146	2006	3.4375	115	111	142	179	214	240	246	210	147	101	-56	-30	-4	32	87	97	81	67	7	-58	163	282	444	803	1286	695	790	532	625	71
56146	2008	3.729	79	100	157	191	199	221	196	203	142	109	-89	-38	3	57	69	89	95	74	8	-67	52	287	168	1050	912	1317	1285	630	517	54
56146	2009	3.734	112	133	170	211	210	221	211	219	158	73	-68	-36	18	61	92	112	89	66	26	-82	51	54	198	360	1183	1718	1263	520	553	401
56146	2010	3.9	87	117	142	196	206	236	228	198	152	93	-64	-28	-2	54	85	106	99	67	14	-45	128	251	194	641	1409	562	851	953	369	229
56172	1980	2.94597	125	177	214	226	237	242	228	211	169	154	-42	-11	24	62	86	106	104	82	24	-32	29	167	413	981	1285	1565	1514	1883	439	19
56172	1981	2.76519	152	156	197	210	238	258	263	213	196	143	-35	-16	32	58	103	117	127	84	38	-36	72	150	599	1102	1749	1144	1069	2200	223	19
56172	1982	3.2775	121	176	180	219	207	232	252	198	184	139	-48	-3	19	55	94	118	95	92	35	-32	68	97	543	765	1460	2121	860	1451	425	8
56172	1983	3.32773	93	142	183	239	230	242	246	227	216	142	-62	-15	15	64	105	117	90	80	44	-31	46	145	238	452	2301	2574	979	1316	268	61
56172	1984	2.865	169	171	213	201	250	244	244	224	188	158	-41	4	40	62	93	111	89	81	46	-28	0	100	497	1264	1276	1414	939	1060	458	8
56172	1985	3.22915	120	135	191	227	220	238	252	209	200	131	-52	2	31	72	99	101	111	82	37	-45	72	427	515	1285	1450	1254	1295	1287	236	67
56172	1986	3.24308	117	157	196	240	251	248	249	191	171	158	-50	-23	28	69	101	103	88	73	22	-36	59	70	330	380	1905	737	1087	1428	354	2
56172	1987	3.11459	157	178	195	236	260	232	223	204	204	174	-40	-2	32	68	108	110	102	82	34	-23	10	184	502	620	2102	1230	696	1140	176	18
56172	1988	3.03788	157	170	188	232	252	252	248	198	203	146	-32	-2	23	71	93	115	106	83	54	-15	66	218	411	1022	1367	1989	920	1386	717	58
56172	1989	2.20997	123	168	165	197	236	247	242	217	183	136	-39	1	28	62	104	111	103	96	38	-21	79	246	980	1349	2033	987	1367	1373	744	176
56172	1990	3.10508	131	161	181	204	224	247	243	194	175	161	-35	-14	27	43	85	103	98	76	38	-33	150	130	691	966	1339	1201	1355	1279	430	18
56172	1991	2.99284	150	183	196	226	241	251	240	210	179	132	-37	-7	32	61	100	114	102	70	51	-24	35	273	551	497	1298	819	1015	1918	739	47
56172	1992	3.1659	88	149	191	201	241	241	247	235	171	138	-58	-5	30	62	96	102	95	81	26	-47	142	412	769	1140	2151	1470	1225	1338	450	31
56172	1993	3.13495	147	165	191	226	234	239	227	202	158	156	-36	-9	25	58	83	112	113	73	33	-33	39	399	317	1436	1655	1684	2295	1464	1102	17
56172	1994	3.28645	139	144	204	223	239	264	274	240	178	149	-45	-12	36	66	95	90	103	99	33	-22	1	494	319	855	1948	400	757	1977	693	48
56172	1995	3.33312	113	156	185	228	235	250	247	233	190	136	-47	-3	25	73	100	101	103	83	42	-10	117	258	691	1575	1165	1113	935	586	973	282
56172	1996	3.4694	131	181	209	212	236	234	271	210	179	149	-53	-7	26	68	88	115	103	82	36	-18	182	201	308	1225	1120	1150	617	966	1055	58
56172	1997	3.43072	102	163	186	214	223	241	270	210	172	150	-37	-2	15	63	86	107	99	68	27	-30	147	299	504	1294	1415	1016	454	544	467	134
56172	1998	3.54173	130	167	220	253	239	251	231	232	177	153	-46	-7	30	76	106	126	114	79	42	-17	170	294	196	1020	1583	1872	1713	765	1262	168
56172	1999	3.34083	170	173	215	200	244	230	236	245	183	157	-30	1	51	61	114	114	105	76	55	-23	27	375	827	1588	1659	1422	707	676	1173	39
56172	2000	3.43648	126	159	172	223	234	260	226	214	203	154	-47	-11	28	60	100	103	106	75	31	-31	16	123	1021	818	1413	1105	1291	1104	375	160
56172	2001	3.79527	158	150	190	206	223	286	241	232	194	145	-36	-11	27	45	89	106	107	103	42	-29	191	314	555	1389	766	1000	1468	1728	719	179
56172	2002	3.7925	164	166	222	215	247	266	249	231	181	148	-42	-12	38	56	104	109	87	78	17	-26	102	208	482	956	1434	783	570	677	297	34
56172	2003	5.58369	148	183	222	211	221	257	243	223	204	174	-39	-4	39	73	98	112	127	78	54	-25	24	241	454	1547	1410	1314	1864	1046	331	11
56172	2004	4.40972	127	176	198	220	218	247	265	223	183	138	-54	7	30	65	95	95	111	85	38	-28	78	294	496	905	1529	850	664	2116	826	70
56172	2005	4.47403	127	169	185	218	229	265	247	245	188	153	-29	2	27	71	97	118	120	91	47	-25	169	221	675	1220	1342	1476	1670	646	610	78
56172	2006	3.59494	158	161	196	222	241	285	297	238	186	154	-22	-3	21	50	104	121	111	90	35	-22	85	388	411	1078	1414	1340	894	1846	714	104
56172	2008	3.635	121	157	214	229	244	276	244	244	193	156	-67	-10	31	69	81	105	115	98	42	-35	98	459	296	988	874	370	1356	596	755	53
56172	2009	3.998	186	188	208	241	235	250	254	263	181	139	-33	-5	47	71	101	131	111	94	55	-22	65	123	860	918	1373	1792	1487	730	864	247
56172	2010	4.213	155	180	194	240	233	270	262	241	197	135	-34	4	27	76	106	125	117	85	37	-14	36	252	549	1336	1692	1410	1366	1007	390	265
56182	1980	2.95688	72	121	170	187	198	210	202	174	137	125	-81	-29	0	43	65	90	87	59	15	-37	183	210	629	956	831	1802	720	1544	548	61
56182	1981	2.76473	111	106	142	177	200	235	227	172	146	106	-65	-37	14	40	84	98	108	68	23	-49	73	426	647	584	1492	403	1268	1288	569	73
56182	1982	2.9775	79	128	124	172	173	210	223	167	145	98	-80	-27	-3	32	68	95	80	74	19	-46	147	372	374	681	1474	1052	904	1119	792	225
56182	1983	3.22823	51	93	137	196	189	207	217	194	162	107	-98	-48	-6	42	83	96	70	67	36	-52	53	205	312	643	1341	1670	825	1425	805	33
56182	1984	2.88643	108	125	166	161	212	214	217	181	133	113	-85	-34	13	39	72	93	71	66	29	-38	13	202	691	823	953	1107	834	1657	538	77
56182	1985	3.36486	81	100	149	189	183	213	222	173	166	91	-86	-34	3	49	73	80	100	71	24	-67	2	225	579	1062	888	1343	868	848	448	98
56182	1986	3.28559	75	108	133	187	205	217	217	168	141	115	-83	-43	8	48	80	84	62	50	7	-54	104	478	643	703	1591	717	423	884	463	30
56182	1987	3.2422	105	137	156	183	209	209	207	164	167	138	-71	-28	-5	48	90	91	81	66	24	-36	76	166	405	1456	1466	913	736	697	279	80
56182	1988	3.23715	100	107	142	185	215	226	221	163	150	99	-70	-37	4	53	74	102	92	62	39	-39	187	538	429	1272	1106	1267	813	842	579	161
56182	1989	3.71429	66	114	121	158	199	221	220	188	156	97	-75	-26	5	40	82	97	87	77	23	-35	132	184	518	1063	1492	766	802	1132	542	198
56182	1990	3.15751	86	114	137	165	200	225	217	176	132	124	-65	-35	12	26	72	92	82	66	21	-38	210	270	871	1485	859	890	1206	1197	689	108
56182	1991	3.20056	89	136	146	180	208	221	217	178	130	90	-62	-22	8	42	87	95	86	59	24	-41	144	422	698	725	1042	564	691	1120	1005	174
56182	1992	3.0587	48	113	155	161	195	205	220	199	131	100	-90	-23	8	51	77	86	82	71	16	-63	142	351	502	740	2029	986	819	1589	432	103
56182	1993	3.24948	102	125	153	182	201	213	201	177	127	127	-60	-27	14	44	70	98	102	63	18	-40	71	173	546	1285	1566	1497	1424	1395	769	65
56182	1994	3.34724	93	102	159	181	202	229	240	184	135	126	-71	-43	17	50	84	85	87	81	18	-28	124	326	736	891	2019	798	628	1085	715	87
56182	1995	3.32232	65	110	130	188	206	227	225	194	146	102	-89	-31	1	54	83	91	89	69	29	-33	81	281	1214	1326	878	486	925	598	986	120
56182	1997	3.65631	53	123	139	173	191	231	238	177	126	110	-77	-17	5	43	69	91	81	55	12	-45	242	449	708	1577	756	589	319	504	750	181
56182	1998	3.44583	92	123	180	204	215	228	216	208	149	127	-69	-28	11	56	89	116	98	66	36	-34	179	394	495	1839	664	1165	1228	497	779	122
56182	1999	3.3001	124	130	162	167	209	218	221	215	142	122	-51	-18	25	42	100	101	95	69	36	-31	154	172	890	1107	814	1173	549	1273	1261	88
56182	2000	3.3136	70	105	129	188	193	241	209	183	169	109	-77	-37	9	43	84	96	89	61	26	-41	79	399	950	566	1318	838	1319	934	629	195
56182	2001	2.96276	101	103	148	163	201	243	214	196	164	112	-61	-29	12	37	68	91	96	92	33	-41	82	437	738	898	851	721	886	1434	693	116
56182	2002	3.68076	112	119	172	176	218	228	227	198	145	111	-59	-31	21	41	89	95	82	64	0	-52	46	409	660	677	1066	876	433	473	647	149
56182	2003	3.32338	99	126	171	171	197	229	215	201	157	134	-56	-30	16	51	73	101	113	65	29	-37	249	352	665	1090	761	922	1586	640	633	119
56182	2004	4.40972	83	133	157	181	192	216	231	183	139	100	-81	-15	10	37	77	84	100	75	22	-47	208	256	427	1089	1246	924	1028	1555	773	259
56182	2005	4.47403	93	116	147	173	203	230	218	206	142	107	-62	-26	15	59	83	113	111	81	35	-29	163	503	678	1302	1124	734	940	735	1107	198
56182	2006	3.59494	105	116	150	188	208	254	252	201	153	113	-44	-23	8	42	85	113	105	81	29	-31	152	501	740	712	604	1304	716	1432	580	221
56182	2008	3.635	54	119	167	192	206	242	218	207	154	105	-113	-29	17	49	69	84	100	90	30	-39	99	250	562	617	958	533	1090	801	969	139
56182	2009	3.998	140	125	163	188	200	220	227	219	138	109	-55	-21	21	55	83	112	97	87	38	-45	153	303	710	1729	832	1118	740	1330	911	136
56182	2010	4.213	108	137	154	193	187	240	236	204	153	97	-55	-17	5	61	87	119	118	77	25	-42	93	337	673	1719	1159	1125	1158	786	563	123
56187	2004	4.65625	134	163	243	256	264	300	297	257	190	160	48	95	138	173	196	215	221	191	134	100	25	521	894	1834	2240	1115	1999	400	1015	208
56187	2005	4.53968	94	158	241	260	295	296	272	278	199	157	41	82	140	183	215	227	209	202	150	102	134	449	383	752	1609	1385	2124	333	123	161
56187	2006	3.97511	106	175	235	271	286	318	321	244	232	173	53	79	132	168	207	234	227	188	163	105	218	229	79	831	620	2880	916	481	488	184
56187	2008	5.06	90	182	221	274	294	305	286	265	217	158	26	99	134	181	204	220	213	196	160	97	168	330	470	697	1240	2358	1472	2670	588	226
56187	2009	5.084	146	174	223	257	293	286	295	266	211	145	79	87	142	176	210	223	219	201	155	81	31	126	511	356	335	1952	1691	1548	423	80
56187	2010	5.137	121	169	189	247	260	302	290	269	205	172	54	76	107	167	195	229	219	198	143	93	31	215	291	661	1063	2382	2919	1500	166	62
56257	1980	2.92969	42	78	106	146	177	172	158	156	98	83	-119	-67	-35	12	47	62	58	41	-23	-80	15	98	171	473	802	1307	2490	1104	502	0
56257	1981	3.25156	58	62	109	147	173	172	174	161	154	87	-104	-66	-24	9	58	69	72	38	-15	-83	170	142	92	626	996	1774	1478	633	48	10
56257	1982	3.15958	29	84	103	157	161	164	172	153	118	55	-122	-79	-32	-4	51	67	46	43	-21	-93	15	33	289	90	1755	2774	757	1619	204	70
56257	1983	3.38433	5	53	85	156	195	193	158	160	148	68	-142	-79	-43	14	56	69	44	39	2	-99	31	158	198	457	1024	1139	1628	948	0	65
56257	1984	3.30345	95	91	112	136	168	168	160	146	138	77	-78	-62	-19	6	55	67	45	28	2	-82	3	9	294	785	1290	1950	1249	703	837	1
56257	1985	3.287	39	83	102	149	157	157	176	149	120	58	-111	-37	-24	21	57	57	62	43	-20	-90	80	239	266	424	1241	2267	1177	1047	422	5
56257	1986	3.56437	36	66	103	164	199	166	167	133	93	76	-121	-76	-25	15	55	55	43	33	-26	-81	87	86	217	179	409	1687	1709	1886	446	53
56257	1987	3.25876	64	82	113	164	191	159	143	144	120	102	-98	-62	-35	4	62	69	60	41	-13	-65	16	99	78	233	1065	2725	2285	2029	320	62
56257	1988	3.74485	69	82	107	148	190	171	165	153	140	77	-91	-56	-26	15	53	68	64	48	16	-73	1	168	319	414	474	1848	1112	1102	28	76
56257	1989	3.60157	38	90	99	162	180	166	158	156	106	63	-103	-54	-31	18	58	70	60	55	-3	-73	81	81	300	410	2318	1459	1440	1383	627	58
56257	1990	3.68929	42	67	97	134	156	173	163	127	114	96	-94	-74	-32	8	48	66	56	30	-8	-75	5	58	267	518	1558	1356	2000	1853	411	14
56257	1991	3.63538	67	88	113	150	172	175	153	147	125	60	-79	-55	-19	14	61	77	66	41	3	-69	11	70	252	530	1757	2152	1888	1799	271	166
56257	1992	3.39048	10	68	112	153	188	163	164	166	108	58	-122	-51	-24	12	54	58	54	39	-24	-102	78	245	258	189	513	2202	1214	399	199	35
56257	1993	3.4625	53	76	117	159	165	171	158	147	120	80	-108	-74	-29	10	49	69	72	38	-1	-77	96	5	185	364	1781	1838	2797	1369	243	61
56257	1994	2.73297	42	64	119	161	177	173	171	178	116	66	-105	-66	-24	24	60	46	58	55	-10	-63	36	182	102	557	1046	1192	1164	1097	711	83
56257	1995	2.69214	37	91	112	161	169	168	168	147	139	94	-112	-53	-30	30	59	61	63	45	-1	-57	39	46	278	1036	1885	2182	1400	1127	168	20
56257	1996	3.30665	56	81	122	147	165	160	165	147	132	98	-103	-57	-27	20	50	71	62	43	1	-58	74	267	100	885	1122	2744	1470	1231	178	24
56257	1997	3.20578	35	80	97	152	157	162	169	130	108	74	-110	-66	-42	13	44	58	62	27	-13	-69	0	108	154	765	2256	1544	790	1556	186	66
56257	1998	3.30351	48	76	113	171	171	182	162	157	134	94	-111	-56	-26	22	66	78	69	33	11	-49	9	60	368	318	1650	2860	3567	802	521	179
56257	1999	3.12274	98	109	144	138	188	167	161	158	131	78	-67	-48	-5	25	76	65	59	41	11	-61	52	37	210	877	1748	2323	1879	720	337	194
56257	2000	3.09596	47	72	100	140	173	177	158	147	126	84	-100	-70	-20	19	64	66	71	41	-9	-77	16	72	369	527	1805	2172	2051	1187	137	53
56257	2001	3.39299	80	75	113	142	152	182	171	162	127	89	-81	-74	-31	17	49	64	62	62	-4	-77	39	176	158	375	2545	935	2454	1255	264	22
56257	2002	3.39866	87	69	122	140	180	166	159	153	110	82	-84	-66	-17	14	64	70	53	40	-24	-71	31	285	388	453	1703	1987	1394	933	388	109
56257	2003	5.24716	51	88	128	153	156	173	177	153	135	95	-104	-62	-17	21	57	69	81	43	11	-61	8	55	227	276	2344	1872	1600	2569	401	82
56257	2004	3.79808	46	102	111	148	157	157	176	155	118	56	-115	-35	-18	23	56	57	72	51	-8	-81	40	367	321	984	1532	2049	1552	972	382	30
56257	2005	3.74775	45	78	102	154	187	175	170	169	122	85	-76	-50	-23	15	63	81	79	54	7	-67	110	202	373	308	1464	1690	2816	849	486	95
56257	2006	3.4375	80	70	101	139	182	196	190	166	120	74	-71	-53	-19	13	70	82	65	46	-5	-65	151	270	297	669	1234	802	500	1375	478	122
56257	2008	3.729	40	68	118	146	158	179	156	164	123	88	-101	-63	-20	31	50	68	69	55	-3	-78	14	192	338	1348	1476	1466	2681	1114	263	2
56257	2009	3.734	82	91	137	173	180	178	176	178	152	110	-75	-53	-9	35	64	86	73	54	10	-55	65	31	177	340	1246	2714	1708	792	194	9
56257	2010	3.9	70	87	97	162	191	192	185	168	125	75	-83	-48	-21	35	64	87	75	60	7	-52	14	254	868	223	1385	1032	1707	684	405	269
56462	1980	1.51279	134	170	189	205	215	219	195	187	162	151	-52	-12	23	67	107	118	111	95	45	-13	14	182	499	1131	1122	1709	2678	1584	1065	77
56462	1981	1.91628	153	152	189	193	210	223	225	201	195	153	-34	-17	25	63	104	115	125	101	49	-20	16	173	448	1447	1526	1953	1627	1605	73	68
56462	1982	1.99627	114	174	162	229	193	209	227	181	175	133	-57	-20	30	51	94	118	103	95	46	-27	66	39	799	236	1835	2770	888	2147	391	117
56462	1983	2.06106	93	129	170	216	223	230	211	207	200	135	-65	-22	10	59	104	115	97	90	55	-10	46	172	431	1003	1469	1730	1393	1790	134	95
56462	1984	2.47114	184	171	185	191	216	213	217	194	169	152	-39	-12	25	60	99	119	94	91	55	-32	1	74	533	1196	1500	1742	1568	1060	356	10
56462	1985	2.39792	120	161	181	218	195	207	224	185	172	133	-38	5	27	71	106	110	106	97	42	-21	28	205	616	572	2122	1865	1153	2156	355	95
56462	1986	2.30304	132	153	180	210	243	211	203	173	155	151	-47	-18	20	70	106	109	93	88	29	-14	53	176	615	775	1779	1812	2059	1992	610	71
56462	1987	2.09909	150	173	193	233	239	202	196	172	182	165	-38	-16	24	59	113	113	105	86	36	-15	29	57	243	396	1171	2478	1898	2579	1190	69
56462	1988	1.49492	159	174	178	219	235	218	207	183	172	137	-40	-9	13	61	96	110	109	91	73	-1	20	88	855	476	1296	2344	1600	1877	475	120
56462	1989	2.53829	118	172	179	202	219	210	205	196	161	132	-38	-10	14	61	106	109	106	103	54	-15	35	39	397	1290	2347	2141	1528	1488	831	94
56462	1990	2.47891	128	139	177	191	196	216	218	175	161	155	-38	-16	16	54	93	114	101	84	52	-18	10	397	215	920	2405	1414	1097	2002	916	114
56462	1991	2.47703	151	179	198	211	218	213	201	191	173	126	-34	-8	24	59	104	117	110	89	69	-12	6	123	202	812	2256	2441	1749	2102	211	359
56462	1992	2.5484	87	149	187	204	222	204	208	209	155	131	-47	0	24	61	102	101	106	96	47	-30	91	542	636	455	1545	2735	1125	801	477	98
56462	1993	2.36626	129	167	199	225	215	221	194	184	160	154	-30	-14	19	65	96	116	119	89	58	-15	139	55	126	791	1186	1871	2751	1360	409	136
56462	1994	2.66694	139	141	213	217	219	219	234	208	170	144	-40	-6	25	80	106	97	105	108	49	-3	65	468	170	561	1750	1057	832	945	711	63
56462	1995	2.88237	118	173	201	214	207	210	215	192	192	146	-39	-1	19	70	110	111	114	94	61	14	63	297	183	1001	2478	1910	1009	1178	81	66
56462	1997	3.02453	94	157	175	208	203	214	230	185	180	157	-43	-6	12	61	93	107	109	75	43	-12	41	92	351	794	2077	2098	630	1593	242	101
56462	1998	2.93053	141	168	197	241	217	220	197	203	178	147	-40	1	26	72	112	127	120	84	68	12	4	132	429	561	2468	2912	2557	1063	522	195
56462	1999	2.95904	184	194	214	184	222	213	207	207	186	155	-27	-1	48	74	122	112	106	97	71	-5	0	11	370	1881	2756	2015	1418	1374	299	189
56462	2000	3.09541	131	157	176	205	210	222	198	194	190	143	-41	-12	34	68	101	110	114	93	54	-15	0	37	327	920	2459	1295	2358	943	336	182
56462	2001	3.23847	145	168	200	182	200	230	205	195	180	137	-24	-12	25	65	95	105	109	111	57	-1	16	63	363	1227	2425	957	2602	1971	790	270
56462	2002	3.66892	160	155	206	192	220	208	203	187	171	146	-31	-6	28	61	111	115	98	79	33	0	0	175	409	1137	2273	1990	1260	1287	681	90
56462	2003	3.3498	134	173	213	209	191	220	219	195	175	152	-43	-10	28	71	92	119	130	99	69	-8	13	33	599	723	3411	2213	999	1889	966	25
56462	2004	3.79808	132	188	177	197	196	203	211	194	171	126	-47	14	26	71	102	107	121	97	49	-13	96	213	713	1152	1555	2391	1878	1820	813	151
56462	2005	3.74775	138	153	196	228	231	221	211	211	182	149	-23	-3	24	67	114	125	121	105	59	-7	124	306	465	383	1305	1682	2365	1024	1086	23
56462	2006	3.4375	159	169	193	209	216	238	242	207	175	140	-20	-5	29	60	110	120	108	102	55	-8	118	345	479	890	1946	829	380	1284	856	405
56462	2008	3.729	118	148	200	206	214	223	199	208	182	159	-46	-3	29	75	94	112	116	107	59	-15	61	486	537	1338	2029	1294	2184	999	573	7
56462	2009	3.734	170	177	208	223	216	219	213	221	193	151	-25	-6	42	80	110	126	116	102	69	-8	9	131	460	747	1822	2337	1892	927	196	1
56462	2010	3.9	159	177	188	234	218	225	223	204	171	127	-38	-1	27	76	111	127	121	107	56	10	23	172	532	642	2158	1795	1292	1395	541	433
56492	1980	5.4875	99	180	240	279	305	323	291	253	217	191	56	112	152	187	221	233	222	189	167	142	257	228	664	926	545	1418	2367	992	871	347
56492	1981	4.5533	138	201	236	261	295	318	313	260	194	152	82	122	159	180	219	237	241	202	145	116	304	109	556	1557	1485	1813	2550	523	466	384
56492	1982	4.60262	112	178	206	295	268	297	313	240	235	166	70	110	136	200	202	226	236	194	178	121	399	245	827	833	1301	2545	964	1683	422	525
56492	1983	4.09424	128	150	235	283	280	301	304	274	222	187	77	99	153	190	215	230	231	208	167	136	395	442	661	1690	1226	2691	2030	1279	524	274
56492	1984	5.01157	97	176	230	260	305	309	309	255	214	186	55	112	161	186	223	229	233	200	158	130	198	591	395	2000	1752	5850	1691	485	381	328
56492	1985	5.18333	126	137	239	279	270	311	331	253	225	166	77	84	148	204	207	228	242	196	164	116	103	418	646	1546	1420	1919	1921	1485	426	230
56492	1986	3.64299	119	183	218	279	291	311	307	256	205	147	67	102	143	194	218	230	221	191	154	108	266	332	323	931	1881	2861	1227	1022	323	442
56492	1987	3.45186	160	192	237	275	280	306	308	257	229	172	99	116	148	193	215	229	232	201	174	113	261	293	474	1412	1244	2809	2274	755	576	364
56492	1988	4.56936	110	135	228	274	304	314	293	251	196	173	61	84	143	196	225	239	227	193	154	126	550	349	381	1338	2079	3575	3107	2074	632	208
56492	1989	3.32401	102	157	210	260	284	306	310	272	219	155	56	107	149	185	217	233	231	212	165	116	224	465	895	731	1747	3760	1940	972	815	332
56492	1990	4.15645	119	187	213	269	290	318	328	275	205	195	66	123	147	179	208	231	236	207	158	130	290	108	788	962	2272	2749	641	892	1083	453
56492	1991	3.82208	127	186	222	258	300	310	295	272	195	162	81	124	150	182	225	235	224	203	155	114	225	299	461	967	3220	2176	2446	362	743	394
56492	1992	4.28228	118	150	239	256	280	307	318	270	200	185	66	96	157	190	214	232	230	204	148	109	463	669	1389	1387	1636	931	1416	981	885	45
56492	1993	3.71251	150	174	234	254	304	304	284	271	201	178	85	113	157	185	218	235	222	200	153	114	251	544	892	702	764	1593	1141	340	639	95
56492	1994	3.41344	134	149	241	300	283	327	343	244	204	183	82	91	167	208	211	241	247	195	152	143	154	336	529	247	901	1419	1719	1879	1099	252
56492	1995	3.71516	113	166	220	281	293	306	315	283	215	169	71	99	153	196	224	234	234	211	167	121	328	265	207	1004	1199	2135	2005	627	632	327
56492	1996	4.9214	113	163	201	246	295	300	325	269	216	155	55	91	137	185	216	237	242	205	163	120	142	309	744	788	964	3109	1870	817	253	402
56492	1997	3.74127	112	180	225	279	277	310	348	275	216	160	78	126	152	194	206	236	244	192	162	107	425	311	553	916	1974	1676	714	1359	535	148
56492	1998	3.91376	137	171	291	274	287	315	302	288	231	202	79	104	180	198	212	242	234	205	176	140	103	196	445	541	1489	2203	2370	762	301	136
56492	1999	3.77885	156	180	243	257	283	302	303	284	213	172	94	106	165	183	220	232	227	214	166	124	40	80	523	1458	1880	1627	3621	2491	541	510
56492	2000	3.92672	115	181	223	297	288	318	299	269	218	159	65	113	150	196	218	238	224	200	169	103	209	345	727	399	1140	1657	1448	979	497	263
56492	2001	3.19787	148	220	233	281	279	337	293	248	229	180	86	127	151	186	207	246	227	208	178	131	206	237	847	648	2739	1334	1870	1176	635	441
56492	2002	4.08299	152	204	245	260	297	317	309	296	241	184	100	130	159	191	224	240	231	213	174	130	199	333	386	762	2945	1936	2373	361	676	710
56492	2003	4.60537	160	190	239	273	283	315	317	269	206	171	102	116	164	204	214	239	245	210	160	127	68	200	472	588	1952	2749	1547	1739	255	229
56492	2004	4.95356	147	179	261	272	274	327	321	268	201	173	84	115	169	187	204	236	242	207	152	123	190	676	675	2067	596	811	923	581	480	270
56492	2005	5.03835	115	174	262	275	314	326	288	301	209	174	70	110	168	203	232	245	221	218	161	126	264	723	661	1717	1130	3989	1666	758	326	167
56492	2006	4.8821	123	190	261	290	303	345	358	266	239	187	76	112	168	193	224	255	258	207	183	136	387	250	358	630	991	995	332	1625	692	815
56492	2008	5.196	99	199	238	285	312	337	299	286	232	172	51	126	158	201	223	246	231	222	180	126	396	556	844	1277	699	1342	1908	708	677	439
56492	2009	5.251	179	194	245	268	301	315	316	293	226	165	110	119	166	195	224	241	238	223	177	111	49	280	406	515	1016	1616	1656	598	824	260
56492	2010	5.285	141	192	209	265	267	324	319	285	222	186	82	116	139	193	210	249	238	219	166	131	182	292	558	540	1740	2196	2310	1128	777	302
56571	1980	3.06241	205	260	272	277	270	283	263	236	217	213	52	118	123	159	182	189	181	156	128	93	3	166	87	1117	1671	2044	1834	1465	1907	84
56571	1981	3.41332	218	238	267	252	264	286	294	267	240	205	79	101	137	145	177	192	198	166	135	98	13	203	361	1713	2085	1426	2058	1231	93	3
56571	1982	3.36066	185	261	227	293	245	282	294	243	237	191	61	109	108	157	165	194	189	163	134	84	89	1	376	302	1782	1991	1176	1502	735	200
56571	1983	3.5994	175	191	259	300	279	289	269	269	249	188	37	75	125	164	183	198	178	176	150	96	82	171	247	552	1636	1667	1588	1346	376	385
56571	1984	3.63227	220	237	283	256	272	277	273	251	205	209	77	95	145	147	184	191	177	166	126	80	0	7	162	1891	1334	3100	1701	923	390	31
56571	1985	3.21193	192	202	242	285	252	265	290	238	232	189	65	82	121	167	173	182	186	159	133	80	0	278	437	761	3238	2528	1661	1311	419	446
56571	1986	3.74047	196	234	266	285	301	269	267	232	211	196	50	92	133	162	194	183	176	154	123	92	1	42	506	475	1250	3385	1344	2078	1017	336
56571	1987	3.85817	208	249	271	312	281	260	267	221	239	201	85	118	132	176	190	182	181	156	136	94	69	69	47	474	1752	3095	2693	2042	394	205
56571	1988	4.31591	221	249	251	297	289	290	269	224	217	172	79	99	117	176	184	198	187	154	143	98	32	20	191	413	1476	1479	3034	2267	727	298
56571	1989	3.59064	184	222	265	260	274	271	283	256	205	193	67	100	131	153	184	186	184	177	133	85	21	354	33	942	1377	1257	2027	690	1555	57
56571	1990	4.25903	202	207	256	245	250	278	294	243	208	216	69	88	133	140	167	194	186	161	128	97	10	445	329	1801	2091	2083	1729	1114	1387	25
56571	1991	4.27679	203	259	265	280	274	265	263	234	202	184	73	121	143	168	186	186	184	163	136	91	0	88	143	581	2219	5303	1340	2268	719	87
56571	1992	4.461	146	227	265	275	282	261	281	273	204	173	47	102	121	149	182	176	178	173	117	72	89	90	177	803	1495	1903	1290	421	877	99
56571	1993	4.67469	194	242	280	285	282	280	260	239	193	208	70	100	134	164	181	191	182	159	126	90	291	11	253	893	1935	2875	3574	1493	970	16
56571	1994	3.9247	213	192	286	285	265	280	294	241	204	200	86	81	139	172	181	181	188	166	128	95	17	985	115	475	2614	2214	1629	1313	848	265
56571	1995	4.42479	179	240	285	276	276	268	281	243	232	164	45	89	131	162	188	185	186	161	142	87	168	65	122	211	2351	2302	1998	1820	298	822
56571	1996	5.21502	175	249	268	259	270	264	294	253	236	201	41	108	123	157	177	189	188	163	144	110	145	182	251	565	1544	3050	507	1093	217	14
56571	1997	4.73483	153	245	256	277	260	272	297	234	228	215	46	99	117	158	168	182	189	146	132	99	132	152	567	384	2322	2337	1099	2046	484	69
56571	1998	4.58124	206	246	270	311	268	273	264	253	230	196	71	113	136	177	184	197	190	156	142	102	6	67	393	1028	2670	5390	3139	1468	792	429
56571	1999	4.54115	221	257	289	242	268	271	274	267	229	202	81	102	153	149	184	190	180	169	145	98	0	9	360	1220	3383	3207	2608	1416	627	313
56571	2000	4.66389	181	221	243	273	260	279	263	246	232	198	53	85	120	150	183	187	180	159	143	83	129	194	401	415	3448	1371	2576	1860	715	97
56571	2001	5.14503	192	240	287	250	251	296	262	251	237	187	70	98	136	145	170	193	178	175	145	93	34	188	59	1133	2679	1504	2286	2818	873	158
56571	2002	5.22007	221	240	286	258	283	271	268	257	238	200	79	98	146	155	188	187	171	159	131	103	0	105	196	1567	2438	1854	2675	506	568	66
56571	2003	5.11549	217	248	299	281	254	278	292	253	209	207	87	112	154	171	172	196	199	169	142	95	1	51	202	1054	2434	1263	1703	1088	672	14
56571	2004	5.27722	202	259	252	266	256	274	281	249	216	197	58	104	121	158	170	181	191	165	126	83	64	21	562	744	1824	2805	1444	1400	987	254
56571	2005	5.22036	226	226	283	317	299	303	272	279	240	206	92	89	130	171	185	199	185	174	141	90	0	185	293	412	1080	1704	1865	1701	791	169
56571	2006	4.87386	215	261	290	294	280	310	308	269	237	213	66	96	135	156	180	202	194	180	146	93	157	20	162	1153	2259	1709	778	1901	1511	120
56571	2008	4.902	138	234	292	273	279	293	274	280	244	200	25	97	150	161	175	187	186	181	146	89	147	182	435	1266	2888	2040	1693	510	1295	86
56571	2009	4.914	241	256	260	288	273	285	285	292	243	190	99	111	128	167	180	195	185	181	145	72	0	36	887	612	1833	2600	1105	1514	453	32
56571	2010	4.936	233	255	277	313	253	291	295	271	219	181	83	115	132	177	175	199	192	175	136	96	4	17	418	803	2469	2046	1443	2538	714	363
56671	1985	4.34545	175	211	231	264	245	247	272	234	215	186	24	63	95	136	167	171	169	154	109	54	58	51	358	613	4716	4994	1725	1331	552	0
56671	1986	4.51576	190	211	238	272	277	250	252	228	197	185	19	45	93	145	181	175	163	145	108	61	2	1	240	597	2563	3630	3321	1899	1227	189
56671	1987	3.33605	186	216	245	286	264	251	251	221	226	207	26	57	95	138	178	177	169	153	119	70	93	7	83	574	2737	2678	2255	3034	329	77
56671	1988	3.83928	201	225	242	274	282	272	256	224	217	178	28	59	92	151	178	178	173	150	139	82	53	15	260	367	922	2164	3191	2968	805	422
56671	1989	3.62768	177	219	243	258	265	259	262	248	200	182	28	58	88	138	176	170	160	161	120	41	36	80	35	715	1394	1645	969	456	2164	223
56671	1990	4.37005	181	192	232	234	243	250	270	233	206	206	21	48	84	122	163	172	164	147	123	56	42	316	420	2557	2946	2592	1358	1685	1202	63
56671	1991	3.38778	188	228	250	254	259	255	247	224	215	174	26	55	99	138	180	175	168	156	137	65	34	123	123	653	1616	3783	2095	3859	820	385
56671	1992	3.75359	140	210	242	262	271	249	258	250	187	164	18	68	86	129	179	171	159	152	112	45	256	26	107	470	1146	1900	1112	923	1569	159
56671	1993	3.89338	175	219	252	270	273	268	248	229	191	186	29	42	83	134	169	179	174	148	121	49	312	50	58	920	1159	2592	3311	2007	1373	24
56671	1994	4.67588	184	183	261	261	252	260	268	239	211	187	24	50	86	142	173	169	162	162	116	69	212	865	122	917	2786	1959	2155	2897	304	382
56671	1995	4.82655	163	219	260	262	255	246	257	230	220	163	27	48	89	142	175	171	170	154	130	82	28	46	31	670	2893	4901	1990	1664	1566	926
56671	1996	5.05987	181	212	239	253	252	250	264	238	226	190	16	59	89	138	165	178	160	147	122	84	100	441	420	627	1371	2613	2302	1566	350	347
56671	1997	5.56297	158	218	226	268	262	247	265	217	219	193	17	56	77	131	171	167	162	127	109	59	36	133	359	417	2131	4664	1433	3198	577	86
56671	1998	4.36147	194	214	242	280	256	247	243	253	217	190	23	63	90	142	180	186	176	140	122	76	1	140	219	291	2194	4389	3532	1081	601	244
56671	1999	3.88669	216	236	263	238	275	254	252	244	226	184	26	63	111	136	186	176	169	151	143	72	0	6	41	1152	1056	3635	2649	2402	371	944
56671	2000	4.30875	171	202	244	248	247	260	251	237	217	182	23	51	100	136	169	174	173	149	130	49	132	180	71	451	2411	2057	2215	1703	1045	76
56671	2001	2.99277	184	224	266	228	249	268	252	237	213	170	26	59	92	130	164	173	169	165	133	73	39	2	5	1944	3064	1950	1333	2426	1972	338
56671	2002	3.13275	201	215	250	245	271	248	247	231	221	191	30	52	97	140	175	173	150	139	106	69	4	39	136	2003	1618	1883	2711	1237	908	87
56671	2003	7.24635	188	221	267	266	243	255	271	238	220	196	22	59	98	145	165	181	180	157	137	54	13	11	94	690	3474	1567	2270	1670	439	125
56671	2004	5.27722	187	242	222	254	247	258	268	240	215	183	23	83	100	143	167	170	176	160	114	60	1	1	793	781	2071	3736	2117	2512	311	299
56671	2005	5.22036	207	194	255	287	278	261	252	252	221	200	46	60	101	150	182	183	177	158	137	68	67	436	156	206	2145	3875	1965	2833	1278	0
56671	2006	4.87386	200	232	258	255	266	281	276	247	223	196	38	68	99	133	179	184	166	157	130	67	99	3	107	1583	2326	1628	633	1700	1474	28
56671	2008	4.902	160	207	261	248	258	264	256	258	230	187	21	65	104	148	164	172	174	164	132	70	139	241	171	1363	1607	3236	756	448	2169	423
56671	2009	4.914	215	228	252	272	267	268	263	266	246	194	34	56	109	148	175	187	171	157	124	47	8	95	321	767	2575	1676	2264	1334	531	7
56671	2010	4.936	211	236	256	295	269	270	272	257	207	178	28	75	116	162	181	185	178	164	127	80	1	2	133	643	1707	2385	2207	1843	1540	218
57237	1981	4.85414	97	171	206	260	289	307	297	240	169	132	26	69	106	138	182	213	212	158	98	62	140	642	1084	367	2678	3894	2016	2720	310	142
57237	1982	78.2826	75	142	194	262	277	275	298	225	214	138	19	60	98	143	180	196	196	163	133	69	46	364	583	878	593	5959	2327	2134	609	679
57237	1984	0.801042	78	152	216	243	279	290	308	227	196	138	10	62	116	145	187	208	207	158	113	77	43	257	183	1458	2420	2444	1207	4768	476	492
57237	1985	129.793	105	114	223	251	269	306	324	238	195	151	19	47	98	156	185	208	216	159	112	57	73	188	919	2232	881	2301	1256	3837	731	200
57237	1986	4.41587	107	142	196	260	273	299	305	251	190	123	21	46	98	150	185	207	192	157	105	64	52	278	931	1503	1375	1679	782	1587	1143	307
57237	1987	2.86716	129	156	216	241	270	292	293	264	221	156	44	52	89	142	178	199	197	166	126	68	55	415	787	1447	1679	2232	1878	1278	1159	231
57237	1988	4.11853	80	112	224	264	300	303	297	243	189	171	12	37	96	154	190	220	203	164	119	62	15	211	233	1339	267	2323	1702	1142	816	193
57237	1989	4.35401	77	142	191	251	262	292	295	250	207	126	7	59	102	140	178	205	199	164	118	67	129	144	976	502	2566	3841	2465	1452	751	607
57237	1990	4.38076	84	160	199	246	284	305	320	276	203	177	26	58	106	132	179	205	201	173	116	71	89	542	752	1604	2249	2027	1983	595	740	557
57237	1991	3.96866	108	154	195	239	283	300	299	265	209	149	31	66	98	134	185	212	196	158	120	58	59	242	466	1405	3576	1780	2647	1562	343	385
57237	1992	4.34181	113	128	228	247	265	295	306	237	194	169	14	44	114	152	172	200	196	163	100	42	10	271	948	1957	1703	2829	2027	2021	2538	154
57237	1993	4.30234	124	137	215	230	281	296	273	261	199	149	32	57	113	134	175	205	193	160	113	58	492	641	843	1723	1826	1634	2923	1241	557	460
57237	1994	2.97348	109	148	204	274	274	317	339	244	191	170	25	47	116	144	182	208	219	159	106	82	37	98	1143	282	2952	1170	1413	1078	1140	721
57237	1995	3.47012	107	157	193	265	293	308	305	264	196	159	21	47	97	148	185	209	205	171	123	61	104	261	584	844	1299	3723	2936	1220	2617	44
57237	1996	8.55016	98	137	182	236	281	307	320	258	201	133	6	47	97	147	183	212	203	168	116	66	21	199	330	1172	2419	1828	1101	1925	1378	639
57237	1997	3.45143	96	150	199	262	287	313	339	272	214	150	28	70	96	152	175	208	205	154	108	62	350	837	744	1333	1362	3270	115	781	710	391
57237	1998	4.15632	122	144	261	246	285	313	296	284	233	201	40	48	122	148	185	224	211	171	132	84	112	342	658	1993	440	2349	3403	283	397	5
57237	1999	4.43178	148	144	229	252	284	306	317	275	195	146	38	56	118	145	199	206	200	178	120	75	5	436	732	721	662	3027	1400	302	1720	343
57237	2000	4.45908	103	173	226	282	274	306	296	249	202	143	16	59	107	151	188	215	203	161	122	53	3	198	647	1069	3723	4353	2056	2469	1561	150
57237	2001	2.85988	124	193	209	263	276	328	292	240	204	168	37	65	96	147	185	216	197	171	132	70	200	501	457	747	1851	1597	1603	827	878	138
57237	2002	5.2499	125	185	212	236	298	334	302	275	227	164	46	76	99	145	198	215	200	165	115	65	111	200	783	2237	3149	391	1053	1330	759	261
57237	2003	5.64939	120	152	210	251	290	296	300	261	196	137	42	51	112	150	186	211	210	169	116	67	211	141	576	1379	1328	4039	3791	3646	965	491
57237	2004	7.05006	133	167	252	252	278	319	296	255	191	150	27	72	111	146	183	199	207	168	111	66	159	271	290	1792	1046	3481	1713	4092	787	772
57237	2005	7.13462	84	160	242	248	303	299	279	270	190	149	19	53	116	157	193	218	196	176	116	78	100	242	421	1351	1761	4292	2490	1526	2640	378
57237	2006	6.37947	98	181	224	268	308	332	337	251	234	167	31	66	101	145	194	226	216	169	133	78	182	230	1539	1934	2915	1335	472	1541	1072	204
57237	2008	6.899	98	191	215	272	291	314	289	256	203	156	7	74	108	157	180	210	197	168	129	65	103	465	951	1466	1196	2033	2318	3181	1173	392
57237	2009	7.008	115	173	209	236	294	305	295	273	211	133	54	65	118	150	185	215	206	170	133	46	161	150	713	2316	617	2458	2116	2040	673	347
57237	2010	7.082	108	157	200	244	280	306	312	270	216	179	26	57	98	148	182	221	209	183	117	59	56	418	888	1040	659	7307	2177	1629	197	104
57411	1980	3.6825	99	162	231	273	298	315	289	243	207	174	51	101	144	185	224	241	227	183	163	132	88	122	510	903	782	1534	2514	1381	819	706
57411	1981	3.2647	117	183	218	261	299	319	311	246	182	147	69	109	146	177	222	243	243	194	135	103	138	187	671	920	1113	2075	1883	1302	344	287
57411	1982	3.64411	104	168	202	283	275	286	319	238	224	147	62	96	132	189	206	225	234	195	172	109	143	173	765	770	1510	1477	1569	2565	1049	265
57411	1983	3.34407	124	148	226	276	280	296	308	261	208	167	64	91	141	187	217	232	231	204	158	120	132	126	401	1281	1388	1061	1361	2333	1191	418
57411	1984	3.8075	91	171	229	255	294	307	318	249	211	170	44	105	149	180	215	232	232	192	151	112	47	114	750	2072	1288	4738	1021	1307	313	173
57411	1985	3.09141	117	123	227	279	274	309	341	251	213	151	64	76	137	199	210	229	246	192	155	104	167	452	504	1735	1536	1559	1029	2211	442	303
57411	1986	2.79569	102	156	203	269	283	316	311	255	202	136	54	86	133	180	216	236	222	193	143	97	555	310	672	1722	1413	1448	1183	815	476	449
57411	1987	3.28333	143	181	224	263	272	301	300	272	228	159	81	99	131	187	206	229	230	204	162	99	46	553	586	847	1958	2356	2194	920	341	534
57411	1988	3.42558	98	128	228	278	303	308	303	247	200	164	52	74	132	191	219	237	226	194	152	108	90	446	207	1330	1315	2405	1772	1402	1017	96
57411	1989	2.57289	89	158	202	258	274	304	315	266	214	148	43	95	136	180	207	230	230	204	153	106	277	273	982	741	1448	3978	2227	1320	464	831
57411	1990	3.82893	105	179	207	266	297	322	341	282	203	180	55	108	140	172	207	234	239	204	149	113	393	235	592	1533	2788	893	597	731	1065	564
57411	1991	3.78108	119	167	218	252	301	312	305	274	205	149	63	107	134	170	222	240	229	200	155	105	180	266	541	1087	1888	1049	1824	578	777	260
57411	1992	4.17573	115	142	230	255	284	313	313	257	203	175	57	88	150	185	210	232	231	198	143	84	264	379	628	2348	1589	2045	1810	1368	530	60
57411	1993	4.30429	146	157	228	255	299	300	281	268	207	164	71	98	151	175	210	232	218	200	150	100	316	529	620	782	2838	1383	3482	1244	836	533
57411	1994	4.63711	128	149	225	293	285	330	365	241	200	166	65	83	154	195	209	241	253	187	143	127	88	450	1123	170	1409	894	317	1814	717	1274
57411	1995	4.42172	111	162	208	277	295	318	323	281	208	162	55	87	137	187	223	236	235	204	157	101	199	141	513	1207	1101	1135	646	978	909	166
57411	1996	3.26464	104	143	187	236	307	321	348	267	205	145	40	76	122	178	217	242	243	201	146	110	128	812	734	859	354	2246	365	447	606	533
57411	1997	5.19701	112	172	218	282	291	319	368	290	218	163	65	111	135	187	206	238	246	187	148	94	285	270	583	834	1043	1430	266	299	331	161
57411	1998	4.82155	122	165	292	265	286	318	302	288	232	194	62	88	167	189	213	244	234	202	169	122	265	147	1077	1087	1997	3352	2550	1073	332	8
57411	1999	5.05933	144	162	221	262	280	309	325	301	214	160	75	92	148	183	218	235	232	213	159	110	27	393	1694	1014	1868	1284	376	640	1426	531
57411	2000	5.24907	119	179	223	296	283	326	305	268	219	151	54	99	138	182	212	241	226	195	158	92	13	309	598	455	1471	2767	1759	1890	1286	239
57411	2001	6.43682	137	207	229	278	284	353	303	253	220	170	70	112	133	177	209	249	224	199	162	109	56	43	336	733	1689	725	1795	1027	852	317
57411	2002	5.80832	140	200	228	246	294	336	315	294	242	169	83	107	137	173	219	240	224	197	158	108	69	680	924	1825	3324	659	1073	340	862	447
57411	2003	4.69006	145	179	236	272	295	313	321	270	198	158	75	95	147	190	216	240	241	202	149	111	97	174	497	2081	1028	1718	1658	1561	692	694
57411	2004	5.55556	131	168	256	262	277	327	315	266	196	159	63	109	160	180	209	240	244	202	142	105	216	761	730	960	1367	1852	930	1535	640	692
57411	2005	5.73047	104	171	249	264	306	318	286	293	194	157	57	98	155	195	226	243	223	213	148	111	185	386	565	695	1607	1306	3178	1157	661	355
57411	2006	4.82083	105	174	241	286	301	353	375	273	237	172	63	96	145	185	222	264	271	207	175	122	554	555	311	1731	561	562	61	1158	1142	286
57411	2008	5.293	100	191	230	282	307	332	291	282	219	161	46	115	151	193	216	243	224	213	169	106	267	280	894	1469	1603	2178	2342	1897	340	378
57411	2009	5.441	147	182	224	254	294	318	314	301	217	149	87	105	153	184	216	244	235	218	168	94	81	301	701	741	1166	1738	1620	1052	934	237
57411	2010	5.528	127	175	203	253	280	325	321	284	216	179	68	99	131	183	211	253	242	219	158	113	136	344	674	926	1003	2443	2192	2069	461	121

## Sheet: rice-Lowland rice
			Tmax								Tmin								Rainfall
staton	year	Yield	Apr	May	Jun	Jul	Aug	Sep	Oct	Nov	Apr	May	Jun	Jul	Aug	Sep	Oct	Nov	Apr	May	Jun	Jul	Aug	Sep	Oct	Nov
58027	1992	4.62766	227	265	297	324	298	254	204	145	107	153	185	238	222	179	90	30	251	657	779	2315	1162	2035	621	104
58027	1994	2.96847	214	290	311	340	314	276	219	143	114	169	208	256	240	175	103	70	538	219	855	2408	1719	648	496	350
58027	1996	8.34899	197	264	310	308	312	265	214	114	93	149	207	235	233	179	111	39	421	57	2609	3249	167	1254	651	665
58027	2004	7.76944	233	265	306	321	300	279	222	162	122	164	212	242	230	185	113	57	119	619	683	3247	1211	1554	186	283
58027	2005	7.46142	240	258	335	313	295	259	212	165	125	162	224	244	227	192	116	68	221	178	859	5269	1909	1858	214	384
58027	2006	7.72178	218	263	318	305	314	264	252	160	120	163	217	251	244	176	151	72	458	564	2433	2204	1452	304	0	765
58027	2007	7.75353	217	291	298	299	305	276	213	148	112	179	212	229	244	189	127	42	192	295	1407	2807	2340	586	288	118
58027	2008	7.455	211	276	282	301	302	263	222	148	112	171	200	241	233	188	133	49	540	984	1163	3378	1544	451	145	95
58040	1982	4.83411	183	268	271	279	293	257	221	137	76	149	187	223	231	168	124	57	339	731	573	3328	1456	772	522	945
58040	1983	6.16	200	236	273	298	307	271	199	144	96	149	188	228	227	194	115	32	67	315	919	2368	528	787	1176	169
58040	1985	5.57288	199	224	263	298	299	241	207	127	84	144	191	233	235	175	122	29	415	1892	121	3539	1209	1405	912	272
58040	1986	6.2025	188	252	275	286	292	260	196	126	84	136	196	218	217	170	89	36	166	528	1305	3204	713	896	308	38
58040	1987	5.56407	165	231	267	298	302	265	214	127	72	136	180	234	230	172	128	43	500	230	912	1738	2176	797	2049	524
58040	1988	5.49884	199	241	275	308	294	266	211	153	85	145	195	242	218	175	119	26	68	676	414	1452	1040	407	218	0
58040	1989	6.20431	187	242	265	283	288	258	217	120	93	137	188	228	219	178	116	34	537	254	3287	1197	2086	336	50	402
58040	1990	7.24419	175	237	271	311	298	262	218	158	80	148	198	242	240	188	119	62	421	1649	1915	2465	5106	1211	0	247
58040	1991	7.17372	179	217	262	305	292	267	217	149	80	136	196	237	221	180	103	41	393	1872	2012	1846	370	285	13	227
58040	1992	7.07327	207	240	274	320	287	253	200	136	90	140	180	234	221	181	97	30	173	751	12	1966	1663	1293	62	51
58040	1993	6.82243	187	239	277	280	281	274	211	124	81	143	197	220	216	190	117	53	41	554	1176	1448	2498	73	478	1430
58040	1994	7.72617	194	259	290	328	308	272	217	142	106	154	208	253	245	181	115	76	549	171	427	2912	1866	594	694	272
58040	1995	8.38025	186	250	275	304	308	261	212	152	84	144	198	234	242	180	126	35	526	714	422	3554	3230	121	567	0
58040	1996	8.83165	174	244	285	297	300	263	209	121	83	142	203	236	230	188	120	39	679	18	2591	3013	674	1007	513	511
58040	1997	8.29724	185	258	291	314	305	259	230	138	88	149	204	239	236	166	122	54	363	914	59	1361	2305	40	54	764
58040	1998	8.8716	176	217	262	311	295	284	228	164	104	148	190	250	233	195	147	68	914	1519	905	1899	2407	7	576	0
58040	2000	7.67712	209	256	278	306	298	268	198	115	99	150	203	241	240	192	132	44	61	693	975	2538	4592	447	847	725
58040	2002	8.44822	184	225	269	309	302	267	203	132	109	149	206	244	234	187	117	37	644	1177	1156	2004	910	281	17	30
58040	2003	5.70672	190	218	275	272	285	259	209	133	103	148	198	223	231	194	124	58	548	299	1280	3606	2973	1123	927	124
58040	2004	7.2582	205	241	272	309	289	267	217	153	103	149	206	247	231	190	124	66	326	1264	430	1845	1648	657	167	350
58040	2005	6.75	218	237	308	295	286	247	206	161	106	157	215	241	227	191	125	74	255	525	2009	2555	2992	2997	127	190
58040	2006	7.55273	191	245	288	291	302	254	241	157	102	153	207	243	246	180	159	83	1104	374	1225	3212	3587	336	18	481
58040	2007	7.37172	201	275	265	288	299	263	205	145	101	169	205	231	247	199	133	59	255	631	3046	2518	2154	2112	121	25
58040	2008	8.12094	191	245	245	294	287	254	217	144	97	153	187	240	225	181	121	44	991	1913	836	3513	2849	231	125	67
58238	1980	2.40006	197	259	287	297	280	257	216	179	87	148	208	233	220	171	125	65	532	396	1367	3974	1308	407	240	308
58238	1981	1.87491	196	267	301	324	315	263	191	128	108	146	200	249	242	181	109	55	973	422	620	2736	1480	430	1381	978
58238	1984	1.64992	187	241	288	321	322	262	221	169	98	147	213	248	243	184	122	79	444	751	2567	566	833	1726	388	537
58238	1985	2.46117	215	254	275	316	323	275	207	152	100	170	203	247	249	209	139	49	472	1399	1031	1575	514	813	2250	336
58238	1986	1.98691	196	270	287	306	316	275	215	143	102	158	214	237	230	183	110	60	413	517	1992	1161	801	349	394	604
58238	1987	1.98576	203	258	276	298	319	275	232	160	96	154	185	236	243	188	146	69	1557	1189	877	3680	2556	63	473	902
58238	1989	3.37037	194	245	286	301	300	267	228	148	115	155	200	236	235	196	126	58	737	1307	1288	1890	3037	1040	76	1118
58238	1990	5.05274	197	253	304	340	327	270	221	182	99	162	222	258	251	198	131	73	557	775	1535	908	1213	673	356	781
58238	1991	5.39942	183	244	283	314	307	273	230	166	99	158	213	249	232	195	118	50	1081	1515	3902	5332	2275	635	4	168
58238	1992	5.43019	220	265	284	330	310	268	214	163	105	162	200	242	236	199	104	44	404	433	720	1259	2234	451	610	108
58238	1994	3.16064	208	284	292	354	339	290	228	178	123	175	211	265	255	192	120	92	982	957	1104	456	831	163	337	302
58238	1995	6.75	188	257	280	324	328	285	222	163	99	157	205	252	248	201	140	40	394	1562	2137	369	1494	10	436	3
58238	1996	7.95952	195	250	286	303	318	284	226	143	96	156	213	239	244	203	142	75	257	855	2256	3701	827	343	824	948
58238	2004	8.16275	234	263	293	340	324	276	234	188	120	169	208	255	250	198	135	83	1063	1146	2767	831	1165	378	12	777
58238	2005	6.87045	249	261	326	325	304	289	222	185	130	171	228	256	240	218	137	97	809	586	636	2359	2149	858	379	629
58238	2006	6.92057	225	261	310	324	338	267	254	177	123	169	224	258	259	192	165	90	1322	909	1557	2482	1067	724	93	1012
58238	2007	8.13915	218	298	293	325	332	282	231	168	112	187	221	254	263	205	150	67	506	383	948	4285	817	1274	397	237
58238	2008	8.25615	204	281	272	333	311	283	233	163	117	173	206	256	239	214	159	79	900	814	1317	1933	1910	424	384	275
58251	1980	4.54693	180	246	283	289	279	257	206	176	74	139	203	232	217	173	122	75	341	463	3029	3251	2252	819	514	224
58251	1981	4.47176	181	259	286	318	308	255	189	122	91	138	189	247	232	172	110	52	541	468	1533	1529	1105	749	1180	752
58251	1982	5.21732	180	273	287	293	301	256	229	152	78	160	188	224	232	175	133	75	622	561	473	2430	771	548	331	1558
58251	1983	4.99931	193	244	265	303	309	279	209	156	98	158	188	234	229	199	135	48	795	1276	1173	2861	1743	556	1237	25
58251	1984	6.61101	175	235	272	309	306	260	222	167	80	133	195	237	235	177	120	83	319	884	1193	1692	1401	2273	544	964
58251	1985	6.18214	192	238	268	308	310	273	210	145	85	150	188	241	239	203	139	54	432	1622	2839	1074	584	1663	1766	436
58251	1986	6.93513	179	256	282	293	309	263	210	142	85	139	200	228	222	178	103	57	269	462	2453	3327	1577	364	296	470
58251	1987	6.71769	178	243	275	291	308	266	227	158	77	134	177	231	235	173	142	71	899	657	705	3551	2297	374	838	798
58251	1988	6.89763	194	240	272	327	300	260	217	164	90	144	194	253	220	176	124	45	341	2172	3032	1986	341	667	191	0
58251	1989	7.04287	179	234	274	291	294	266	225	141	98	143	191	227	224	188	120	62	1505	504	1533	1137	1994	1526	67	2021
58251	1990	7.66218	177	248	294	326	318	267	218	174	89	152	207	248	245	192	129	79	624	1244	1268	746	1754	2284	299	775
58251	1991	7.7764	177	231	274	306	292	259	220	158	82	142	198	241	222	186	116	59	261	734	3528	7203	2511	1586	88	262
58251	1992	7.719	199	255	275	322	296	260	209	156	88	148	185	237	224	189	108	45	1019	346	1048	1149	2135	1499	461	38
58251	1993	7.96588	188	230	289	294	282	272	219	152	83	145	199	226	222	189	125	77	590	905	2397	2667	3050	215	296	948
58251	1994	7.96627	193	269	285	346	322	280	223	179	111	166	205	260	250	189	125	96	648	1239	667	123	1380	722	418	269
58251	1995	7.99088	183	246	274	313	322	272	221	156	82	145	194	242	245	190	132	48	861	834	1226	758	2765	277	239	0
58251	1996	7.74859	182	237	285	300	311	275	222	139	83	141	209	235	238	193	138	73	455	391	2606	2101	39	712	669	1105
58251	1997	8.18949	193	270	298	310	311	267	239	159	95	161	204	239	240	172	137	74	386	485	1374	1169	1392	151	157	835
58251	1998	8.69989	213	238	267	324	321	278	233	185	123	157	194	251	251	196	145	91	1833	2334	1713	2434	1260	1353	688	160
58251	1999	7.11814	194	256	270	290	291	287	215	151	101	156	193	226	230	213	138	72	426	555	1037	1111	1521	1698	1675	176
58251	2000	7.48629	215	265	285	321	314	274	216	143	107	157	207	246	247	199	151	68	104	1114	2973	2041	560	686	570	1081
58251	2001	8.70986	194	269	277	329	302	278	224	159	96	166	207	254	234	193	144	67	207	163	1173	2463	1619	185	321	384
58251	2002	8.6131	201	227	299	318	296	273	219	149	117	150	214	241	232	200	136	61	497	1474	326	585	3128	871	736	8
58251	2003	8.40914	184	230	284	299	298	281	217	154	101	148	196	235	242	208	134	79	1265	189	1584	3990	2121	464	536	434
58251	2004	7.85949	209	248	286	330	314	270	222	174	102	153	202	251	243	192	124	87	509	735	1225	1059	456	819	99	1301
58251	2005	8.09921	224	254	319	312	299	276	216	177	103	146	216	249	234	206	126	85	655	347	886	2446	3124	1541	83	292
58251	2006	8.83599	198	244	306	311	326	257	247	171	100	151	212	253	253	180	156	91	805	879	1647	3121	1110	698	44	1127
58251	2007	8.44496	201	275	280	307	321	272	223	160	92	163	207	244	253	198	138	62	461	1459	696	4484	1161	871	600	228
58251	2008	9.11949	195	264	263	326	302	276	232	155	101	153	197	256	235	205	152	67	374	934	2094	2071	1408	172	132	231
58102	1982	5.10497	214	300	321	306	297	254	229	138	82	157	197	223	226	158	123	57	147	446	330	4294	1039	570	329	347
58102	1983	5.2491	216	283	302	309	314	283	202	160	103	159	193	225	218	187	117	37	192	769	866	2426	1227	704	1464	37
58102	1984	5.5614	212	261	308	304	317	250	216	149	89	145	207	223	228	167	103	62	193	570	556	2510	1309	2361	261	454
58102	1985	5.63821	216	248	309	321	310	237	196	137	94	159	203	233	235	170	113	38	520	1925	496	2186	1857	1453	1344	128
58102	1986	5.77569	213	284	313	304	309	274	207	130	107	152	213	225	214	171	89	38	122	201	1109	2257	234	1321	480	57
58102	1987	5.56523	209	265	294	308	310	286	228	139	91	155	184	233	227	173	122	39	231	259	999	1575	1401	338	1006	445
58102	1988	5.11652	217	256	321	339	305	269	210	176	91	158	206	246	220	167	114	20	101	864	62	1856	227	728	471	3
58102	1989	5.54239	216	257	294	292	300	274	238	133	108	143	194	226	224	169	108	34	154	507	2079	3085	660	225	66	291
58102	1990	5.80311	204	258	311	330	312	280	236	161	89	150	206	242	233	184	110	54	178	840	1439	871	2084	932	6	571
58102	1991	4.74046	195	235	291	329	300	273	230	163	82	140	204	238	216	170	89	27	216	3008	995	550	1790	449	2	74
58102	1992	5.93687	230	267	304	329	300	255	208	155	106	153	193	235	223	175	78	33	259	593	374	1269	2367	1176	880	136
58102	1993	6.34757	218	246	324	318	288	278	230	119	96	144	206	222	214	174	102	30	249	449	600	905	1961	77	112	537
58102	1994	5.97106	221	303	315	347	321	282	223	152	114	165	207	255	238	168	95	67	626	150	1248	730	909	431	329	412
58102	1995	6.04996	202	274	320	326	313	273	221	168	85	155	208	235	231	167	120	29	615	235	247	2369	2647	42	660	0
58102	1996	7.58333	200	268	317	308	319	272	222	114	89	152	207	238	231	182	115	41	403	265	2422	2348	144	1074	926	786
58102	1997	6.31845	210	279	330	331	328	265	251	140	97	153	200	239	240	150	109	46	340	780	412	3221	1022	507	47	718
58102	1998	6.79347	226	237	304	331	306	302	245	181	130	154	203	255	233	190	136	66	805	2121	1025	3084	1913	0	104	0
58102	1999	5.94548	221	276	309	323	309	294	204	155	112	160	214	235	226	202	123	49	443	673	394	1820	422	442	943	99
58102	2000	6.24545	237	287	306	324	313	273	193	124	114	169	214	247	240	189	128	45	45	356	4053	3120	692	1351	848	609
58102	2001	7.11268	211	296	317	338	313	283	222	156	106	175	218	246	230	192	129	49	850	114	716	3833	465	4	245	30
58102	2002	7.77327	215	247	333	334	318	279	223	151	114	154	223	245	234	177	116	45	518	1290	1005	1282	513	476	75	75
58102	2003	5.89068	200	253	313	301	287	265	207	126	108	165	212	234	228	189	111	53	966	578	1885	2237	3214	2046	1281	474
58102	2004	7.6672	240	275	317	327	296	281	220	168	126	163	209	243	227	185	116	62	105	458	1261	3698	1130	912	131	275
58102	2005	6.5374	249	265	345	314	298	267	217	179	128	165	231	242	229	194	127	84	409	346	744	2910	1006	1488	32766	211
58102	2006	5.90514	228	274	334	313	317	267	259	165	122	167	226	249	239	179	158	79	494	645	856	2308	1692	679	0	727
58102	2007	6.61464	224	295	314	302	310	282	221	158	121	183	219	232	241	189	136	65	178	258	909	4083	1943	726	324	128
58102	2008	7.15849	219	284	297	304	309	271	231	157	120	179	206	240	235	191	141	66	899	717	519	3232	1326	196	193	33
58102	2009	7.20401	224	270	331	321	310	259	257	97	122	166	225	242	231	187	148	19	374	1431	1630	724	1299	1229	158	567
58102	2010	6.63862	180	258	311	325	316	269	227	177	89	167	214	249	240	193	123	71	759	592	394	1230	1676	1641	12	5
58221	1983	5.14085	313	339	335	366	381	325	324	229	116	173	203	238	241	202	133	54	195	312	1188	2220	557	680	1461	33
58221	1984	5.80148	310	341	368	383	372	324	265	262	98	156	216	244	244	182	125	84	250	396	943	2281	795	2196	650	974
58221	1985	5.24816	322	337	349	360	368	333	323	196	108	172	205	244	247	191	133	57	532	1340	650	2393	471	1512	1398	235
58221	1986	5.4525	326	357	354	364	362	332	300	232	114	166	219	235	231	185	108	57	205	772	1514	2830	548	873	267	311
58221	1987	5.38741	315	359	346	352	351	330	317	252	106	164	191	239	239	190	140	58	415	1047	654	2237	3195	138	454	627
58221	1988	4.98795	327	325	375	403	335	330	268	253	108	165	214	261	229	178	130	50	234	1146	186	1967	459	1299	350	22
58221	1989	5.22663	282	322	350	370	358	329	279	203	118	159	207	237	232	192	132	52	337	290	1066	2293	3653	302	51	847
58221	1990	5.59112	290	345	358	373	368	332	295	261	106	163	222	252	251	198	133	78	414	1178	1015	3515	1014	462	54	797
58221	1991	6.01667	274	322	351	385	342	350	280	257	97	152	210	249	233	190	120	57	252	1108	3875	3276	755	1841	9	33
58221	1992	4.94967	311	343	383	380	370	316	305	231	118	167	204	246	230	190	102	47	216	191	343	1127	1046	1494	1292	126
58221	1993	4.98997	330	323	356	362	345	330	300	232	109	158	217	234	223	193	128	51	255	1027	1466	1663	1769	200	359	1112
58221	1994	5.6274	331	360	368	391	392	347	300	266	124	179	211	263	248	187	123	88	621	348	1025	925	303	783	1093	214
58221	1995	5.54003	255	341	362	368	356	385	302	252	104	166	211	251	247	193	136	48	656	1882	1743	1729	1591	215	352	2
58221	1996	7.62393	298	329	369	369	369	318	292	184	101	163	220	246	243	200	133	59	376	460	1872	1884	383	785	696	1584
58221	1997	5.77095	305	355	383	357	352	347	317	215	113	177	217	247	246	174	139	62	634	248	1118	2429	806	1086	186	739
58221	1998	5.66097	334	307	348	376	361	345	334	277	134	165	211	265	245	201	147	86	1241	1489	2728	2046	1779	7	332	51
58221	1999	5.20913	271	349	368	366	361	364	277	231	118	170	213	242	231	211	134	61	499	367	717	1730	1128	200	1512	152
58221	2000	5.3728	297	372	341	362	346	331	298	224	122	177	218	256	246	197	144	54	86	496	3868	931	1067	1560	886	700
58221	2001	5.83074	295	354	363	385	356	317	284	214	112	189	221	263	233	191	139	60	553	47	770	824	1502	0	211	136
58221	2002	5.83366	298	341	366	392	369	358	344	247	126	158	228	251	237	195	135	64	496	1775	1273	3473	1543	318	514	25
58221	2003	6.43053	296	328	355	388	399	332	283	293	109	168	215	245	244	204	123	66	809	339	1586	3822	1908	674	966	534
58221	2004	8.06316	350	325	366	377	371	328	282	280	130	170	212	259	242	195	132	82	334	737	991	1103	1177	654	53	353
58221	2005	7.32955	336	340	386	376	374	357	267	242	135	171	238	253	238	209	137	97	558	571	845	4100	2393	900	0	191
58221	2006	7.84821	315	341	391	362	365	311	305	276	126	170	226	256	253	184	164	91	918	906	1561	3782	1374	951	22	1144
58221	2007	7.63233	287	356	360	369	369	343	307	217	119	188	218	241	254	202	145	67	346	967	1285	5126	2068	1451	322	182
58221	2008	7.42483	291	336	326	353	341	336	279	242	119	179	206	251	237	200	151	69	1551	927	861	2904	3071	327	266	132
58221	2009	7.47825	287	336	372	365	351	316	304	260	114	161	221	241	237	195	146	35	270	737	1846	3791	884	1475	107	825
58221	2010	7.4997	246	329	360	363	383	345	270	227	85	166	206	252	251	204	126	67	1009	321	841	967	1393	1861	119	44
58314	1980	3.72115	210	272	295	300	284	259	224	185	91	153	204	227	217	158	125	59	824	917	3102	3559	3370	955	730	120
58314	1981	4.27656	206	277	302	329	316	256	187	131	112	150	195	242	234	168	103	52	956	378	1856	2606	1518	1408	1648	1305
58314	1982	5.19948	208	289	288	305	299	246	231	153	101	166	199	230	230	178	136	83	979	817	1434	2566	2810	668	536	996
58314	1983	4.69844	215	270	277	307	325	281	208	169	116	173	199	225	214	187	130	42	1111	1356	3130	2601	1155	1903	3635	191
58314	1984	5.87109	200	244	298	321	323	266	221	165	105	148	209	239	229	176	120	77	866	1254	1715	1466	3236	1957	664	759
58314	1985	5.47402	234	259	277	322	329	256	199	161	113	176	199	232	234	187	127	50	885	1790	1017	3351	1410	2058	2632	666
58314	1986	5.46447	207	280	291	302	320	277	214	139	115	160	210	227	214	166	98	54	1190	825	1896	3710	707	632	587	603
58314	1987	5.50381	217	267	278	308	327	282	230	156	97	162	181	231	233	173	134	57	1958	1878	1598	2344	2111	815	1225	1539
58314	1996	6.44544	204	259	291	311	315	277	225	134	94	161	210	238	234	192	124	66	450	659	2879	3435	1361	665	1044	1237
58314	2004	7.13649	258	272	295	346	313	283	236	197	130	169	202	238	233	184	117	69	1096	2023	2044	1013	3770	231	22	478
58314	2005	6.57448	269	274	333	338	299	284	225	185	135	175	224	251	231	204	127	92	1173	1573	1308	1979	2807	4644	32766	1554
58314	2006	7.19807	240	283	325	335	338	263	252	176	127	170	217	255	244	174	154	84	1375	992	270	3572	1531	2211	147	733
58314	2007	7.37414	229	304	289	328	323	278	230	173	106	174	206	241	241	185	129	37	1367	798	1359	2489	1607	291	416	320
58314	2008	7.78829	231	290	282	330	314	276	229	172	115	162	201	238	227	198	134	53	527	1059	1505	3906	3761	375	1029	566
58314	2009	7.62005	231	268	318	331	306	266	255	132	108	148	212	236	233	194	125	28	928	1575	2138	1473	3472	535	122	1440
58314	2010	7.69253	192	261	300	319	327	271	216	195	82	157	195	243	235	202	110	50	1890	1114	1293	2290	2616	2813	445	101
58321	1983	5.53448	206	264	271	302	324	284	207	163	121	181	204	236	237	201	138	60	842	1112	1598	1759	665	1346	2526	48
58321	1984	6.17116	193	245	289	321	330	265	219	163	108	158	220	250	244	185	130	87	394	690	3324	436	1208	1164	431	567
58321	1985	5.52974	220	254	278	318	334	269	203	149	117	181	209	245	245	196	134	60	627	1365	466	1793	254	1166	2294	431
58321	1986	5.23933	204	277	289	305	320	278	212	140	121	177	219	239	235	190	120	66	656	512	1648	2388	206	502	276	595
58321	1987	5.6164	202	260	272	300	317	278	226	149	111	172	192	236	242	189	146	69	1366	1797	962	2991	2036	83	609	1155
58321	1988	4.57822	215	256	294	344	307	262	213	180	121	174	218	265	233	183	135	53	320	1846	712	1508	1014	800	167	2
58321	1989	4.18222	196	243	283	300	297	260	228	138	126	162	207	238	231	192	133	60	920	1080	1906	2368	3494	327	143	1393
58321	1990	4.52963	197	255	308	341	328	277	229	178	110	168	228	256	249	201	135	81	532	728	1153	848	510	360	119	825
58321	1991	5.20231	185	242	284	317	308	275	233	170	107	162	218	253	235	193	125	63	768	842	2947	4481	1811	765	15	29
58321	1992	5.03552	226	272	291	333	317	260	211	164	125	178	208	242	234	192	108	50	435	245	838	1495	770	997	617	200
58321	1993	5.31354	213	239	298	302	294	278	219	140	118	160	215	241	229	198	136	64	480	1404	1660	975	1054	803	367	828
58321	1994	5.17706	212	288	289	346	337	285	224	174	136	195	220	268	256	197	128	96	960	1383	1212	660	413	1188	311	320
58321	1995	4.68254	195	266	286	329	329	293	226	169	114	177	213	259	255	201	144	56	446	1005	1756	429	519	37	480	0
58321	1996	8.0262	200	259	283	304	318	282	222	132	110	172	220	248	246	203	140	71	270	633	2264	3085	684	263	787	1400
58321	1997	4.7666	208	289	310	318	325	274	251	152	122	192	220	249	248	180	138	63	690	470	583	537	759	405	262	806
58321	1998	5.26998	231	250	289	331	325	296	245	200	149	175	217	266	251	203	145	94	2005	1499	1257	1116	2309	54	170	19
58321	1999	4.88189	210	267	277	304	300	293	213	153	128	181	214	240	234	215	143	71	913	948	2555	335	1808	439	1467	305
58321	2000	5.16807	234	294	301	342	320	280	209	134	134	186	226	265	249	203	149	62	274	512	2165	514	1424	966	1084	796
58321	2001	6.00588	209	289	291	351	309	288	225	168	119	192	223	271	240	196	147	67	930	56	597	748	1941	33	282	391
58321	2002	6.1658	214	239	311	328	311	287	239	162	137	168	238	260	243	205	146	79	806	1349	2176	1213	1226	286	525	58
58321	2003	6.05865	199	261	309	327	312	294	219	154	126	181	227	252	246	209	127	76	1460	665	1484	3823	1274	537	939	1156
58321	2004	7.64171	233	262	289	333	318	279	233	180	126	167	209	253	243	194	129	76	725	1059	2552	647	1114	687	44	623
58321	2005	6.60192	249	264	322	325	296	284	222	179	137	174	231	253	237	212	135	99	717	870	443	2720	2126	1349	32766	842
58321	2006	7.65868	225	266	311	326	336	266	253	174	127	175	228	260	254	190	166	91	1559	945	395	1824	1547	884	65	827
58321	2007	7.06702	220	296	291	323	332	283	231	168	123	193	220	252	255	207	150	69	1209	570	414	1956	1468	1185	292	269
58321	2008	7.42871	216	286	279	331	313	285	233	166	124	185	212	254	242	213	156	72	594	725	2038	1623	1777	56	504	283
58321	2009	7.54766	226	275	317	327	313	278	262	123	127	170	229	254	248	210	155	46	649	1194	1602	1286	915	193	128	1156
58321	2010	7.61722	182	264	297	316	334	277	221	186	99	175	219	254	256	212	133	73	1607	917	1065	3405	1505	1857	277	80
58424	1980	5.11362	200	262	290	310	276	255	224	181	114	176	223	244	229	192	157	99	1170	1162	4563	1965	5067	704	1135	160
58424	1981	5.18943	201	266	305	328	325	261	186	133	134	174	223	259	257	199	126	75	1380	469	2851	4097	1705	949	1977	1479
58424	1982	5.32431	204	277	281	314	308	254	240	156	120	189	217	246	245	197	165	103	1156	1034	925	2856	1514	623	273	1209
58424	1983	5.79075	204	266	278	312	333	287	213	165	130	192	214	248	256	222	159	86	2338	3460	3351	3635	53	1761	3715	245
58424	1984	6.3626	190	244	296	325	326	272	224	175	121	170	229	259	257	201	153	105	1238	1043	2711	1798	536	1927	434	231
58424	1985	5.51274	218	260	283	327	335	281	211	164	134	199	221	258	262	217	154	85	1396	2259	603	1723	8	1098	771	563
58424	1986	5.94275	196	273	286	321	320	275	216	142	135	189	226	256	248	200	138	85	2491	916	6370	868	656	904	929	423
58424	1987	5.77236	202	260	276	307	327	277	232	157	119	184	205	245	256	207	164	91	1768	1482	1476	2598	2544	86	858	482
58424	1988	5.37865	219	258	295	353	312	262	223	179	135	186	229	275	243	201	155	78	383	3081	2002	95	2594	1891	232	0
58424	1989	5.49967	195	242	288	314	304	267	222	150	136	175	219	248	248	208	152	83	2720	2297	2511	3109	865	1037	1071	1155
58424	1990	5.70692	201	253	308	350	328	272	225	180	126	178	237	273	256	210	150	103	3465	1927	1872	943	1347	1345	155	994
58424	1991	6.06796	191	249	292	324	314	271	226	169	121	176	227	258	248	206	143	82	2480	2301	2580	4110	2131	1146	50	290
58424	1992	5.88117	226	256	284	327	324	271	220	170	140	184	216	254	252	206	129	70	1799	1403	2751	329	418	604	112	318
58424	1993	5.49842	213	238	295	302	298	278	218	152	137	174	227	248	240	208	151	80	768	2137	2327	1411	871	1521	488	1763
58424	1994	5.60096	214	292	293	347	345	278	226	179	148	207	228	277	267	208	146	113	1296	1189	2913	374	408	897	303	249
58424	1995	5.5029	192	261	277	336	330	295	226	165	129	190	223	268	262	223	160	83	2282	3903	2422	1527	707	25	1326	0
58424	1996	4.14658	198	258	288	312	319	290	226	142	120	188	228	251	260	223	159	91	791	629	4908	7097	1251	87	1054	621
58424	1997	5.72942	213	288	302	317	318	267	243	159	138	207	228	256	258	199	159	85	623	1684	1314	1495	1908	166	472	1354
58424	1998	5.74969	240	261	285	332	334	291	242	199	162	194	225	272	268	219	170	120	2071	1341	4151	2369	314	244	411	93
58424	1999	5.38639	209	265	277	302	304	298	223	162	141	192	220	247	249	232	164	89	1591	1741	8732	1741	3856	281	776	220
58424	2000	5.55019	225	287	303	351	322	283	215	143	145	197	235	275	258	217	163	79	836	2432	1226	176	1352	480	915	832
58424	2001	6.16247	210	282	288	353	305	287	235	176	131	199	229	278	240	220	169	92	2377	653	1973	207	2853	0	914	313
58424	2002	6.10493	218	238	319	331	310	285	238	172	144	179	247	268	251	220	160	98	1983	1683	1985	569	1558	100	632	317
58424	2003	5.94702	203	260	304	345	328	293	229	160	137	195	235	273	262	225	148	94	2335	1396	1463	1485	2341	139	520	832
58424	2004	5.7652	240	269	290	343	321	281	238	191	149	189	224	269	255	212	155	105	1011	2185	2579	865	1188	425	1	1067
58424	2005	5.38	255	275	324	338	307	297	230	184	157	201	248	271	251	233	159	121	1128	747	2624	1745	1883	884	0	1296
58424	2006	5.89399	233	273	313	335	346	274	251	177	147	195	240	272	270	206	186	114	1040	1052	1850	2204	588	426	540	694
58424	2007	5.7642	222	296	298	338	336	278	234	171	138	210	235	270	264	217	167	93	1390	1900	2634	1564	1496	505	158	250
58424	2008	6.23044	219	291	286	342	320	295	238	167	145	202	226	268	258	230	169	97	1067	1293	1529	1789	1491	146	720	844
58424	2009	6.31546	228	281	314	330	321	283	253	126	145	186	237	264	259	224	172	58	1693	1352	3294	1933	408	386	143	1611
58424	2010	6.19997	182	262	286	322	336	282	214	184	110	185	222	258	264	223	147	97	2155	1056	1702	7279	2083	1376	757	75
53898	1980	3.887	200	279	320	315	297	271	206	162	76	151	203	218	206	153	104	36	211	510	914	1406	624	486	470	36
53898	1981	4.72798	229	293	315	319	307	269	197	107	100	145	200	233	216	161	79	3	13	0	664	2100	1276	261	64	65
53898	1982	4.6571	230	302	316	309	295	253	229	128	97	162	189	217	217	150	110	28	57	464	381	1524	3027	311	143	145
53898	1983	5.58611	227	271	318	317	312	274	190	149	105	156	198	218	214	175	103	21	529	773	226	858	329	1217	867	7
53898	1984	5.34668	205	260	305	299	305	247	218	136	99	144	197	211	212	154	83	34	103	540	869	1615	2822	519	79	122
53898	1985	5.46864	223	244	324	328	302	236	203	132	99	146	209	231	221	155	103	23	4	872	233	439	1370	1593	592	3
53898	1986	5.86972	220	278	322	325	312	280	200	114	104	152	205	227	205	161	90	23	23	670	667	421	231	191	364	48
53898	1987	5.54887	217	269	295	328	315	286	214	111	98	160	193	233	220	177	113	21	155	263	1171	150	2074	267	748	270
53898	1988	5.92818	227	263	329	297	293	278	215	164	105	156	211	224	218	171	112	25	0	859	137	2095	1787	43	87	0
53898	1989	6.32771	220	272	310	301	297	267	230	122	113	151	204	225	212	167	105	31	157	434	902	2512	588	81	11	133
53898	1990	6.03371	208	263	315	320	309	272	232	137	98	153	203	238	221	172	103	44	205	827	483	2334	1392	471	30	272
53898	1991	6.26812	205	253	311	329	309	276	224	145	95	150	200	232	216	177	92	22	233	596	401	1716	698	578	71	56
53898	1992	6.42593	233	269	312	334	300	258	201	130	113	155	195	232	218	165	81	14	24	588	204	750	975	519	177	149
53898	1993	7.02365	221	254	321	300	297	276	213	90	103	148	204	214	212	173	103	12	432	174	1198	1414	1583	267	689	751
53898	1994	7.10302	226	291	316	330	317	281	214	113	119	167	216	245	236	167	99	43	637	445	1095	3677	577	86	616	462
53898	1995	7.1783	210	270	319	311	295	255	212	165	100	157	207	227	222	160	118	34	76	29	546	1513	1504	43	361	2
53898	1996	5.20556	199	271	316	310	288	267	210	115	99	159	208	232	220	174	111	30	375	238	359	1516	2064	326	190	189
53898	1997	7.88785	203	273	328	344	331	261	239	104	104	161	207	244	232	152	100	32	244	106	100	846	284	649	62	206
53898	1998	8.4357	215	248	322	321	309	307	231	149	123	153	212	238	221	192	128	40	559	1050	2288	1653	2499	3	17	0
53898	1999	7.50012	218	273	314	320	308	277	206	150	115	162	214	236	222	190	108	40	170	113	700	1218	851	245	450	60
53898	2000	7.51377	230	280	324	321	309	276	183	100	110	168	216	239	230	170	110	21	268	77	218	4710	101	1116	859	179
53898	2002	8.27586	207	256	324	325	314	276	204	119	84	128	189	223	211	138	85	-2	185	723	454	675	585	485	87	0
53898	2003	6.46018	197	262	317	303	286	256	205	101	84	146	191	216	203	166	85	24	350	239	648	1016	2157	1199	1211	143
53898	2004	8.42105	226	267	305	308	290	277	213	137	93	139	188	222	206	157	78	20	176	648	695	2028	1642	405	31	350
53898	2005	7.56757	240	257	346	320	306	267	210	165	96	144	206	231	215	167	92	29	30	536	520	1140	744	2122	157	27
53898	2006	7.75	215	263	338	310	300	273	243	144	92	145	203	236	216	158	117	29	287	622	680	912	999	566	17	326
53898	2007	8.71795	214	283	320	314	306	277	194	137	85	151	197	221	217	161	101	17	48	553	520	830	1580	351	144	11
53898	2008	9.45946	215	273	309	310	306	270	232	153	96	155	195	223	221	163	104	20	603	422	1119	1832	396	328	28	21
53898	2009	7.94872	216	270	351	319	299	253	241	72	92	148	204	223	209	157	104	-18	339	812	284	1513	1878	1123	160	418
53898	2010	9.23077	181	270	326	330	294	259	207	160	65	153	202	239	217	172	96	19	227	193	191	1169	2429	1487	65	0
57067	1980	4.86523	210	264	288	291	285	252	201	166	68	122	172	195	187	133	87	35	435	712	1594	1586	666	653	1017	81
57067	1981	5.66251	210	277	307	307	277	237	170	104	76	109	173	213	198	140	60	3	434	64	884	2229	1103	896	205	309
57067	1982	4.50001	202	276	297	299	269	222	216	116	63	120	160	196	188	137	97	26	311	366	523	2329	1783	780	259	225
57067	1983	6.01958	206	249	275	286	281	249	177	147	76	120	168	191	187	151	97	17	562	709	776	1863	1519	1188	1928	304
57067	1984	5.09999	204	246	283	278	295	207	201	125	87	123	166	194	193	133	67	39	366	514	530	2023	1193	3227	287	410
57067	1985	4.32637	225	235	288	324	302	218	187	139	74	132	169	202	212	134	76	3	255	1207	428	1069	510	1424	1400	82
57067	1986	4.46922	206	275	300	316	311	259	192	117	81	121	179	199	192	132	62	14	206	357	425	631	760	735	686	79
57067	1987	5.19145	212	244	261	310	307	273	210	133	73	130	162	197	191	142	91	16	334	1533	1568	431	1523	545	587	180
57067	1988	5.13145	218	252	312	304	282	253	183	164	68	132	172	215	196	149	93	4	286	755	121	1086	1223	729	799	8
57067	1989	6.06061	205	246	282	290	271	245	214	116	85	119	165	200	192	147	82	18	434	718	518	2132	1774	556	204	345
57067	1990	4.31695	193	254	291	315	312	273	207	161	68	121	166	212	192	151	89	35	501	455	1312	955	384	392	256	355
57067	1991	4.35975	203	234	287	328	301	262	212	144	71	112	175	207	188	142	61	-6	323	927	609	572	782	536	72	129
57067	1992	4.18888	230	254	278	318	297	225	183	135	77	124	156	197	193	142	59	-4	447	870	876	954	1143	1538	534	157
57067	1993	6.42833	216	223	290	296	280	268	197	115	72	105	159	198	182	132	65	-1	566	747	1408	530	934	498	186	775
57067	1994	6.69037	214	285	285	314	314	246	191	153	82	120	172	208	202	129	61	30	864	44	1628	1669	327	494	778	110
57067	1995	4.43462	213	279	323	331	292	254	190	151	64	127	173	213	202	142	89	-1	299	229	255	1257	1580	320	859	31
57067	1997	3.38571	206	270	306	320	336	255	225	127	75	125	154	203	194	119	53	10	506	409	386	1052	570	768	161	248
57067	1998	4.59406	233	232	299	315	294	283	217	186	102	123	171	219	199	153	95	21	390	1497	521	1815	2774	178	271	23
57067	1999	3.83122	232	254	289	314	319	271	188	145	92	124	177	197	194	170	87	21	446	533	656	434	401	672	643	209
57067	2000	4.02275	238	293	288	309	287	244	173	127	83	129	177	215	190	144	93	13	192	339	1289	1198	1167	837	633	174
57067	2001	3.98421	210	278	308	325	291	243	197	145	72	127	177	208	188	151	95	8	499	448	963	1135	571	338	715	24
57083	1980	4.07367	196	277	304	312	299	271	210	168	79	144	199	220	205	157	111	46	380	611	1066	1135	620	600	1076	15
57083	1981	3.1125	227	300	318	326	302	267	194	110	89	141	200	238	221	161	88	14	91	20	657	1557	1213	484	43	287
57083	1982	2.9679	223	296	313	309	291	254	228	132	86	160	189	217	216	151	115	39	127	661	479	1122	2409	388	336	236
57083	1983	4.12603	222	271	305	307	302	274	191	156	105	156	194	216	213	183	113	30	694	1641	887	1401	2062	2014	856	43
57083	1984	3.89431	206	260	307	294	301	239	219	139	98	141	201	212	218	159	95	48	155	469	645	2439	1841	2166	231	418
57083	1985	2.81241	226	247	319	331	302	236	201	144	92	153	206	230	223	153	93	31	80	2274	94	587	1439	1562	820	17
57083	1986	4.54273	220	290	323	328	312	271	205	121	101	146	206	227	208	151	82	29	105	738	23	483	743	614	711	34
57083	1987	4.30478	215	265	288	324	323	290	222	131	85	156	184	226	223	166	108	21	162	272	1319	564	1396	333	986	174
57083	1988	3.43483	223	264	333	312	293	270	210	171	91	152	205	228	215	160	107	21	245	330	22	1344	1166	370	462	0
57083	1990	4.47825	207	264	308	322	308	274	230	159	90	146	195	235	217	169	99	48	394	658	1810	1012	1202	551	9	464
57083	1991	4.07114	205	246	305	332	306	280	227	154	82	138	200	238	207	162	85	17	215	917	624	670	652	398	28	211
57083	1992	3.96774	235	268	303	332	297	249	206	152	100	145	185	229	214	160	73	22	171	1479	393	1098	1385	1534	131	107
57083	1994	3.2	226	299	311	328	315	278	216	144	110	167	210	243	232	159	90	46	981	424	1882	1936	542	54	604	349
57083	1995	3.8	214	282	323	319	300	263	211	171	89	152	202	228	222	151	114	25	135	125	419	2069	1537	113	880	22
57083	1996	6.48447	201	271	322	311	296	260	214	119	90	151	203	233	218	169	100	33	351	176	153	1335	1867	1266	495	316
57083	2004	6.23116	244	281	311	316	287	269	213	155	117	162	198	230	215	164	103	53	118	788	1066	2645	1217	1002	39	401
57083	2005	6.4557	250	264	345	309	295	257	205	173	119	161	222	238	222	178	114	66	133	565	1329	2144	1180	1333	353	49
57083	2006	6.79612	239	275	334	310	304	265	250	163	112	163	220	243	229	169	142	62	370	655	829	1819	1621	500	0	587
57083	2007	6.03896	228	305	312	306	306	276	207	156	115	184	213	227	229	177	121	43	158	247	559	1529	2285	46	186	90
57083	2008	6.76471	226	294	314	309	310	266	227	162	113	178	212	231	233	176	128	59	908	594	246	3097	585	644	133	129
57083	2009	6.52941	226	274	348	322	305	255	250	110	116	170	229	240	221	175	132	13	492	829	498	1252	2702	804	96	467
57083	2010	6.77165	198	275	326	330	305	260	220	182	91	174	220	251	231	183	114	47	546	216	187	1526	1786	1411	28	15
57290	1980	2.55006	197	263	293	296	288	265	209	179	85	140	200	222	217	167	124	66	362	1375	2233	985	2261	429	945	22
57290	1981	3.82481	211	289	314	332	301	260	185	115	99	140	200	247	227	166	103	43	606	43	1674	1955	1771	476	1057	728
57290	1982	3.37483	205	286	314	304	285	242	227	132	85	154	197	223	219	161	124	59	351	659	423	6189	8010	750	209	729
57290	1983	3.44828	211	273	294	304	311	272	195	166	104	155	197	225	215	186	119	47	394	836	1472	1882	2044	1291	2741	94
57290	1984	3.92122	210	251	304	294	309	249	217	149	90	144	210	222	226	168	109	62	316	848	2226	3833	2324	3679	365	577
57290	1985	3.04181	218	246	314	326	310	243	191	149	92	156	201	230	232	162	109	47	748	954	341	964	1476	727	1817	146
57290	1986	2.63914	215	286	318	314	326	282	208	125	108	152	213	226	208	168	93	36	284	529	609	827	490	1873	648	90
57290	1987	2.06296	207	261	281	309	312	289	228	142	80	150	182	230	229	173	121	45	566	1217	1493	2766	1782	777	1130	224
57290	1988	2.71667	220	259	324	345	305	269	205	181	94	155	206	243	220	164	116	32	53	1203	256	912	851	822	552	0
57290	1990	3.74973	202	257	310	330	313	284	237	162	85	142	198	241	227	180	123	61	528	1253	2336	1784	1166	526	84	762
57290	1991	4.6	199	233	293	336	295	270	235	169	81	136	205	242	215	169	103	34	426	2457	1431	984	1566	1647	21	122
57290	1994	6.7	222	309	311	349	318	273	216	151	104	170	208	244	230	167	104	67	505	67	1238	418	1895	579	693	608
57290	1995	4.6	205	285	318	322	304	273	217	168	86	156	212	238	229	169	126	47	502	205	728	2544	1700	206	1176	0
57290	1996	7.21984	201	266	307	306	303	269	222	112	90	154	206	235	223	179	114	46	284	353	2547	2415	1614	1921	1306	1442
57290	2000	5.59091	241	294	298	317	307	266	184	119	117	174	212	244	230	180	123	40	42	707	3363	5125	712	3137	1568	366
57290	2001	4.58333	211	298	319	346	307	279	223	160	102	175	220	242	227	180	133	57	137	140	450	2711	79	50	447	36
57290	2002	2.17	208	243	322	313	308	274	231	157	113	151	224	235	225	169	116	48	759	1192	2728	1791	214	389	194	130
57290	2004	6.08812	246	286	312	326	287	269	213	168	124	164	208	237	213	168	111	64	19	667	855	1674	1638	822	96	353
57290	2005	6.11063	243	259	331	308	290	260	209	175	123	163	226	239	220	185	122	85	971	1156	1127	3978	4016	1606	268	213
57290	2006	6.40362	230	278	334	312	315	259	250	166	114	169	224	244	233	167	148	77	977	588	1038	4183	703	1600	58	893
57290	2007	6.09486	223	306	298	300	308	275	210	159	117	186	214	230	236	178	127	57	157	2375	1309	4347	815	424	243	156
57290	2008	6.30345	213	289	302	298	307	263	219	159	114	177	208	234	229	181	135	73	1179	1112	152	3472	1996	312	505	86
57290	2009	6.38823	217	267	331	316	306	258	253	111	114	162	227	240	227	184	149	25	647	1157	651	832	2895	604	122	653
57290	2010	6.46341	190	260	311	318	321	266	227	188	97	169	213	248	237	191	126	73	571	1493	799	2377	796	1271	67	74
57297	1982	2.84986	206	282	291	301	282	236	222	137	111	184	204	233	222	169	138	79	535	1023	312	5359	4868	634	459	735
57297	1983	3.44828	215	266	283	295	311	275	194	168	128	176	205	232	229	195	125	65	500	930	1536	3235	1669	1505	2320	114
57297	1984	3.73251	205	244	292	298	311	254	212	149	112	162	216	231	231	177	125	77	552	1224	1889	2314	1100	1887	497	1079
57297	1985	3.7312	224	248	282	315	313	244	189	156	124	169	205	237	237	171	120	62	833	1511	698	1610	401	954	1380	126
57297	1986	6.69167	211	276	300	295	316	279	210	130	123	169	216	225	220	177	105	56	336	1302	861	2428	328	1245	601	329
57297	1987	6.23	210	259	275	303	308	279	227	143	107	164	183	229	239	189	137	62	918	1584	1533	1946	3825	900	786	409
57297	1988	5.31192	228	252	304	339	303	260	204	189	124	168	215	258	224	173	121	59	171	1521	155	1192	1804	1801	395	31
57297	1989	5.68588	201	249	282	305	288	255	230	132	119	154	198	229	222	176	129	50	843	755	1957	753	3468	707	293	700
57297	1990	7.20833	204	257	305	325	317	285	233	171	115	169	218	250	234	190	135	77	967	963	1220	1014	576	429	275	991
57297	1994	7.81667	217	294	288	342	319	266	215	163	128	186	210	252	238	175	111	80	1166	1006	1230	828	1971	370	719	824
57297	1995	7.63333	206	272	296	325	310	275	218	170	104	174	213	245	235	177	128	59	1226	1200	1090	2641	1758	155	1828	0
57297	1996	4.61194	201	264	292	300	303	269	222	120	105	165	211	237	228	183	121	51	330	660	3000	3384	863	1161	789	1867
57297	1997	8.36667	214	289	308	315	331	261	256	150	115	180	203	234	234	158	130	52	433	568	1019	2495	224	849	325	1038
57297	1998	1.36667	235	243	297	330	308	291	240	192	140	158	213	255	235	187	130	86	1236	2184	395	2006	3643	218	253	16
57297	2000	6.15909	244	284	296	322	302	263	190	123	122	179	206	245	229	179	120	39	95	1165	4456	2111	2023	2210	1855	475
57297	2001	7.5	215	292	308	353	324	292	222	168	107	178	216	250	226	180	128	53	255	357	251	217	453	23	984	58
57297	2004	7.43574	249	273	295	329	286	270	213	178	139	172	203	245	217	176	112	71	201	1121	1394	1276	2907	767	123	473
57297	2005	7.35807	252	258	321	310	282	263	206	176	138	171	229	243	221	189	122	92	1318	1315	1214	4075	2592	1159	635	282
57297	2006	8.49493	232	273	320	313	314	253	242	163	126	176	224	250	238	167	149	85	1444	818	1362	1441	717	2138	269	640
57297	2007	8.90571	227	297	290	305	310	272	215	168	130	196	216	235	243	184	134	60	689	1420	1178	7022	1626	141	335	199
57297	2008	9.32196	222	287	292	299	307	263	219	165	125	188	212	240	233	186	140	72	1620	847	942	3721	3193	417	622	83
57297	2009	9.27744	217	256	316	312	299	254	248	116	120	160	223	244	227	185	150	34	1061	1436	1477	520	1381	606	353	696
57297	2010	9.21439	190	258	294	312	317	255	217	192	103	172	213	250	241	193	123	80	1096	809	693	3460	1457	1090	273	109
58457	1980	4.23905	200	254	300	323	280	256	223	186	109	159	222	249	229	190	149	103	1034	1213	1724	2007	3133	856	1043	248
	1981	5.25859	196	260	290	330	322	254	204	138	127	159	211	251	247	191	130	78	1116	1158	480	1252	1668	1063	1608	2463
	1982	4.60324	197	280	275	312	315	262	239	170	111	181	203	239	242	195	163	106	1117	1352	1100	2641	1867	966	298	1398
	1983	7.05827	207	264	266	319	332	290	217	171	127	180	203	242	240	217	154	79	2169	2397	3570	1828	556	1738	2943	122
	1984	7.78359	185	244	295	338	325	277	228	186	109	162	221	253	250	200	146	108	1119	1336	4407	1039	2010	921	650	602
	1985	6.63804	220	262	281	333	324	285	224	172	122	186	208	248	246	217	158	85	419	971	1322	1674	1068	1113	1152	741
	1986	7.39164	194	265	284	331	327	270	216	156	120	167	217	249	240	190	130	88	2207	1492	2096	1050	1152	1881	1056	438
	1987	6.50409	205	252	277	318	335	268	236	171	106	164	192	240	247	192	166	100	2000	1071	1616	2970	1121	2299	961	452
	1988	6.67842	212	251	295	358	308	266	230	180	118	169	217	261	235	199	152	69	632	1468	2007	1107	2574	2374	72	19
	1989	7.21974	192	239	291	302	310	262	232	163	122	163	210	237	242	205	144	85	1594	1970	1566	1770	1532	3466	246	213
	1990	7.33192	206	260	307	351	331	264	219	188	119	168	226	261	251	206	146	104	1198	1407	1524	1193	3277	2086	597	1245
	1991	8.16915	193	254	282	340	318	276	228	172	113	165	214	251	239	205	142	78	1686	1700	2045	1921	900	1745	271	429
	1992	6.87632	220	254	276	326	309	278	222	172	124	164	197	241	246	209	132	70	534	1521	2051	1189	1898	1688	25	169
	1993	7.78817	206	237	295	310	310	281	218	172	122	164	218	240	236	203	145	97	979	1677	2863	2693	2264	1673	928	812
	1994	7.82874	208	287	289	363	345	285	228	189	138	192	217	270	259	200	146	117	1051	916	4962	52	1377	365	760	613
	1995	8.26968	189	255	267	333	352	294	229	166	116	166	204	252	256	213	151	72	1887	1730	3028	1960	1125	326	1219	54
	1996	5.99955	190	253	301	318	331	291	236	165	98	167	219	241	249	215	156	95	741	330	3388	2816	1359	339	948	795
	1997	8.22955	216	291	300	320	318	271	247	173	126	187	217	244	248	196	150	91	849	738	1227	4326	1942	259	521	1583
	1998	8.35744	245	262	282	344	344	278	241	202	151	184	215	263	257	203	173	114	1380	1558	1762	1928	445	1850	307	250
	1999	7.39193	209	265	264	299	314	304	234	168	125	174	201	234	240	222	161	87	1367	1574	6110	1693	3464	266	603	296
	2000	6.89984	222	287	300	343	328	288	227	148	130	181	216	255	249	210	165	87	903	826	1682	1089	1283	471	978	1186
	2001	7.73966	210	268	284	351	304	279	240	176	122	179	215	264	236	209	160	87	888	968	4088	1023	3902	446	349	404
	2002	7.98017	220	240	307	322	306	284	238	173	137	173	227	241	240	210	150	89	2062	1539	1317	2188	2828	853	871	770
	2003	6.53356	207	253	294	365	346	308	237	174	130	177	214	269	257	225	143	95	1154	885	1161	814	484	437	324	437
58633	1980	4.4525	201	265	314	342	297	271	245	204	115	173	235	252	235	192	152	103	1799	2242	1659	1410	2522	603	993	206
	1981	5.67996	211	260	293	330	338	265	215	144	143	165	216	249	257	201	142	84	2225	2061	1271	807	822	799	1453	1550
	1982	5.20211	218	276	273	324	329	270	248	173	119	187	208	244	247	203	164	114	1167	1201	3077	1304	1016	887	971	963
	1983	5.59132	217	269	283	324	336	296	236	184	137	191	219	247	242	223	171	83	4293	3137	3997	4234	847	2885	1187	96
	1984	5.56099	200	255	304	340	325	282	226	196	129	173	230	250	249	204	144	106	1913	1951	1635	1216	797	968	922	520
	1985	5.59948	228	282	290	334	332	289	243	180	132	198	214	246	245	216	163	86	538	2294	2309	1180	693	1136	470	816
	1986	4.86963	207	285	298	343	340	289	224	167	135	183	227	251	246	197	139	99	3072	1762	1199	750	57	641	1285	332
	1987	5.81388	219	259	282	332	337	275	236	184	122	178	201	250	248	196	173	111	2119	1661	4217	1610	774	1414	1017	1426
	1988	4.46881	217	255	299	363	328	267	239	187	124	180	225	264	245	201	158	65	926	3126	2291	218	635	1154	62	37
	1989	5.65586	202	248	295	313	320	278	234	178	135	179	214	240	243	214	149	91	2331	3505	4549	3833	837	1721	481	256
	1990	4.41837	209	261	307	353	331	276	224	196	129	170	224	259	248	210	142	106	2234	1947	3198	221	784	749	708	1663
	1991	5.47549	208	267	302	351	329	288	231	182	131	179	231	258	240	210	144	79	3120	2527	1123	528	584	607	478	432
	1992	5.56476	233	261	288	326	323	290	228	182	142	174	206	236	247	217	128	71	1144	1681	3315	4352	1205	1391	21	248
	1993	5.72368	216	258	290	315	325	293	228	190	131	182	222	242	248	206	141	102	1488	3091	5933	3616	1250	776	588	674
	1994	5.56077	227	291	300	360	345	282	236	207	151	192	219	261	252	201	140	120	2360	1979	5984	110	1244	686	292	94
	1995	6.12234	199	260	267	333	342	306	247	181	131	172	206	245	247	212	159	81	5179	3042	5853	1245	411	64	561	100
	1996	5.61724	194	261	315	331	335	300	248	188	104	175	228	248	249	215	155	107	1522	1021	1667	1443	1383	60	416	388
	1997	6.05053	215	289	299	322	319	271	250	182	133	187	214	240	246	197	152	95	2168	926	2147	4133	1220	411	470	3061
	1998	6.38845	266	275	278	330	347	286	253	206	164	196	216	252	251	198	167	113	2539	1361	5623	3228	850	650	786	307
	1999	5.9451	219	263	288	311	314	312	250	179	135	175	219	241	241	221	170	92	2255	2059	2882	1823	2834	468	278	158
	2000	5.90491	214	290	293	346	324	294	234	164	139	185	211	252	244	205	170	92	1442	1979	3593	615	2046	343	1468	1066
	2001	6.68546	217	275	284	348	303	279	252	178	134	187	218	258	238	204	160	79	1432	1122	3244	768	1858	314	375	881
	2002	6.82043	234	257	319	326	311	284	239	180	135	181	226	239	236	202	146	90	3863	2072	3493	3158	2641	960	921	1054
	2003	5.4349	228	264	298	375	353	315	256	192	139	178	210	258	254	218	145	98	1990	2159	2819	410	1171	1161	111	1189
	2002	8.58823	216	247	296	315	306	283	245	188	152	195	233	251	245	221	177	125	1227	1519	2025	1417	4885	3446	959	1136
57265	1980	4.11056	201	282	298	298	291	265	220	190	95	151	207	227	222	175	126	79	507	869	1679	1916	1484	861	460	149
	1981	3.70103	212	289	316	348	319	263	185	126	111	152	202	250	239	177	107	47	424	365	564	254	474	876	1073	870
	1982	4.07077	210	290	306	306	288	242	228	144	100	166	199	227	221	175	141	71	644	497	550	1860	1970	758	182	574
	1983	4.28939	217	272	288	296	311	275	202	180	112	162	202	223	221	191	131	65	553	1176	1072	912	925	1438	2590	202
	1984	4.67173	214	252	304	303	318	247	216	154	112	159	208	228	229	175	120	76	380	947	1343	970	2000	2071	284	428
	1985	5.3034	229	251	297	322	325	247	203	166	110	169	202	233	246	174	123	63	621	1636	1594	651	622	889	740	329
	1986	3.56302	217	294	311	314	322	285	212	140	116	167	217	233	226	179	107	58	337	349	780	1373	373	922	546	212
	1987	5.10124	212	262	281	307	324	293	230	150	95	165	192	235	234	189	133	58	475	1670	1397	1168	637	238	1139	279
	1988	3.56606	236	265	320	349	313	267	208	195	111	171	217	254	231	181	127	55	128	1328	106	242	2105	1249	345	34
	1989	4.40059	207	260	287	301	285	256	234	136	117	161	197	230	221	179	132	61	1062	750	1373	1024	2155	485	416	537
	1990	5.2005	206	268	303	328	330	293	231	169	112	163	210	244	240	200	134	81	1819	1109	1420	1444	1201	540	542	1056
	1991	2.03914	211	241	298	324	305	280	243	171	102	149	209	243	222	185	119	59	516	1183	1908	940	1960	682	64	245
	1992	3.68622	233	273	300	325	322	256	213	173	122	171	202	228	231	180	99	48	419	507	1369	930	409	968	357	105
	1993	4.5144	223	238	309	315	288	281	225	134	116	149	207	230	215	185	120	42	402	1130	564	899	1426	950	206	633
	1994	4.46254	220	309	300	338	324	275	219	164	124	183	215	248	243	181	113	77	989	81	1386	1443	1707	476	475	468
	1995	5.47452	216	292	322	334	314	280	215	176	107	174	216	243	240	185	134	57	425	435	352	1156	1710	365	1269	64
	1996	7.13693	210	272	306	314	305	273	223	129	104	166	211	243	230	194	129	58	154	1127	1079	1575	2251	1160	1176	1605
	1997	6.41023	217	291	316	320	356	276	253	149	115	175	203	237	244	170	125	59	332	783	566	803	29	691	470	496
	1998	5.63617	229	259	319	338	309	302	257	205	137	162	215	254	237	195	143	74	1225	1199	235	1256	1980	96	159	1
	1999	4.71817	231	272	301	327	328	304	203	159	125	167	211	237	229	208	130	69	892	1043	373	393	772	521	1226	467
	2000	5.31829	247	297	305	316	310	266	198	132	122	176	216	243	230	188	126	48	194	785	1401	2055	1945	1228	1306	307
	2001	2.24953	218	291	311	342	318	286	222	172	109	171	218	247	227	194	137	57	670	500	979	669	443	87	727	143
	2002	6.25567	213	251	324	334	312	287	238	165	119	167	233	252	231	184	128	58	596	1961	1758	284	1719	992	487	191
	2003	2.77506	211	265	315	305	292	268	218	145	119	175	220	242	238	198	126	66	1202	802	710	697	1673	1316	1167	625
	2004	9.18936	259	287	303	334	295	274	225	176	136	171	214	245	229	189	130	69	30	1189	893	1521	2551	789	332	763
	2005	8.46482	261	270	329	317	290	260	212	182	137	178	229	249	223	193	133	95	523	346	784	5113	2740	1352	624	259
	2006	8.30143	234	283	328	331	322	259	254	175	123	171	224	255	248	178	151	82	1150	1365	163	1360	325	810	288	302
	2007	8.85	238	312	299	295	315	278	213	174	118	187	214	231	239	181	138	60	344	922	2013	2241	693	396	316	170
	2008	8.19209	222	295	308	311	315	262	224	164	120	177	214	239	231	187	141	79	513	1348	171	2408	2502	386	462	81
	2009	8.44188	222	259	320	323	303	263	247	127	123	166	223	248	231	189	159	36	810	1690	779	707	1257	489	228	816
	2010	8.55577	203	264	305	318	320	277	229	191	108	173	214	252	242	205	133	72	420	1147	880	1739	1920	1066	244	115
57447	1980	3.78154	223	269	280	309	283	272	215	185	123	166	203	224	216	180	145	119	897	1875	4398	2974	4334	950	1321	383
	1981	4.48495	208	255	307	332	335	272	186	135	132	153	204	236	241	187	132	86	1358	1973	1534	1125	2759	695	1027	514
	1982	4.83121	199	276	264	309	314	249	225	152	113	175	189	227	225	190	158	97	1369	1623	2089	5044	2117	2056	1958	944
	1983	5.88491	215	273	272	286	310	283	221	178	124	179	205	221	218	203	151	101	1324	1232	2868	5178	1840	2859	2292	583
	1984	6.99138	217	245	306	316	329	261	210	158	133	165	211	230	222	186	135	106	1394	1514	2077	3205	1518	2400	824	484
	1985	7.68482	230	262	285	318	335	273	206	161	116	183	196	220	225	193	143	94	1740	2698	1653	2545	1689	839	1123	762
	1986	8.05267	201	281	282	301	318	268	204	138	126	172	207	227	216	180	132	91	1308	1431	1974	2098	994	1312	630	416
	1987	8.70085	211	255	276	290	313	268	215	150	113	172	199	224	228	184	147	91	1714	2387	2378	2320	1969	1072	1352	738
	1988	9.01019	244	263	296	329	320	266	220	181	121	172	200	242	227	185	141	85	263	1998	2496	1038	841	1999	481	15
	1989	9.77363	201	257	268	316	315	271	217	136	122	165	193	217	219	192	143	88	1681	1729	3107	2334	2039	2434	1692	949
	1990	10.2117	204	263	298	327	362	299	205	187	121	149	198	230	229	199	135	100	1549	2345	2901	1947	431	220	1042	701
	1991	10.056	198	247	292	303	312	278	217	158	117	164	206	223	215	182	130	86	1414	2226	2719	2795	2440	1472	330	486
	1992	10.1064	238	257	288	316	336	274	206	159	133	173	194	222	221	191	124	64	859	1867	1706	542	579	786	942	649
	1993	10.0213	228	242	305	294	286	272	215	163	126	160	202	222	218	181	130	88	619	1417	1776	3418	4390	2010	800	1059
	1994	9.67877	213	282	288	332	347	258	204	185	135	171	205	224	230	181	127	113	1184	1673	1536	3013	1085	1271	889	1212
	1995	9.43592	200	264	286	317	321	277	212	163	119	164	202	228	231	189	147	81	955	1405	2720	2433	1469	1085	2016	279
	1996	6.00931	198	241	283	311	328	281	214	135	109	161	201	229	228	191	135	91	784	1302	2942	2402	760	2090	711	2018
	1997	9.8617	202	270	288	310	349	279	218	159	122	167	187	223	220	174	136	88	1025	1527	1714	5352	809	416	1087	985
	1998	10.0614	253	266	295	314	310	285	240	191	143	173	201	235	228	181	138	92	1163	1602	2896	4352	3176	1392	1219	10
	1999	9.36832	228	257	283	309	323	305	203	159	131	160	204	221	209	198	148	100	2381	1886	1991	2690	1026	280	1432	1127
	2000	8.91822	224	284	285	321	314	264	212	145	127	168	200	228	223	176	144	72	575	1667	1908	3741	2108	1744	2253	540
	2001	8.74237	214	269	288	344	324	306	213	175	119	161	198	233	216	199	151	87	1249	1235	1191	912	724	13	1946	235
	2002	8.89506	209	233	308	340	309	287	231	170	111	156	215	226	205	179	126	84	2876	3110	1200	685	1995	579	604	601
	2003	7.63354	211	256	300	317	335	296	210	154	133	169	206	233	238	194	141	95	1993	2248	2020	1615	830	1059	559	690
	2004	6.17492	261	264	290	329	320	279	213	162	133	167	194	222	227	189	135	96	910	2538	1860	1782	653	1689	725	849
	2005	6.12252	244	255	321	333	299	298	214	162	131	183	212	237	218	199	148	106	1117	1944	1245	2961	1982	561	1360	397
	2006	4.41124	244	290	308	348	350	290	234	169	135	170	208	241	237	187	161	109	850	921	936	1424	430	1675	673	546
	2007	5.52523	227	292	277	299	334	277	217	170	117	176	201	232	230	182	153	85	1989	1651	4523	3834	793	1630	800	821
	2008	5.19351	225	280	307	323	309	284	220	170	130	179	204	231	224	209	154	100	2358	2438	1085	4083	3495	1148	1708	501
	2009	5.10968	222	245	313	328	331	292	217	145	133	171	205	233	228	199	152	76	967	2770	2603	713	1185	1476	485	390
	2010	5.18518	209	244	283	322	327	277	221	171	111	161	195	238	231	200	132	87	664	1655	1012	2616	2301	1306	1043	497
57461	1984	2.25056	212	255	304	314	322	272	221	165	134	171	221	239	234	193	141	98	596	1058	1477	2530	1684	798	856	385
	1985	3.28834	238	259	298	328	330	270	205	172	132	190	214	239	248	194	141	97	868	1688	1202	1505	1052	1832	861	263
	1996	10.3655	209	262	293	307	311	282	230	138	120	174	212	241	231	204	145	82	258	1331	1974	3159	2684	1590	418	1374
	2000	1.42424	233	296	308	335	316	269	208	143	139	192	220	245	236	197	146	71	114	1002	858	2348	3306	2422	1482	513
	2004	6.96064	270	282	300	332	308	285	227	190	151	183	211	244	235	202	146	102	252	1334	1161	1649	2216	1212	195	431
	2005	4.91413	272	268	326	338	299	293	225	187	153	190	236	256	230	211	150	117	356	772	518	2869	2509	1177	570	168
	2006	6.85556	249	286	318	339	336	279	252	185	145	188	230	258	252	200	173	113	579	974	1890	421	1455	1923	371	349
	2007	10.1039	236	305	296	317	331	283	224	182	134	201	226	243	246	197	159	94	1090	1052	2245	2065	1391	717	487	696
	2008	6.90779	227	292	305	312	316	276	227	171	138	190	221	244	237	211	159	102	1380	654	1323	3204	3572	601	1329	307
	2009	5.4825	220	257	328	332	317	282	249	142	138	178	231	248	238	205	172	66	1365	1495	2001	2568	2427	1029	323	286
	2010	6.65147	206	259	304	322	331	287	233	197	121	177	217	250	240	214	142	102	698	1347	636	3443	3003	1242	934	168
57494	1984	1.12528	205	250	302	326	333	272	225	167	126	171	226	254	250	192	131	89	1020	753	4524	1232	927	453	574	661
	1996	6.46884	207	265	294	314	323	291	231	137	127	188	225	257	255	219	152	78	359	1143	3121	3052	1099	407	882	829
	2004	7.49556	253	278	295	337	313	295	232	192	161	199	225	270	249	217	152	105	1260	1707	3229	4357	1997	539	13	538
	2005	7.32175	266	276	327	344	307	294	230	184	169	205	253	274	247	223	155	118	659	1766	1795	1086	930	1500	83	1434
	2006	6.81468	243	288	325	338	342	289	257	179	150	199	249	274	263	205	179	113	1266	1840	532	2357	1071	490	580	480
	2007	7.32485	236	305	303	331	340	294	239	182	146	215	239	267	267	217	165	88	503	2052	1266	1765	623	146	257	408
	2008	7.18085	230	293	304	334	323	293	234	170	149	206	233	265	255	219	164	95	543	3442	1294	1481	2407	408	925	391
	2009	7.45452	227	267	326	342	332	293	260	137	149	189	246	272	260	218	178	53	1977	1321	3067	959	388	418	239	677
	2010	7.00206	194	262	293	320	330	285	224	190	110	174	215	260	253	214	127	69	1403	1387	1527	3897	836	910	835	146
57662	1980	4.23299	204	271	294	308	285	273	223	198	121	187	222	240	229	191	152	109	1381	2976	2918	1910	3953	278	1112	474
	1981	5.64202	205	264	306	343	335	270	190	132	139	168	218	258	259	190	127	82	1437	1305	863	57	2027	321	1033	1365
	1982	5.91678	202	281	266	333	298	247	230	151	125	193	204	254	239	186	159	101	1334	1137	2210	357	1673	1726	780	1783
	1983	5.93184	209	266	288	306	321	288	210	185	132	192	220	238	242	211	149	94	1600	1438	2617	2714	674	528	827	305
	1984	6.71863	199	249	304	333	318	269	217	171	132	175	226	252	246	195	139	98	2798	2014	1262	1703	1696	242	981	291
	1985	7.28337	225	263	293	336	332	272	223	172	130	195	220	254	257	198	146	98	797	1132	1509	1389	920	251	559	841
	1986	7.4076	204	283	292	311	325	283	214	148	140	188	222	243	244	198	135	88	2410	579	2414	1671	316	754	1115	559
	1987	6.67967	221	257	283	315	337	286	224	159	125	185	210	245	255	203	157	91	1544	1776	2764	1291	461	635	1717	360
	1988	7.08994	232	267	305	352	314	264	217	196	136	191	222	270	248	199	148	96	381	2490	1139	695	3200	1315	872	14
	1990	7.27753	202	260	304	349	339	294	227	184	134	178	226	262	254	221	155	109	1229	1472	2837	1763	691	187	445	1921
	1991	7.09383	184	244	303	321	316	282	237	176	124	176	234	252	247	209	146	91	1144	1911	982	2614	609	365	186	282
	1992	7.17927	234	262	289	331	330	274	222	192	151	193	218	250	253	206	136	92	1495	1544	1798	1331	1014	699	249	142
	1993	7.46265	217	244	305	304	298	278	226	149	140	172	231	242	240	208	152	76	1003	1488	1985	4331	1325	1117	731	737
	1994	7.58535	208	296	297	329	329	270	209	180	144	208	230	259	258	199	141	117	2480	869	1946	1511	1326	1847	687	670
	1995	7.57024	190	277	291	343	328	292	224	177	131	193	224	262	258	215	156	99	2318	1960	4877	1102	1037	168	1360	129
	1996	6.00908	204	259	296	315	316	287	234	140	131	185	224	255	246	214	153	91	518	1242	2342	2076	963	164	697	676
	1997	7.60938	209	290	297	315	340	268	241	160	138	202	223	250	264	195	164	94	1228	1568	1104	1550	319	611	616	1543
	1998	7.90569	253	261	290	334	336	292	250	208	167	187	227	268	260	215	166	123	1445	1376	4357	3714	1170	325	1264	42
	1999	7.24081	223	263	279	309	313	298	216	166	148	191	221	243	247	225	156	98	4475	2912	3386	1551	1189	829	1093	383
	2001	8.11176	215	282	300	353	319	300	231	183	134	189	229	273	247	220	161	101	3180	870	1676	694	829	94	1256	819
	2002	8.15722	218	239	315	324	307	278	235	175	137	176	244	257	238	204	148	100	2620	3824	2286	2172	3037	763	1181	1058
	2003	8.55436	208	251	303	337	327	290	232	169	135	185	229	253	253	209	151	94	2142	2636	1410	1945	548	396	236	357
	2007	1.44005	231	309	296	331	339	278	228	185	143	216	234	262	263	206	164	97	1049	1121	1749	1382	1066	765	252	250
	2008	1.42181	226	297	308	332	320	290	232	178	152	207	234	261	248	219	166	109	1413	1897	905	1732	3001	345	1196	1542
	2009	1.30555	221	261	329	335	336	295	252	149	149	187	245	264	261	220	182	70	2413	1273	2095	1267	89	1124	430	893
	2010	1.2952	199	259	298	341	340	287	220	196	127	189	224	270	260	223	151	110	1920	2780	1633	2914	1194	1288	1738	225
57687	1987	5.68428	212	258	288	321	332	287	224	162	126	190	212	251	257	205	160	96	1749	1940	1314	2328	666	534	2231	699
	1988	5.6893	229	265	308	344	318	267	221	194	134	193	219	262	245	199	150	87	981	1683	1810	1068	2269	898	537	15
	1989	5.97168	207	259	287	326	321	272	230	155	137	178	224	250	244	206	152	86	2757	1412	2120	2053	1066	1014	833	425
	1990	6.23733	200	263	303	343	340	285	232	186	133	177	228	263	249	216	150	109	1074	1973	3496	1013	447	319	814	2117
	1991	5.35163	184	258	304	340	326	274	227	177	120	179	232	258	248	206	140	87	1619	1996	1484	823	264	625	552	620
	1992	6.1729	232	256	286	329	336	277	227	194	149	190	214	249	252	200	126	79	1751	2578	2029	1892	126	128	85	257
	1993	6.32877	213	236	306	302	302	284	228	154	137	168	226	242	242	206	143	75	1423	2071	2604	2538	1950	694	670	989
	1994	6.22396	214	288	294	332	326	267	209	181	146	205	228	252	250	199	139	112	2635	1696	1962	3016	1039	1892	662	423
	1995	6.87722	190	280	292	342	327	295	227	175	132	193	223	261	251	213	153	88	2361	1654	3637	801	1476	301	1516	194
	1996	6.82509	201	259	303	321	316	291	243	145	128	184	228	252	245	211	152	89	1422	1539	1723	2671	1759	813	209	277
	1997	6.38842	205	287	292	316	333	256	237	166	137	203	216	246	253	183	157	87	2088	1400	4016	2115	521	1804	720	1758
	1998	7.10463	262	267	284	334	346	289	249	202	169	185	225	263	265	208	160	117	1979	2163	5188	2305	364	1163	592	226
	1999	6.5591	219	256	285	304	304	298	220	171	149	184	222	239	240	221	156	97	2537	2214	1182	3823	2845	1242	748	397
	2000	6.35447	212	278	300	349	320	274	209	147	143	194	226	262	248	202	156	71	1262	1482	2905	668	1603	1924	1112	770
	2001	6.33776	207	276	295	350	316	300	237	186	134	193	227	270	244	211	160	93	2653	1625	2772	732	1468	25	799	806
	2002	6.74866	225	243	316	320	309	276	236	178	144	176	242	250	242	206	147	100	2283	2562	1491	2309	1293	449	1154	863
	2003	7.72971	210	253	311	365	333	299	240	175	136	185	230	272	257	206	143	96	1900	2803	1161	53	394	396	139	347
	2007	5.82444	228	313	311	354	342	272	238	190	142	217	239	273	264	206	164	92	1271	378	1185	444	1258	1214	27	119
	2008	6.85777	232	296	306	344	331	296	241	178	156	208	236	268	255	224	170	105	1016	1100	1164	2150	1439	1467	558	2439
	2009	5.87575	227	269	330	337	335	301	261	152	154	193	250	266	264	227	179	74	2170	1307	1985	1948	541	54	349	440
	2010	6.54554	196	262	291	347	347	287	218	194	129	194	224	272	266	228	154	108	1746	3231	2764	753	1419	1736	613	365
57745	1980	4.21327	197	267	304	310	290	280	228	202	124	177	223	232	225	183	150	113	1985	1750	873	1505	1304	106	1080	176
	1981	4.2751	206	249	300	331	346	285	192	133	138	157	208	238	244	189	131	88	1736	2106	866	325	1099	623	1800	912
	1982	4.62406	186	274	268	325	315	254	236	154	114	185	200	237	231	189	162	107	1029	2139	2630	381	1677	1329	792	1283
	1983	5.41588	210	264	290	320	333	310	225	192	133	189	219	239	228	213	154	96	2088	1806	1738	367	314	484	1144	767
	1984	5.15042	198	244	309	332	319	277	218	181	131	163	221	239	228	187	133	98	1613	3319	1518	496	1041	608	790	148
	1985	4.87379	229	270	297	332	339	284	231	173	121	187	207	234	242	192	142	101	713	1209	830	598	1263	88	985	490
	1986	5.3286	205	276	291	309	326	298	221	151	139	173	216	232	222	186	131	90	701	480	2810	2411	84	291	902	394
	1987	5.14043	220	257	281	311	322	275	220	174	123	179	202	228	234	192	146	90	1242	2251	2046	1157	807	1159	2043	927
	1988	5.45286	235	257	303	330	312	267	227	200	121	178	202	236	225	188	144	82	669	1391	1306	568	3890	972	588	14
	1989	5.67477	206	262	280	321	324	272	233	156	129	171	211	221	223	194	142	87	1469	1023	1775	832	656	1222	672	429
	1990	4.78661	200	265	295	321	338	301	215	191	127	167	213	235	225	205	139	107	1507	1783	3113	910	429	1038	1280	877
	1991	5.50077	190	255	293	314	315	288	220	166	120	170	218	236	228	192	135	86	1027	1178	1885	2874	814	330	738	942
	1992	5.16593	231	246	277	313	334	284	229	202	143	178	207	221	227	198	125	74	1562	3085	3080	774	794	318	133	219
	1993	5.97201	217	242	297	296	295	289	219	167	134	165	215	226	227	194	131	77	842	1466	2922	3084	806	476	668	513
	1994	6.43961	223	284	284	316	321	265	204	173	142	192	210	234	233	187	129	109	2119	1612	1338	2235	679	1854	2635	714
	1995	7.37582	205	271	287	327	327	297	230	178	132	177	212	233	235	198	145	86	1553	2411	2737	1031	589	413	367	464
	1996	3.71997	200	255	288	311	318	295	237	150	118	173	215	235	230	195	143	93	981	2146	1753	3763	2592	136	1016	423
	1997	7.53281	202	280	286	303	338	262	218	165	129	182	205	230	231	171	148	92	1280	1648	1660	1334	162	1246	1864	458
	1998	7.558	265	267	284	317	331	299	249	206	161	177	217	246	238	196	153	106	716	1879	2954	1932	1190	166	1124	289
	1999	6.87279	225	264	289	304	308	297	231	172	141	175	218	226	226	202	154	100	2663	3186	1993	1874	1738	279	968	425
	2000	6.59997	209	275	284	332	313	277	214	157	137	174	213	235	228	187	151	69	1571	1233	2493	919	2188	749	1130	525
	2001	7.38194	201	266	289	336	311	303	224	190	133	176	213	241	228	200	157	87	1363	2171	2256	1435	1056	118	851	621
	2002	7.28443	224	239	303	321	300	277	229	180	131	168	227	229	217	184	140	99	2255	2831	2659	2254	1400	253	1199	362
	2003	6.42548	208	249	293	333	336	307	233	173	134	177	219	243	239	194	142	87	1550	2032	1922	953	147	422	720	278
	2007	7.05186	217	298	292	324	334	272	228	201	124	188	222	243	235	188	153	82	1205	1948	1841	2620	1642	596	80	3
	2008	7.0982	228	281	306	324	311	296	241	172	144	186	213	237	230	205	158	95	479	1245	1961	1868	1298	292	781	2350
	2009	7.16851	213	255	313	315	338	314	245	157	138	175	222	232	236	208	166	63	2018	1628	906	1594	766	23	401	291
	2010	7.17531	192	245	276	335	344	283	216	186	117	174	207	249	235	207	135	91	1038	1766	3014	789	539	1030	852	324
57866	2007	6.5243	220	311	308	349	338	273	240	195	141	211	240	270	252	204	167	99	1487	739	2596	781	922	634	30	25
	2008	6.15262	231	278	301	338	329	296	254	176	160	204	231	260	250	223	176	109	954	1762	1567	694	1525	714	269	1737
	2009	6.18014	226	265	315	330	332	311	264	163	157	195	239	253	253	227	181	83	1977	1586	990	1983	787	250	169	692
	2010	6.1201	196	268	277	349	348	289	223	192	130	195	222	272	257	223	158	107	3794	2381	4238	380	475	918	143	356

## Sheet: rice-Northeast
			Tmax						Tmin						Rainfall
staton	year	Yield	May	Jun	Jul	Aug	Sep	Oct	May	Jun	Jul	Aug	Sep	Oct	May	Jun	Jul	Aug	Sep	Oct
54236	1980	5.175	228	282	283	275	228	130	93	168	192	179	91	21	148	993	879	946	419	268
54236	1981	4.65	230	290	296	280	237	152	101	156	215	171	110	22	224	555	1559	572	616	109
54236	1982	3.63702	221	296	301	300	245	169	102	153	185	195	102	39	445	216	569	1283	108	258
54236	1983	6.87632	238	282	281	287	253	149	111	154	195	181	125	14	243	1636	756	493	551	74
54236	1984	7.11575	248	268	294	280	228	144	110	165	191	185	102	25	189	1582	686	2075	1168	168
54236	1985	4.78352	233	259	277	272	222	162	105	156	199	194	103	46	250	625	1664	1946	711	34
54236	1986	5.6632	234	269	271	269	222	134	95	165	187	175	104	15	187	996	1128	738	2147	122
54236	1987	6.07611	221	262	286	274	233	158	94	147	183	189	110	36	672	1078	853	1587	724	65
54236	1988	5.58281	227	281	296	277	233	173	94	161	205	197	120	36	450	247	1795	1287	621	153
54236	1989	6.58433	249	265	274	291	226	169	103	156	183	176	96	38	274	1116	2438	160	593	141
54236	1990	6.55583	215	268	281	289	237	190	104	162	199	185	104	51	415	1044	1557	1115	720	45
54236	1991	8.29164	223	264	273	299	236	152	102	157	191	199	116	42	313	1807	2815	231	723	330
54236	1992	7.61702	232	255	294	277	228	156	105	138	191	184	113	31	424	504	2590	286	447	200
54236	1993	6.39754	240	266	276	278	245	154	103	160	198	175	107	17	230	1169	738	1314	124	114
54236	1994	4.40957	224	298	304	290	240	161	100	180	223	205	116	33	502	607	2258	1899	544	156
54236	1995	6.75653	212	271	271	276	235	166	95	160	189	188	110	55	446	951	2202	977	178	342
54236	1996	10.7694	236	280	285	270	244	150	110	169	194	171	97	20	472	352	407	722	228	221
54236	1997	7.5	230	293	318	296	228	144	109	165	209	199	101	18	317	723	178	2405	729	243
54236	1998	7.4447	237	262	278	275	247	183	112	163	203	183	131	63	977	1116	2284	1129	267	471
54236	1999	5.4551	240	273	306	284	245	153	102	160	216	182	122	23	273	1382	590	573	135	237
54236	2000	5.52305	248	317	318	294	254	146	117	170	214	200	120	17	430	136	573	1013	275	159
54236	2001	5.21483	251	294	305	286	247	182	113	182	206	179	108	44	267	859	441	1003	256	63
54236	2002	6.5329	267	261	305	279	262	124	126	159	207	176	111	10	92	677	1077	1345	9	146
54236	2003	10.1	250	274	282	285	243	157	118	156	196	178	124	42	49	1281	1388	1365	231	643
54236	2004	6.95652	237	292	282	278	244	186	111	169	191	172	115	42	357	720	2922	1047	275	68
54236	2005	6.98113	221	265	290	285	254	181	103	177	210	196	126	44	703	1389	1457	1169	484	166
54236	2006	6.85185	246	275	288	301	255	179	118	171	197	195	114	46	400	896	790	285	373	297
54236	2007	7.14286	251	308	295	295	267	167	122	185	197	194	122	30	565	901	1092	682	70	220
54236	2008	8.42105	225	264	290	285	253	185	110	164	205	189	116	48	654	515	1631	1157	314	205
54236	2009	6.89655	265	266	282	291	246	165	121	161	192	180	108	39	287	659	2189	413	48	214
54236	2010	8.86792	223	295	282	274	240	143	112	169	210	184	121	29	1002	98	2563	1701	335	492
54324	1981	3.35714	252	314	328	301	256	168	105	168	216	170	103	18	258	292	737	373	434	69
54324	1982	4.41751	238	302	307	307	260	193	111	166	190	192	101	44	407	432	529	499	213	254
54324	1983	4.62012	261	306	303	299	265	174	124	171	194	172	127	16	226	518	654	1187	248	22
54324	1984	4.14376	269	283	313	290	247	171	119	168	190	184	98	32	54	1151	704	1930	341	207
54324	1985	3.41857	244	272	293	282	228	191	116	163	198	188	99	41	670	783	1769	1790	301	27
54324	1986	2.56017	260	288	279	283	233	146	111	170	183	164	94	7	232	737	1746	1113	1068	137
54324	1987	3.63725	249	277	297	289	255	182	111	151	183	179	111	37	619	785	753	1122	229	26
54324	1988	4.36619	252	287	309	289	242	196	100	167	208	189	116	34	358	712	540	1021	669	121
54324	1989	3.55236	271	284	284	298	235	182	120	163	183	167	96	43	584	1069	1957	474	347	325
54324	1990	4.85687	230	283	286	298	243	205	108	157	202	190	103	43	692	870	2497	742	1410	0
54324	1991	4.8255	238	277	290	311	256	179	110	154	187	191	110	30	540	1321	2511	175	286	90
54324	1992	5.30279	253	273	306	293	248	169	113	147	196	180	114	22	318	582	1127	458	305	280
54324	1993	5.99375	268	286	280	291	257	174	129	165	194	175	112	32	176	1932	2691	560	202	149
54324	1994	5.55271	241	318	310	305	248	177	114	190	220	205	111	43	819	646	3612	1172	862	58
54324	1995	5.85266	230	282	292	285	241	185	103	169	190	185	117	64	352	854	1921	1332	808	148
54324	1996	6.37647	255	291	289	272	254	168	127	179	197	178	121	43	409	1542	1776	1736	364	168
54324	1997	10.261	243	305	328	316	239	171	118	177	228	205	117	43	326	435	900	1438	481	156
54324	1998	6.25563	256	271	295	287	270	200	129	173	214	188	145	69	1259	654	1981	1701	275	640
54324	1999	7.09146	259	293	325	302	256	183	123	177	217	187	134	47	261	921	589	744	122	164
54324	2000	4.09055	270	329	346	298	263	160	135	191	225	200	129	41	486	425	553	1460	324	60
54324	2001	6.13357	277	307	322	302	264	189	141	197	210	183	126	62	169	764	1589	810	39	308
54324	2002	6.15544	283	271	322	297	270	136	140	168	212	185	129	27	43	1381	789	943	177	228
54324	2003	6.99328	268	285	299	304	253	174	139	165	206	192	136	48	253	2215	606	1280	396	314
54324	2004	10	253	302	300	290	267	204	126	192	198	181	132	57	329	229	1242	667	440	320
54324	2005	6.66667	239	278	304	289	266	195	104	170	205	184	127	44	959	1081	848	1141	243	141
54324	2006	6.66667	262	299	295	306	264	197	119	171	201	190	108	55	158	1959	244	426	287	326
54324	2007	6	256	320	297	301	272	177	122	187	197	186	127	42	688	269	1691	647	236	335
54324	2008	6	240	278	304	298	267	197	113	165	208	189	124	46	368	800	1119	518	159	242
54324	2009	5	286	282	317	323	265	185	138	158	195	185	130	39	239	981	339	450	103	49
54324	2010	6.66667	241	297	298	290	249	160	119	168	212	183	115	29	903	408	1724	968	1180	886
54337	1980	4.00833	227	277	280	274	235	154	110	177	201	185	112	44	177	1132	463	1563	165	157
54337	1981	3.35	227	288	296	288	252	170	119	177	222	189	136	49	315	1862	750	456	126	170
54337	1982	3.48749	221	281	288	293	255	189	121	175	198	209	133	69	366	411	1278	946	22	224
54337	1983	3.62892	226	297	288	289	260	173	128	184	205	194	157	49	131	104	1493	1217	258	77
54337	1984	3.56394	243	260	296	282	244	166	130	178	206	204	134	60	201	1362	279	2512	183	260
54337	1985	2.58116	213	243	278	273	227	182	117	166	206	201	127	76	963	489	1600	3190	495	76
54337	1986	6.03186	233	265	268	270	233	147	118	178	195	187	123	37	188	1052	1696	824	1244	314
54337	1987	4.46478	212	261	285	281	241	170	117	163	200	204	137	66	755	541	1060	2214	1126	207
54337	1988	5.3266	227	267	284	281	244	190	120	174	210	201	141	72	391	367	1733	1387	662	246
54337	1989	5.01447	258	265	276	299	240	180	136	169	197	197	130	69	341	893	1139	234	380	483
54337	1990	5.1472	212	259	273	294	247	201	117	169	206	206	136	80	751	1117	1690	884	1930	0
54337	1991	3.06598	217	266	281	297	245	169	119	167	202	214	144	69	424	1696	3941	274	591	341
54337	1992	3.80314	242	256	303	284	251	172	128	156	210	198	142	61	479	638	1050	572	469	168
54337	1993	4.06592	246	263	266	283	253	173	126	174	203	194	141	57	88	1283	1448	1307	270	223
54337	1994	3.80167	225	287	299	293	247	177	118	196	231	219	139	70	1406	468	2267	2653	1076	315
54337	1995	4.15187	214	260	267	283	236	177	115	172	199	202	138	83	336	966	2569	1129	732	191
54337	1996	11.1095	235	270	279	267	247	162	127	180	204	192	134	56	675	1143	2028	1268	900	375
54337	1997	3.70489	232	290	309	301	234	166	123	179	230	215	131	56	516	293	554	2766	717	45
54337	1998	4.68044	232	244	281	281	260	196	125	173	216	198	160	90	1285	1010	2323	3214	187	605
54337	1999	4.64984	244	274	314	294	252	174	127	177	229	206	152	63	174	1223	463	1021	207	176
54337	2000	5.16771	244	314	317	293	263	160	129	191	226	212	150	57	375	77	928	2002	132	249
54337	2001	7.93949	248	285	299	293	257	191	134	197	218	200	142	80	412	1192	758	964	276	374
54337	2002	6.82058	264	257	306	287	268	146	147	171	215	196	150	47	45	1041	1096	1040	22	101
54337	2003	7.94509	244	266	279	290	249	173	133	173	210	209	151	70	209	1198	602	739	229	611
54337	2004	7.57764	237	280	285	282	256	199	136	191	208	196	151	80	334	1947	2146	1310	476	200
54337	2005	7.68844	216	257	292	286	257	192	119	184	219	208	158	77	989	1611	1990	1021	337	303
54337	2006	7.66798	242	270	280	294	259	196	136	180	211	213	143	88	83	1664	751	1181	287	570
54337	2007	7.89286	247	283	286	300	271	174	139	191	208	209	156	72	608	344	2222	920	469	333
54337	2008	8.3871	222	252	298	294	258	194	122	172	219	210	149	85	763	869	2823	865	348	281
54337	2009	8.43003	265	276	298	307	257	186	143	181	215	209	151	75	370	907	729	1039	279	301
54337	2010	7.31788	223	277	291	285	250	164	124	182	226	206	150	60	1042	388	1637	2500	808	763
54342	1980	6.39012	239	281	288	279	231	137	106	182	198	189	107	36	652	1384	1066	1217	330	942
54342	1982	6.96464	222	279	294	297	240	175	117	166	195	207	114	58	803	409	722	2298	125	501
54342	1983	8.07571	234	281	280	291	254	148	123	174	200	197	148	32	579	1115	1926	1770	822	318
54342	1985	6.56091	237	266	283	281	226	172	121	169	206	204	122	67	629	831	2333	2814	421	162
54342	1986	6.6715	225	271	273	266	228	135	112	179	197	187	123	38	302	1312	2868	2665	935	278
54342	1987	7.07242	223	264	290	281	233	166	117	167	201	200	128	63	244	995	888	1978	942	472
54342	1988	6.9607	230	284	297	286	241	178	117	181	222	212	144	60	850	471	1151	1633	1309	180
54342	1989	5.16027	248	260	281	293	220	165	117	157	186	183	104	37	467	1046	1508	154	931	268
54342	1990	7.49132	214	265	285	291	234	186	112	171	207	199	114	52	592	988	930	733	1409	43
54342	1991	8.31631	223	262	275	298	237	151	105	158	199	205	118	37	393	1644	2984	285	381	669
54342	1992	8.17177	229	251	288	277	223	152	109	144	193	184	108	26	466	770	1741	357	1089	248
54342	1993	8.1935	244	263	279	280	238	151	110	166	198	181	114	20	184	982	1362	2133	487	226
54342	1994	7.05944	230	292	307	294	235	162	107	179	230	208	115	39	885	832	2252	3388	989	282
54342	1995	4.72229	210	266	270	284	232	166	100	166	191	193	111	54	1072	1622	3326	1276	539	279
54342	1996	5.86622	235	277	277	272	239	146	111	174	197	178	114	31	490	982	2479	1370	651	693
54342	1997	5.42726	228	286	319	303	231	141	110	170	213	208	106	27	347	610	775	2700	492	308
54342	1998	7.6815	240	263	285	276	253	184	123	173	210	190	140	75	732	764	2820	2398	520	331
54342	1999	7.34449	235	276	310	286	240	153	114	172	223	194	135	43	100	599	1319	1571	714	174
54342	2000	7.71679	241	308	313	296	254	143	127	189	219	215	133	37	259	340	871	1139	237	515
54342	2001	7.69266	254	293	302	286	245	183	131	192	213	188	124	65	158	1397	1001	2086	499	270
54342	2002	7.95417	260	264	303	280	259	126	135	163	216	191	128	31	871	764	2787	1391	1	607
54342	2003	7.88106	248	270	280	287	240	160	130	169	203	187	138	52	259	898	1820	881	605	1086
54342	2004	8.01708	237	294	282	280	245	185	126	185	209	189	138	61	233	1440	2705	1033	507	49
54342	2005	7.75669	216	265	292	284	253	175	111	180	214	204	137	56	1143	1326	1799	1911	485	408
54342	2006	8.06748	245	269	289	294	251	185	118	166	202	200	113	53	324	1046	939	1152	496	616
54342	2007	9.22001	245	298	289	285	254	161	109	177	195	196	129	28	583	266	2010	1979	340	343
54342	2008	8.8513	221	264	290	285	246	180	106	161	205	186	120	49	791	881	2211	1093	700	179
54342	2009	8.58044	260	261	280	295	243	171	122	158	189	178	107	32	444	1092	1221	631	264	928
54342	2010	7.89432	222	289	287	274	237	151	110	165	210	187	129	25	1348	355	1491	3569	560	524
54346	1980	4.55448	233	265	278	267	220	132	104	175	192	180	97	31	527	1536	1758	797	533	1025
54346	1981	4.78786	211	272	291	278	233	146	107	161	216	176	113	32	999	1306	2815	1073	987	606
54346	1982	5.40637	211	271	289	291	236	180	111	149	185	198	103	50	1225	965	916	1850	92	462
54346	1983	5.69078	227	281	274	289	244	143	116	165	195	188	136	19	701	382	2500	1547	746	421
54346	1984	6.25398	234	263	290	287	228	146	105	168	187	194	106	36	361	1148	1659	2059	374	604
54346	1985	3.9548	234	258	274	276	214	166	113	161	199	195	107	54	563	598	4648	3756	810	81
54346	1986	2.86071	218	260	265	260	218	134	94	160	184	173	107	22	600	1316	2953	1909	1218	337
54346	1987	5.37233	214	255	279	276	222	163	107	149	186	188	112	51	581	1204	1088	2385	1060	612
54346	1988	3.98577	217	272	291	286	229	169	98	154	205	197	124	38	435	470	1537	2223	926	360
54346	1989	2.84149	243	262	278	291	228	166	108	153	184	178	108	43	449	879	2132	399	485	267
54346	1990	6.08008	203	264	280	288	234	184	105	164	201	194	117	51	557	735	2106	1527	1367	186
54346	1991	5.93629	217	260	278	292	232	154	102	152	195	194	123	35	492	943	2667	1556	458	492
54346	1992	6.95498	223	246	292	275	221	154	99	136	189	185	107	25	428	618	1892	1387	1263	338
54346	1993	7.86994	234	254	267	272	237	149	108	161	192	172	115	20	245	1590	1680	1248	419	219
54346	1994	7.58826	217	285	305	293	227	161	103	171	225	203	114	37	884	1108	1841	2978	640	261
54346	1995	2.79164	204	258	267	272	226	166	96	159	192	190	109	58	1554	2098	5009	2129	373	389
54346	1996	6.43664	229	273	273	269	238	143	103	168	194	177	122	34	819	1209	2105	2009	798	675
54346	1997	5.30035	213	283	318	300	222	136	98	156	205	197	104	27	590	654	1631	1444	510	428
54346	1998	6.74532	231	259	284	270	248	185	107	169	204	187	137	67	671	919	878	2604	636	303
54346	1999	5.65924	225	272	303	276	237	156	98	159	207	185	125	37	175	648	2279	1342	361	249
54346	2000	4.9775	231	312	307	293	251	141	111	166	204	203	125	33	587	419	1534	902	533	780
54346	2001	5.57188	239	285	292	281	246	183	126	182	206	178	123	57	459	1555	2513	1662	350	553
54346	2002	5.65376	250	253	288	276	254	122	119	150	204	182	115	28	342	1238	1878	1281	32	762
54346	2003	6.93013	242	266	281	282	232	154	120	161	193	176	135	44	295	1467	1774	1551	777	1463
54346	2004	6	233	299	287	288	252	187	118	180	213	192	141	60	372	1111	2383	905	763	116
54346	2005	5.56701	209	255	290	280	252	181	101	174	210	195	127	54	1199	1391	2031	2024	255	697
54346	2006	5.87629	242	264	279	290	247	187	124	166	200	205	124	63	668	1777	1073	1270	617	626
54346	2007	5.7732	233	302	288	284	252	159	110	178	197	199	136	41	721	351	1596	1441	571	324
54346	2008	6.14583	213	262	287	285	244	180	108	160	208	188	130	63	795	1354	1536	2115	176	229
54346	2009	6.06383	255	256	282	297	243	173	128	161	193	186	123	49	415	1155	872	908	623	659
54346	2010	5.32609	213	287	286	278	232	155	112	167	211	194	136	38	948	947	2138	4654	937	403
54471	1980	4.72094	210	261	280	273	228	138	119	191	211	197	127	50	384	1098	762	868	428	736
54471	1981	4.63906	211	264	294	280	237	153	128	189	234	199	140	59	574	607	2011	2929	368	601
54471	1982	5.7825	219	263	285	290	237	174	128	179	207	215	139	81	293	308	901	3365	263	296
54471	1983	6.80348	215	269	278	286	252	156	137	191	214	207	164	52	863	434	1368	468	823	162
54471	1984	6.729	230	255	287	286	236	157	133	187	211	212	132	56	165	1484	954	1131	733	852
54471	1985	5.41094	215	254	278	279	219	172	127	179	217	216	136	79	687	157	3580	4281	633	94
54471	1986	5.37338	213	261	271	266	225	137	124	183	206	193	130	46	505	1264	2226	1038	1061	217
54471	1987	5.37913	208	252	285	284	237	168	120	172	209	206	138	72	353	501	764	1104	444	312
54471	1988	4.86401	217	266	281	280	242	179	121	181	222	214	151	77	693	648	2827	796	1024	247
54471	1989	2.76934	232	258	278	284	230	173	139	175	210	199	131	70	242	1238	1928	181	654	562
54471	1990	5.41159	203	255	280	289	243	189	121	181	218	217	143	81	1617	1177	1957	1442	1646	36
54471	1991	6.47646	213	260	279	295	241	166	123	176	213	218	145	70	305	887	3078	538	758	364
54471	1992	7.17031	227	246	293	282	237	161	130	163	218	203	142	52	391	380	576	259	713	271
54471	1993	8.23478	225	251	274	280	246	158	133	183	212	204	144	52	171	951	1373	2350	385	165
54471	1994	4.37601	217	281	300	295	240	171	132	198	243	228	146	69	970	445	2932	2632	1268	120
54471	1995	8.44969	206	259	270	281	232	171	120	185	207	211	142	81	839	692	1883	1782	504	266
54471	1996	6.52722	220	264	275	270	239	152	133	191	208	196	146	61	546	1180	3254	1964	198	927
54471	1997	6.54646	213	273	311	294	233	156	126	188	232	223	132	47	385	344	1375	2156	294	35
54471	1998	7.40043	222	245	285	280	257	194	140	186	224	205	163	97	524	659	907	1387	177	289
54471	1999	6.64105	222	259	304	285	246	159	125	187	230	206	151	68	259	366	1220	1795	330	164
54471	2000	7.07754	227	287	308	294	260	156	133	199	229	223	152	56	715	198	970	1543	174	665
54471	2001	7.34529	231	275	297	288	245	179	144	202	228	205	144	81	166	627	1706	2642	894	359
54471	2002	6.80741	244	258	299	278	254	134	147	179	228	206	154	48	126	635	1022	2337	73	814
54471	2004	8.82507	221	273	284	278	248	186	136	195	219	203	160	89	164	119	2348	722	451	111
54471	2005	9.36471	212	265	294	284	254	178	125	194	230	217	158	78	1679	940	1273	1456	110	398
54471	2006	9.52703	225	257	275	284	248	186	139	191	220	221	156	91	430	744	1264	1127	155	437
54471	2007	10.0223	229	269	276	285	258	163	142	203	221	220	164	77	494	395	1419	655	272	352
54471	2008	10	205	245	277	276	244	176	132	179	223	211	162	91	425	1259	2059	913	429	312
54471	2009	10.6772	222	260	277	286	236	176	147	191	217	220	151	77	463	920	814	723	297	396
54471	2010	10.1364	202	255	285	273	232	157	125	184	231	213	161	69	963	317	2719	3690	815	630
54497	1980	4.5875	190	230	256	266	231	151	88	160	189	184	118	54	213	1680	1407	644	737	1701
54497	1981	4.0846	188	234	267	272	236	161	99	154	210	184	128	48	1035	1041	3371	1054	577	547
54497	1982	5.09375	192	240	273	284	238	184	110	153	187	208	124	83	1393	713	1503	3690	174	224
54497	1983	4.9	200	248	253	284	253	164	111	159	199	206	159	57	936	361	3818	2544	1823	174
54497	1984	4.65625	212	235	276	277	235	165	105	160	195	205	129	56	272	2116	1471	3826	1752	452
54497	1985	3.11875	198	238	264	271	224	174	112	158	204	209	140	75	785	595	5797	5082	1158	41
54497	1986	3.08875	201	251	253	262	233	154	100	164	197	188	131	60	305	1270	2816	1298	1089	444
54497	1987	3.40911	192	240	258	268	229	171	97	153	193	203	132	77	300	1251	2331	2676	841	214
54497	1988	3.42375	199	249	266	288	244	183	106	162	206	207	150	69	484	572	2872	1086	865	257
54497	1989	5.71778	214	238	261	285	228	165	110	158	200	198	130	64	271	1587	1690	966	815	835
54497	1990	4.89407	178	225	262	284	233	186	105	161	207	206	142	74	1441	1688	2568	2250	1074	0
54497	1991	4.60417	206	248	269	296	246	169	106	160	204	208	141	54	638	1712	2150	742	231	1050
54497	1992	4.8202	210	238	276	281	231	169	103	146	202	196	127	60	709	748	3345	170	2799	596
54497	1993	5.52022	206	227	250	273	247	161	107	162	191	187	139	44	400	1761	1842	872	1276	164
54497	1994	6.34353	203	256	278	292	246	182	104	168	224	218	138	74	1042	754	1786	3720	732	1219
54497	1995	4.65357	203	240	260	277	235	182	95	158	200	207	126	74	2059	1733	2323	3715	763	324
54497	1996	9.07695	212	249	255	276	245	167	102	168	195	198	146	65	356	812	5705	1276	608	628
54497	1997	6.27891	198	263	293	286	228	152	106	164	220	215	126	43	1058	280	1368	1946	506	368
54497	1998	6.12719	210	233	263	274	252	199	114	164	205	200	162	87	847	970	5348	2910	1401	228
54497	1999	5.53486	208	248	286	290	249	168	105	162	215	208	156	62	609	297	1826	2483	2476	351
54497	2000	5.58957	202	274	280	287	255	160	108	177	214	221	153	58	336	376	1837	1498	239	438
54497	2001	6.52275	214	250	275	285	250	190	121	175	213	203	151	93	634	1168	2718	1214	1192	731
54497	2002	6.65	226	247	273	278	254	137	122	156	210	200	145	51	274	683	1794	1851	247	1474
54497	2003	6.11095	217	245	265	272	235	165	113	169	195	191	150	62	833	1459	2696	2169	855	450
54497	2004	6.59491	205	249	252	278	245	181	110	172	208	202	150	72	1127	575	3180	1666	1443	111
54497	2005	6.55769	197	228	270	267	248	179	98	167	209	203	154	65	1714	2269	1951	3298	1188	152
54497	2006	6.22605	211	232	257	283	254	199	115	159	197	219	144	100	638	669	2282	3654	2179	207
54497	2007	7.0778	215	263	267	276	254	173	115	173	202	211	161	70	1016	323	1034	4524	1779	1014
54497	2008	6.69829	180	238	263	277	249	188	107	162	208	198	149	82	645	962	3290	2429	239	135
54497	2009	6.97143	221	230	268	292	247	189	120	164	195	201	142	76	563	1557	2140	628	239	675
54497	2010	6.20424	193	262	272	271	243	166	108	168	216	207	161	62	1248	382	1664	3579	925	597
54662	1984	2.9985	215	237	262	272	237	174	130	172	205	222	174	110	73	2438	1290	550	285	213
54662	1992	5	213	228	283	274	239	164	126	157	217	218	173	98	445	1189	868	919	2766	521
54662	1994	3.25	205	254	284	283	241	176	124	186	226	231	179	112	726	674	997	3679	800	552
54662	1995	8	197	235	256	279	230	179	120	167	203	225	169	114	1019	1245	1310	1711	566	409
54662	1996	7.48971	216	242	253	266	243	168	132	179	201	211	177	103	347	934	1926	1915	394	315
54662	2004	6.20112	212	261	275	268	243	191	135	192	219	213	186	125	430	670	1505	2151	465	189
54662	2005	5.96	194	245	280	272	248	185	118	171	223	219	183	117	1346	1660	1006	1733	871	162
54662	2006	5.97786	203	247	255	280	248	204	130	170	207	227	179	131	310	722	1172	1057	98	733
54662	2007	6.86007	224	252	265	277	252	172	145	183	211	225	195	111	564	539	1828	1922	874	1281
54662	2008	6.4966	193	221	263	268	247	189	122	164	210	219	185	126	822	901	1052	1381	148	253
54662	2009	6.72414	231	260	264	284	237	192	144	186	208	221	181	126	1057	397	2326	999	535	189
54662	2010	6.53846	194	236	276	265	233	163	120	164	222	215	172	96	813	610	466	2675	838	646
50949	1985	6.83828	241	263	268	262	203	132	98	160	192	188	101	32	155	935	1493	1986	409	142
50949	1986	6.35195	222	268	269	257	209	116	91	167	189	169	98	-1	78	1204	1958	601	433	0
50949	1987	8.15119	205	264	277	258	206	127	81	150	182	181	102	25	333	465	1853	2002	372	158
50949	1988	7.79185	200	281	280	274	212	141	87	165	197	190	109	24	649	393	1871	678	545	63
50949	1989	5.94009	223	251	273	280	197	140	92	155	183	174	95	25	104	899	989	376	388	203
50949	1990	8.68034	207	261	277	270	203	166	102	163	195	181	98	51	617	954	2080	718	751	66
50949	1991	8.84744	221	257	263	294	212	122	101	153	181	195	105	26	221	700	1725	96	522	353
50949	1992	7.79136	211	237	288	268	206	147	96	141	187	172	95	21	405	1104	910	225	322	146
50949	1993	9.5242	221	251	277	265	222	127	97	154	200	176	111	20	384	1165	848	860	427	261
50949	1994	8.89635	207	291	291	280	213	135	95	180	215	193	118	30	359	796	2115	576	490	77
50949	1995	5.87345	191	279	275	273	221	144	86	170	194	181	101	48	261	697	840	572	161	506
50949	1996	5.48096	234	279	282	271	218	123	116	165	192	173	89	6	177	645	979	522	247	107
50949	1997	9.292	214	290	314	277	210	101	99	177	212	189	102	5	584	140	475	2391	223	145
50949	1998	10.212	238	261	279	263	227	150	118	166	205	189	126	54	462	1265	1226	900	548	466
50949	1999	8.97263	204	261	299	269	219	118	88	158	218	174	112	9	364	1021	816	841	43	116
50949	2000	8.86375	228	294	305	279	238	118	108	174	204	191	115	11	550	186	668	1179	226	389
50949	2001	10.3342	233	285	300	279	234	154	101	173	194	170	100	26	325	614	1264	224	171	8
50949	2002	10.1765	244	254	288	256	246	90	113	154	195	167	102	-3	149	1563	2254	608	36	259
50949	2003	4.86901	235	264	271	263	218	130	108	163	193	170	110	35	263	640	952	1422	494	432
50949	2004	10	217	295	276	278	230	156	106	179	189	168	113	41	224	291	595	1001	242	17
50949	2005	10	205	262	274	275	233	145	97	174	200	186	115	31	260	1147	1357	903	557	250
50949	2006	11	237	261	282	283	235	146	106	163	192	184	110	28	147	1184	718	540	375	234
50949	2007	11	219	297	286	283	235	143	107	187	189	181	118	20	447	378	631	667	119	169
50949	2008	13.5	201	275	278	276	227	150	95	175	206	178	104	34	715	813	2543	825	566	106
50949	2009	13	249	240	274	283	221	136	117	148	185	177	99	22	205	941	944	482	324	317
50949	2010	13	213	309	282	270	242	122	112	193	199	177	112	17	1190	69	520	732	61	140
54157	1980	4.79281	224	274	269	268	214	113	99	172	188	176	88	14	453	1098	1789	992	429	383
54157	1981	4.83308	216	277	284	257	226	135	97	157	210	162	100	13	645	414	2535	1007	444	312
54157	1982	6.01921	215	287	289	288	229	158	96	154	189	190	95	38	488	310	890	1303	153	277
54157	1983	6.09926	227	263	270	279	236	131	111	154	188	180	126	9	643	691	1796	1158	362	91
54157	1984	7.15306	236	262	279	270	214	120	105	158	187	180	93	9	644	1975	1473	2079	427	550
54157	1985	6.13868	235	259	265	266	214	154	98	152	186	183	93	33	156	904	2530	2760	331	215
54157	1986	5.64107	226	263	264	256	216	129	94	167	185	168	98	3	148	1639	2383	927	920	152
54157	1987	5.92114	218	267	275	267	215	150	97	146	185	187	105	32	226	954	1079	1692	1385	180
54157	1988	6.35549	214	278	289	274	228	159	92	162	202	190	114	20	621	739	1516	1700	630	235
54157	1989	4.30889	236	255	271	282	210	158	96	151	175	175	96	34	663	866	3616	292	361	191
54157	1990	6.65824	210	260	275	277	226	178	101	162	196	182	102	55	956	1453	1778	760	315	115
54157	1991	7.15671	216	259	269	294	230	139	101	151	186	194	111	35	347	1209	2048	343	414	351
54157	1992	6.7211	215	243	288	269	213	150	99	139	188	178	102	19	442	693	1869	507	532	190
54157	1993	7.36865	234	257	277	274	225	139	108	153	196	173	106	14	240	1180	1314	2492	817	161
54157	1994	7.48722	220	296	300	282	220	145	102	178	218	201	115	29	405	364	2451	1861	989	142
54157	1995	5.81467	198	268	266	272	225	154	84	166	187	184	102	47	818	764	1689	724	213	539
54157	1996	6.66038	233	278	274	265	227	132	111	172	198	174	99	20	263	799	1712	1434	307	329
54157	1997	7.37964	215	284	307	285	215	120	103	177	212	199	104	16	992	203	716	3275	776	172
54157	1998	7.70123	233	265	277	268	239	172	122	173	204	186	133	65	673	865	2390	2533	322	378
54157	1999	7.00905	221	263	301	273	228	140	98	160	217	183	122	26	440	676	1982	1630	122	158
54157	2000	6.59993	236	298	305	289	246	133	122	177	213	204	129	17	675	806	194	2332	290	121
54157	2001	4.87851	243	292	294	274	241	171	120	188	206	180	118	51	376	1406	1238	1166	323	95
54157	2002	7.36012	251	258	296	272	255	108	124	152	205	179	124	12	62	615	907	876	61	365
54157	2003	6.00813	239	264	282	274	229	140	125	168	200	183	125	35	432	1369	757	1395	265	624
54157	2004	9.53945	227	290	271	273	235	170	116	175	192	169	120	46	420	642	1962	1079	248	47
54157	2005	8.80364	214	262	276	277	240	158	106	172	203	192	114	42	562	2195	1629	1791	670	389
54157	2006	9.45376	237	265	284	280	240	165	115	164	195	192	109	43	298	1349	806	1465	431	291
54157	2007	9.45032	233	302	283	275	241	152	114	191	192	184	117	15	515	127	1071	1549	158	156
54157	2008	9.81637	209	258	278	274	233	161	99	162	201	176	98	34	773	1549	1862	1021	526	155
54157	2009	7.95973	247	247	277	291	232	153	119	150	180	173	99	21	405	696	806	574	39	431
54157	2010	8.34516	220	297	277	264	229	130	114	177	201	179	112	24	823	161	2794	2172	366	681
54161	1980	2.51256	209	270	265	263	203	97	86	160	180	176	86	9	887	1317	1095	1272	407	685
54161	1981	2.99985	207	260	281	249	212	116	87	146	206	153	93	7	564	1337	1275	956	218	349
54161	1983	2.02399	218	244	265	268	222	119	101	138	177	170	118	5	880	866	1510	797	798	85
54161	1985	1.70991	231	252	257	261	211	145	100	155	188	185	97	33	196	1657	1739	3500	189	322
54161	1986	2.30885	218	263	257	248	206	117	87	166	181	162	97	1	202	835	4436	945	531	74
54161	1987	1.52992	210	256	270	262	206	136	86	143	181	182	101	27	293	937	1275	1692	1172	158
54161	1988	2.11489	204	275	280	265	213	142	86	162	198	187	110	26	629	464	1483	1164	345	96
54161	1989	3.27033	225	250	266	274	193	142	100	151	177	171	99	31	297	830	2790	666	839	131
54161	1990	3.39034	202	253	264	263	214	168	102	159	187	178	104	51	719	669	1880	973	314	122
54161	1991	4.74047	213	250	259	285	213	126	98	151	181	193	109	34	208	1357	3130	244	1079	298
54161	1992	3.14961	201	234	281	261	202	139	95	136	184	171	98	27	517	1036	1406	986	360	294
54161	1993	2.75	221	247	271	263	215	127	101	152	193	169	107	16	342	1202	1179	787	665	136
54161	1994	2.75294	210	289	289	275	209	131	97	178	211	197	115	29	536	1411	2236	1312	887	124
54161	1995	4.20482	186	264	262	263	215	143	78	162	183	178	96	49	930	1009	1947	850	238	263
54161	1996	9.49381	227	272	266	258	214	119	111	166	190	166	94	11	568	1142	1192	971	205	204
54161	1997	4.57303	204	279	297	275	204	107	93	168	204	189	97	6	1105	324	818	2301	807	76
54161	1998	5.67619	230	260	270	258	230	156	113	162	198	178	125	59	605	1255	1343	1868	257	379
54161	1999	3.96212	210	253	297	264	214	125	84	152	211	174	111	15	311	1040	601	1878	170	199
54161	2000	4.04598	228	292	298	276	235	123	116	173	209	197	127	11	453	298	856	1359	324	49
54161	2001	5.525	234	286	287	269	233	157	114	181	203	179	114	49	485	548	893	1473	223	55
54161	2002	4.5	240	251	289	259	241	95	121	152	201	174	118	4	122	1216	847	1272	86	378
54161	2003	2.95652	230	258	271	260	222	133	112	158	191	170	120	32	418	1059	1299	1147	174	807
54161	2004	8.854	220	288	268	272	229	162	110	174	187	170	124	47	514	477	1947	772	245	107
54161	2005	7.70535	200	253	270	270	230	149	102	174	199	189	120	38	387	1900	1667	1297	726	254
54161	2006	7.72615	229	252	279	276	229	154	107	161	192	194	119	41	235	1406	1406	1922	404	329
54161	2007	7.45828	217	298	275	270	233	145	106	185	188	185	127	25	568	42	2709	1090	178	62
54161	2008	7.95437	202	265	274	271	225	151	99	167	204	182	110	43	621	1525	1998	1505	630	170
54161	2009	5.59551	245	240	268	282	223	142	120	147	183	180	105	26	285	1252	1232	645	142	202
54161	2010	3.23723	215	294	270	258	225	122	110	181	196	180	115	25	1620	305	2763	2059	79	410
54292	1988	2.46756	189	242	241	282	222	153	66	131	159	190	103	7	235	804	809	1028	375	328
54292	1989	3.8	212	233	263	276	201	148	58	120	170	162	90	4	298	669	1533	639	1180	203
54292	1990	3.60001	205	235	255	273	219	166	81	135	172	180	95	6	531	846	1162	1045	1274	12
54292	1991	5.47497	220	255	256	275	225	144	69	134	178	176	94	15	155	1369	1173	148	259	428
54292	1992	5.2394	208	232	289	266	210	152	66	123	171	169	91	5	345	1167	757	991	1249	101
54292	1993	6.31756	224	216	253	244	217	139	69	126	161	156	99	-6	238	968	328	1298	624	454
54292	1994	7.10502	195	259	293	287	221	147	67	131	198	194	110	13	947	553	1239	1742	2036	342
54292	1995	6.05017	189	230	273	262	222	159	55	125	173	180	85	30	981	736	2141	2147	758	257
54292	1996	4.29021	218	236	270	266	232	144	68	130	161	160	92	-5	476	845	1038	1052	535	123
54292	1997	9.48972	189	266	319	279	216	122	71	133	188	182	71	-1	1226	290	586	1659	291	120
54292	1998	5.90547	242	226	251	250	233	179	85	133	169	168	111	31	494	701	698	1568	357	147
54292	1999	6.50444	208	247	289	283	232	146	61	138	186	175	99	6	733	982	1475	564	380	258
54292	2000	7.26803	219	272	285	283	222	138	87	142	184	196	105	0	639	640	3313	1354	1652	79
54292	2001	9.85292	199	261	283	272	233	170	81	138	179	163	85	24	719	703	1853	570	262	442
54292	2002	12.0549	240	238	264	258	226	120	79	125	178	165	83	7	123	1052	2125	944	184	314
54292	2003	9.49845	218	256	236	273	233	144	142	168	158	102	10	-76	89	532	1590	360	259	307
54292	2004	6.05324	214	286	262	283	236	175	85	146	176	161	98	-1	822	409	1449	129	496	87
54292	2005	5.95652	184	247	265	277	239	165	68	152	181	177	106	1	1289	1159	913	1185	73	164
54292	2006	6.91486	213	218	274	282	231	157	82	122	161	178	93	20	297	695	867	918	320	329
54292	2007	6.3662	193	271	255	274	215	147	75	142	157	179	111	15	604	420	572	1631	1480	67
54292	2008	7.45427	183	254	277	263	226	158	70	120	183	171	98	36	1161	207	1549	704	375	184
54292	2009	4.53574	239	208	249	274	217	149	90	118	157	167	91	18	189	1336	832	472	467	653
54292	2010	6.61213	207	286	256	269	216	126	85	159	184	181	114	19	463	512	1949	804	543	347
54374	1980	2.8125	231	263	269	268	205	122	69	146	176	167	77	7	653	1659	2175	995	328	767
54374	1981	2.0625	198	257	285	260	220	130	71	130	203	157	84	-1	1005	1204	1315	1219	282	722
54374	1982	3.58504	208	262	287	291	218	170	78	125	166	189	76	15	1681	1162	1292	2083	219	462
54374	1983	3.78038	229	244	260	287	228	134	89	127	178	186	124	-5	655	1920	1743	996	1439	218
54374	1984	4.51505	223	258	283	282	210	131	72	140	177	188	91	7	579	1294	1481	1056	561	667
54374	1985	3.05253	225	249	265	273	206	150	79	133	183	188	94	16	851	1477	2510	1870	683	72
54374	1986	2.21122	210	258	259	254	210	137	67	143	176	163	100	-3	1171	1547	2594	2742	840	152
54374	1987	3.58804	222	257	266	266	215	152	72	125	168	178	87	16	424	1209	1385	2095	653	527
54374	1988	2.77803	206	261	292	298	224	153	69	131	186	183	110	6	636	1323	2103	1080	549	136
54374	1989	3.00903	225	258	264	276	205	146	72	130	170	163	95	5	468	1131	3003	951	970	378
54374	1990	3.33303	207	253	278	273	219	177	84	141	186	176	102	2	445	1380	2359	1795	1157	50
54374	1991	3.44403	208	250	273	291	220	133	66	132	177	175	101	5	586	916	3166	564	659	504
54374	1992	3.1196	210	233	285	269	202	152	66	118	164	169	92	7	441	1227	2098	420	1777	242
54374	1993	3.80926	226	245	279	263	214	136	71	139	173	164	98	-6	580	1441	962	1049	485	298
54374	1994	4.04762	207	277	308	289	218	155	77	141	211	193	105	17	1061	631	1430	1196	680	528
54374	1995	3.11525	190	244	272	262	218	151	61	134	183	179	82	34	1519	2499	3141	3224	355	533
54374	1996	6.875	224	262	274	267	227	138	79	138	178	164	102	0	741	1422	1486	1681	818	447
54374	1997	4.87379	198	272	312	289	214	116	78	133	179	183	78	5	1361	227	1451	1326	522	412
54374	2000	6.00567	230	283	301	291	233	135	90	143	187	192	105	4	953	361	1148	1387	763	274
54374	2001	7.34431	236	276	288	280	239	177	94	146	184	168	90	31	800	951	2404	738	226	288
54374	2002	6.04954	244	256	286	271	234	114	77	125	191	168	88	11	260	636	1468	1751	258	702
54374	2003	5.89444	239	265	271	269	223	130	84	141	178	154	105	16	222	952	2617	1039	479	666
54374	2004	7.51971	211	282	269	274	230	165	82	142	189	162	106	8	859	604	3067	799	1348	270
54374	2005	7.30325	197	257	281	270	236	159	69	155	194	179	107	3	1779	2152	2423	2257	342	274
54374	2006	7.66787	235	248	286	283	237	178	83	139	178	191	96	42	691	1699	800	1975	247	760
54374	2008	8.28405	211	268	284	279	238	164	82	142	192	174	101	29	847	1137	2483	1624	79	442
54374	2009	7.11673	249	236	266	288	229	159	88	132	174	158	98	19	350	1832	2280	1336	556	778
54374	2010	7.0428	218	291	274	263	222	139	87	147	193	179	125	15	984	1137	3530	2503	1444	402
50353	1982	1.35003	171	269	269	232	154	37	42	99	156	142	46	-69	836	178	930	2280	816	285
50353	1983	0.374813	191	203	252	237	171	54	43	89	142	123	82	-61	191	1194	1228	1128	649	40
50353	1984	4.34978	223	245	251	216	179	37	60	103	149	123	62	-65	226	592	1704	1401	255	398
50353	1985	2.25001	178	239	259	227	169	70	37	115	143	128	54	-47	759	999	1227	1217	708	285
50353	1986	3.02864	181	278	262	234	203	57	29	123	153	128	53	-75	176	443	1265	2486	145	108
50353	1987	1.55263	157	263	244	237	159	67	17	106	128	136	41	-51	111	764	726	1435	406	137
50353	1988	2.31661	169	263	271	254	190	99	39	131	155	137	61	-32	432	929	475	1245	650	327
50353	1989	1.8639	179	239	254	252	175	78	32	121	153	124	40	-45	292	1046	1653	572	424	411
50353	1990	2.61818	208	239	269	252	168	113	60	119	158	136	51	-18	793	1212	1219	1048	705	132
50353	1991	3.03497	179	256	262	252	169	75	33	118	144	147	41	-38	338	520	1889	1268	564	269
50353	1992	4.23225	205	254	262	233	157	110	54	110	143	127	53	-32	60	741	1179	1077	474	15
50353	1994	6.34063	174	254	281	251	189	97	40	118	159	117	77	-22	623	464	862	563	648	197
50353	1995	7.22034	172	274	258	239	179	107	36	128	138	108	56	-28	603	341	1978	425	773	188
50353	1997	4.82494	196	249	271	255	165	55	58	118	149	139	35	-40	374	946	670	1109	316	305
50353	1998	5.88889	193	231	281	260	202	74	52	113	170	136	59	-20	1032	1162	498	188	324	391
50353	1999	4.28191	183	247	298	236	168	58	37	107	180	125	49	-66	273	355	917	1055	719	190
50353	2000	4.24098	209	275	267	268	210	64	57	121	154	146	70	-54	290	317	1151	1423	400	305
50353	2001	7.51203	193	266	267	266	174	77	50	111	166	147	40	-37	703	275	1298	597	183	137
50353	2002	4.5	206	262	286	246	206	54	63	118	165	127	50	-39	551	891	640	781	416	140
50353	2003	5.65867	173	253	247	222	166	71	36	113	158	120	54	-31	216	959	1822	1186	719	259
50557	1981	1.28603	186	239	263	221	179	73	46	101	171	127	40	-33	440	864	3891	1258	82	406
50557	1984	4	224	244	254	229	180	72	69	115	153	137	64	-44	165	464	1841	2403	522	112
50557	1985	0.896239	221	248	267	238	163	94	42	120	145	139	43	-29	44	953	427	1616	444	157
50557	1986	5.7128	203	272	253	230	202	73	34	140	160	125	57	-67	74	761	1572	1056	374	169
50557	1987	5.2225	172	263	252	237	168	83	23	116	138	139	53	-38	77	413	1719	1454	1081	117
50557	1988	4.955	175	267	250	260	192	109	45	137	161	145	69	-26	741	578	2572	630	496	114
50557	1989	4.6871	194	231	248	254	177	99	51	116	150	125	52	-33	362	1050	1799	945	782	239
50557	1990	4.93622	204	236	268	247	165	130	62	123	156	133	51	-9	346	1364	858	1387	978	20
50557	1991	2.54999	211	247	246	263	171	82	38	122	150	149	52	-36	205	813	1740	1171	906	195
50557	1994	3.92224	189	276	275	246	199	107	45	136	168	132	75	-15	515	880	1924	332	1056	735
50557	1996	6.12174	217	248	269	250	191	82	72	123	161	126	47	-49	449	1021	1453	646	206	94
50557	2003	3.47291	203	274	247	225	180	90	43	120	158	127	56	-12	136	371	2299	1162	944	149
50557	2004	5.16879	172	288	271	238	197	108	50	125	162	129	81	-11	901	69	864	1317	490	176
50557	2005	5.57522	172	263	265	259	215	115	53	138	164	132	76	-33	834	454	843	403	127	0
50557	2006	5.58711	226	239	266	263	205	100	51	132	157	146	54	-27	53	1261	897	733	406	186
50557	2007	16.0142	194	278	288	284	210	103	64	142	151	143	69	-26	698	621	373	487	78	229
50557	2008	6.90262	191	276	272	252	189	100	57	148	169	132	53	-11	628	1085	1288	700	435	233
50557	2009	6.07724	232	207	259	244	182	94	68	118	151	140	59	-27	108	1663	652	1283	430	2
50557	2010	5.3875	208	306	266	235	210	98	76	156	162	132	56	-30	469	550	1742	1818	168	48
50564	1981	1.28603	176	219	259	214	170	70	15	94	143	112	16	-48	598	1519	1204	1418	315	279
50564	1984	4	215	230	251	224	172	72	43	93	139	124	54	-56	249	1065	2451	1855	800	213
50564	1985	0.896239	204	247	263	230	169	89	20	96	115	127	36	-50	171	1091	247	1593	859	161
50564	1986	5.7128	188	260	255	232	205	80	13	100	136	112	39	-73	177	621	1953	1464	266	146
50564	1987	5.2225	163	260	249	235	169	80	18	88	107	126	43	-40	282	392	1252	1794	1059	241
50564	1988	4.955	166	258	254	249	189	105	29	115	146	133	50	-39	1021	829	994	741	999	180
50564	1989	4.6871	182	236	259	259	179	86	20	102	135	107	34	-60	266	833	1112	282	477	311
50564	1990	4.93622	190	233	264	241	163	119	48	101	139	125	41	-17	598	1245	2291	1763	755	68
50564	1991	2.54999	192	232	243	257	166	81	25	103	127	138	32	-41	420	1043	1329	1510	928	329
50564	1994	3.92224	178	265	274	244	196	101	28	103	153	114	67	-26	373	215	2380	408	1025	776
50564	1996	6.12174	211	238	270	244	183	80	41	92	149	119	25	-50	167	1105	1222	1730	122	83
50564	2003	3.47291	191	259	251	222	180	80	28	97	158	126	59	-22	273	898	2145	2812	991	146
50564	2004	5.16879	165	274	272	238	194	99	45	103	154	120	69	-23	909	123	613	1438	462	234
50564	2005	5.57522	162	255	266	259	210	108	33	124	154	122	66	-34	1024	835	487	483	378	2
50564	2006	5.58711	223	228	267	264	198	98	41	119	148	146	46	-39	30	1584	1789	326	371	83
50564	2008	6.90262	179	273	279	261	182	98	44	119	166	124	43	-24	700	343	916	478	577	244
50564	2009	6.07724	224	202	252	243	185	85	59	108	149	140	53	-34	362	1844	1674	1429	277	160
50564	2010	5.3875	205	302	267	238	201	97	68	146	159	135	49	-26	472	863	1400	1256	152	173
50658	1981	1.05003	192	244	274	223	184	79	64	119	183	134	58	-19	382	727	1433	1966	52	367
50658	1982	2.13747	187	282	294	275	178	74	62	131	175	166	67	-32	481	119	344	1327	976	273
50658	1983	0.875	182	199	249	251	193	85	66	110	164	153	92	-32	741	660	1317	1047	423	45
50658	1984	1.20001	213	244	259	242	181	80	84	135	166	152	79	-25	720	1149	2618	1495	351	98
50658	1985	2.39054	220	254	262	241	166	95	67	135	164	156	66	-10	66	786	1329	2320	500	252
50658	1986	2.49383	193	265	257	236	202	86	56	148	170	142	80	-34	537	1147	1730	950	397	57
50658	1987	1.632	177	260	258	238	175	82	41	137	149	157	66	-16	307	677	1047	1770	1117	328
50658	1988	1.56613	171	264	254	262	195	107	64	151	174	164	84	-6	599	656	1694	729	466	220
50658	1989	2.19433	196	239	256	267	186	100	63	133	164	143	67	-18	152	702	1568	664	279	257
50658	1990	2.89832	198	241	273	256	173	138	77	136	171	151	69	12	308	723	1890	824	771	5
50658	1991	2.00403	210	245	246	268	176	94	68	131	161	169	75	-9	132	898	2312	1459	532	135
50658	1992	3.09426	207	238	272	242	165	122	69	121	161	144	70	-2	72	990	797	1365	789	133
50658	1994	3.65247	196	277	277	254	202	108	63	153	180	150	93	2	175	459	2312	534	1308	398
50658	1995	5.12868	176	264	266	258	193	124	61	150	169	136	71	11	343	661	596	320	466	310
50658	1996	3.59339	231	253	276	252	190	93	96	136	178	146	63	-23	228	1000	2602	1210	449	73
50658	1997	5.86086	198	253	280	247	183	56	78	138	180	163	63	-24	640	1037	699	2762	97	301
50658	1998	5.3547	221	237	274	242	200	107	86	133	189	163	94	16	510	1654	2752	2560	675	338
50658	1999	3.31338	190	247	288	241	186	82	56	133	192	142	78	-30	112	365	1936	1420	40	92
50658	2000	6.13603	216	288	290	275	224	83	81	148	178	169	89	-22	231	241	1352	691	318	436
50658	2001	3.67048	203	281	281	260	199	123	75	137	174	155	62	-3	425	412	1554	770	131	22
50658	2002	5.46523	216	241	272	243	217	72	84	132	177	145	78	-21	286	1267	1246	680	81	307
50658	2003	4.35009	211	273	251	234	192	95	71	144	176	150	87	5	218	1419	3584	1345	832	78
50658	2004	5.96004	187	286	269	255	204	114	70	153	176	148	99	3	376	465	805	1252	510	188
50658	2005	6.3023	174	255	259	256	214	119	64	149	181	154	95	-5	922	802	900	955	389	0
50658	2006	6.56341	221	234	266	266	207	104	80	140	167	166	78	-8	50	1172	2050	848	507	39
50658	2007	6.29497	191	279	282	270	211	109	76	152	168	155	92	-11	478	343	741	621	211	184
50658	2008	6.85909	185	273	274	267	199	110	69	156	182	158	79	6	481	659	700	374	410	270
50658	2009	6.66987	231	213	255	249	189	99	89	128	169	159	79	-3	133	2508	2085	852	749	164
50658	2010	6.72538	201	306	275	244	218	105	94	173	182	158	84	-7	534	281	1673	941	146	56
50745	1980	2.75	208	282	273	268	193	88	64	161	182	176	87	-10	163	472	1578	1056	813	84
50745	1981	2.1625	199	263	288	243	200	93	75	133	201	151	80	-11	681	1057	1566	1637	67	451
50745	1982	2.52096	196	292	298	294	192	100	72	151	187	185	77	-12	671	88	625	631	1025	180
50745	1983	2.055	197	213	252	257	208	108	82	124	174	175	108	-9	241	980	2051	507	284	26
50745	1984	2.46628	221	260	269	250	188	97	95	149	181	173	98	-9	206	491	1592	1074	646	74
50745	1985	2.96659	240	260	273	256	188	117	84	153	181	172	86	12	59	999	1240	1144	699	126
50745	1986	3.66622	214	268	263	254	216	100	74	163	181	163	96	-17	482	976	2186	583	492	34
50745	1987	1.79737	195	264	272	253	192	109	59	150	172	170	89	0	252	386	983	1615	855	458
50745	1988	3.16947	189	274	265	269	198	122	78	167	191	191	105	19	1089	381	2490	965	495	716
50745	1989	3.58646	211	247	261	270	193	124	82	147	178	170	81	5	46	867	1686	472	142	290
50745	1990	4.2801	209	253	282	265	183	153	88	152	191	171	87	27	172	846	940	1151	854	0
50745	1991	4.96554	221	256	254	277	187	110	82	145	175	196	96	14	40	981	2304	510	517	368
50745	1992	4.64244	216	239	290	254	182	135	94	135	180	156	85	13	321	548	761	714	641	200
50745	1994	5.169	209	292	286	261	211	123	77	175	199	172	112	17	223	129	1626	849	1230	354
50745	1995	5.86552	189	271	282	272	208	138	74	163	186	159	88	24	398	886	719	264	582	256
50745	1996	6.855	234	276	281	260	209	105	111	156	189	169	86	-16	49	650	1966	568	120	4
50745	1997	6.06531	210	277	302	259	200	81	91	166	193	176	79	-14	417	424	671	1395	65	104
50745	1998	5.39025	242	245	280	247	205	120	103	145	208	182	120	34	361	929	747	2237	691	515
50745	1999	6.49107	208	259	297	256	199	100	79	148	208	162	100	-10	34	272	1588	1514	70	81
50745	2000	6.87255	230	297	298	277	235	109	100	168	197	187	112	-6	31	393	1962	222	170	108
50745	2001	5.28302	223	295	301	280	218	137	95	169	195	180	90	14	242	239	1345	140	121	93
50745	2002	6.92724	229	255	290	264	234	83	107	151	192	163	102	-12	194	1138	495	765	37	188
50745	2003	2.17132	227	286	269	247	200	112	84	157	186	165	104	20	49	331	2779	2129	446	31
50745	2004	5.96004	202	300	285	272	217	134	93	176	188	162	112	17	301	73	751	1128	195	203
50745	2005	6.3023	194	259	264	269	223	134	85	167	191	175	118	16	888	1186	1764	460	137	14
50745	2006	6.56341	237	251	274	279	222	125	97	154	179	180	97	15	40	885	1922	1151	332	19
50745	2007	6.29497	211	284	291	282	224	127	94	172	185	179	107	11	358	793	1341	493	114	215
50745	2008	6.85909	200	283	288	277	221	131	87	173	204	173	101	19	652	860	919	372	62	373
50745	2009	6.66987	246	227	273	268	204	120	111	144	188	179	98	14	31	2263	530	1227	450	65
50745	2010	6.72538	208	309	287	261	228	112	106	191	194	167	104	7	833	422	1277	1656	168	66
50756	1980	5.44505	189	259	269	270	171	71	52	151	173	158	65	-30	255	1131	473	516	655	153
50756	1981	3.69707	194	240	276	222	182	80	60	119	178	133	58	-19	520	949	1194	1401	211	334
50756	1982	3.43783	190	281	297	270	177	80	62	134	173	167	67	-30	453	228	590	2186	641	209
50756	1983	4.24495	185	196	248	254	196	82	62	110	161	152	92	-32	921	1382	1712	567	423	210
50756	1984	5.15375	214	243	257	244	182	78	82	135	168	154	75	-18	350	1251	1520	1598	1001	157
50756	1985	5.04173	212	248	259	242	171	92	68	135	164	160	71	-3	370	778	1055	2583	598	286
50756	1986	5.71163	198	264	261	235	202	89	55	143	167	140	85	-27	342	995	1280	1053	554	4
50756	1987	4.93333	175	258	255	240	178	86	44	135	153	158	69	-9	608	834	1346	1900	944	515
50756	1988	6.87754	169	261	251	257	197	100	65	149	174	166	88	-6	1079	968	1623	800	560	390
50756	1989	6.15165	195	239	261	270	186	103	60	135	164	149	69	-9	323	1392	900	820	362	242
50756	1990	7.21261	202	238	268	253	176	132	76	137	169	155	74	17	362	1361	1610	1015	821	50
50756	1991	6.58109	209	240	245	263	177	98	69	132	163	169	77	3	159	771	2896	2070	995	239
50756	1992	7.42048	201	231	267	244	170	127	65	122	161	149	70	6	150	1922	1131	1206	904	130
50756	1994	7.89907	193	272	273	256	203	108	64	154	183	157	103	5	293	466	1171	851	1256	414
50756	1995	8.16798	176	260	261	252	193	119	59	149	171	144	73	20	588	1110	937	599	611	308
50756	1997	9.61446	196	254	281	245	184	54	74	141	181	161	66	-21	703	549	1204	3591	419	242
50756	1998	8.22591	220	241	274	242	205	113	84	138	187	163	95	22	374	775	1121	1719	930	403
50756	1999	7.82728	189	241	287	240	188	85	56	129	196	146	79	-26	209	745	1274	1456	67	171
50756	2000	7.9772	212	283	282	271	223	87	82	147	180	173	97	-11	553	320	1533	902	437	663
50756	2001	7.86535	210	282	281	261	206	132	81	140	177	159	70	2	245	50	1184	848	132	4
50756	2002	7.95169	222	239	267	239	218	70	94	130	176	147	79	-18	235	1988	1782	830	65	625
50756	2003	3.59915	213	265	248	237	192	94	71	141	170	147	90	4	278	291	1848	2561	820	94
50756	2004	6.87333	190	282	262	255	206	116	72	152	173	146	94	6	264	157	843	1100	425	138
50756	2005	6.64892	176	259	256	253	207	117	61	150	180	155	92	-1	525	926	1364	891	1276	43
50756	2006	7.3338	220	228	266	262	211	106	81	140	172	163	84	-3	81	1745	2445	458	525	131
50756	2007	8.16379	188	279	281	264	209	114	80	158	170	156	97	-4	1256	209	761	1043	290	227
50756	2008	8.49567	182	272	269	260	197	116	73	154	186	160	82	14	573	1112	1429	1480	441	243
50756	2009	7.92839	235	212	254	252	195	106	89	131	170	158	79	5	150	3234	927	691	351	97
50756	2010	8.95985	200	305	268	243	219	102	95	178	177	156	78	-6	922	659	912	1097	239	59
50788	1980	3.56252	186	265	283	278	180	76	61	148	166	165	82	-5	632	245	912	386	1053	1092
50788	1981	0.852277	188	231	264	225	180	93	66	129	181	159	88	10	775	1248	1607	1586	463	399
50788	1982	1.1625	191	273	298	279	192	97	80	142	181	182	86	-14	383	370	803	1839	356	347
50788	1984	1.64319	214	234	269	251	189	80	103	142	181	173	99	-2	474	946	770	2049	1172	629
50788	1985	2.4	204	247	267	260	183	104	79	135	178	181	103	13	285	734	983	2045	691	198
50788	1986	2.54545	194	257	275	251	204	97	71	145	171	163	104	-12	531	727	304	1419	399	22
50788	1987	1.92461	178	271	257	239	185	110	58	149	163	167	96	17	615	874	1094	2313	909	567
50788	1988	2.72675	177	267	275	264	208	108	76	149	174	179	114	17	495	577	518	1618	431	358
50788	1989	2.875	184	245	269	273	188	107	64	138	184	173	94	2	172	966	1325	190	729	265
50788	1990	3.39583	207	238	279	255	190	151	85	142	175	172	96	33	462	1315	1319	1313	711	54
50788	1992	3.44981	194	241	273	254	188	135	73	144	170	160	91	15	145	1314	1626	245	644	34
50788	1994	4.31377	186	249	270	263	201	123	73	148	192	180	120	33	594	1245	1564	1493	1771	270
50788	1995	6.4217	185	262	274	255	197	130	78	148	180	167	89	36	452	193	1571	432	619	307
50788	1996	8.94315	207	235	275	246	198	102	87	142	180	156	96	-2	216	1474	741	1013	633	311
50788	1997	6.50103	189	242	279	245	192	72	80	144	192	169	79	0	565	360	1099	1646	279	580
50788	1998	3.04697	229	252	280	228	208	134	96	144	186	161	114	38	238	503	541	1949	1006	383
50788	1999	6.24563	180	230	298	255	205	100	58	130	192	154	93	-5	217	765	649	616	127	208
50788	2000	5.90458	198	275	282	272	223	95	94	135	182	183	107	1	774	119	841	1054	315	591
50788	2001	7.80596	214	256	265	261	203	125	86	132	174	161	70	3	825	324	901	390	233	212
50788	2002	4.91996	225	231	265	233	208	75	92	134	171	146	84	-12	229	803	752	1312	118	994
50788	2003	5.1299	218	266	263	236	207	106	66	144	163	150	90	13	107	373	252	1630	300	246
50788	2004	6.37774	191	267	257	254	226	124	75	139	172	145	95	3	1212	127	1447	393	159	152
50788	2005	6.62468	168	281	257	259	224	120	57	158	173	166	94	-3	451	376	1184	465	609	78
50788	2006	6.84284	221	219	274	269	212	113	81	136	173	172	83	-7	335	1559	1386	1210	437	319
50788	2007	8.85319	182	269	285	266	203	113	74	152	160	161	99	-6	546	384	571	1109	484	603
50788	2008	7.9945	169	270	274	257	207	122	72	150	185	153	84	10	834	768	803	243	422	234
50788	2009	7.41439	230	221	250	254	197	117	85	136	164	156	83	10	146	936	1524	865	496	82
50788	2010	7.51775	195	295	259	253	211	111	96	178	177	168	83	2	942	590	1826	1472	351	39
50854	1980	4.83088	213	275	279	276	200	89	62	156	176	164	72	-19	145	1160	600	706	590	191
50854	1981	3.54875	207	264	300	241	202	96	76	129	195	145	68	-12	246	832	1112	1366	458	420
50854	1982	2.76136	203	292	304	284	198	113	63	143	183	180	78	-14	268	241	599	1485	466	148
50854	1983	4.04943	203	208	261	269	212	101	72	125	169	164	98	-23	149	949	2155	512	368	27
50854	1984	4.421	227	263	271	263	197	99	91	149	178	162	88	-15	225	904	1494	865	344	102
50854	1985	4.0988	235	266	268	255	194	117	76	147	174	172	83	7	219	448	1379	2107	710	167
50854	1986	3.99576	215	270	269	252	211	104	70	152	175	150	85	-21	146	981	2059	336	355	20
50854	1987	4.14599	198	268	269	249	195	111	57	141	167	168	80	3	296	250	1535	1721	692	186
50854	1988	4.54824	192	277	265	269	206	119	76	155	186	177	96	10	760	421	2836	703	377	344
50854	1989	3.51571	209	245	268	283	194	124	72	143	172	157	81	2	162	1108	885	377	576	188
50854	1990	5.34767	210	255	280	269	192	154	85	147	181	166	84	30	279	990	1140	639	583	65
50854	1991	5.86413	222	256	256	285	198	114	84	140	171	183	87	12	165	1001	2175	443	570	189
50854	1992	6.41874	215	238	291	261	190	140	81	133	179	158	80	15	197	1063	443	479	669	95
50854	1994	6.94409	202	289	285	271	211	126	77	168	197	171	110	13	140	767	1569	632	538	107
50854	1995	7.90274	189	274	285	278	216	136	76	157	185	158	90	32	359	697	523	350	357	421
50854	1996	5.83333	239	274	284	263	209	115	106	147	185	158	71	-13	311	778	2784	784	130	46
50854	1997	8.36795	210	281	302	262	199	82	84	159	198	173	84	-14	503	479	904	2429	100	71
50854	2001	6.84404	228	290	305	276	224	142	94	160	193	164	88	17	178	532	1148	231	214	20
50854	2002	7.26547	234	250	282	256	235	84	100	139	187	155	93	-8	334	1264	601	1355	23	294
50854	2003	6.00971	228	275	265	252	206	118	90	156	185	164	103	17	153	178	2790	1328	342	88
50854	2004	6.87333	208	296	276	276	222	140	90	169	185	163	107	21	254	410	675	1297	212	100
50854	2005	6.64892	197	261	267	268	222	136	80	162	190	173	108	18	121	1102	2307	1293	190	46
50854	2006	7.3338	231	252	276	277	222	123	92	148	180	172	99	7	73	829	2008	532	429	43
50854	2007	8.16379	207	290	288	276	220	131	93	172	179	173	107	5	363	995	846	702	356	194
50854	2008	8.49567	191	275	275	275	219	134	77	160	190	170	93	16	662	416	1243	614	212	174
50854	2009	7.92839	247	228	267	266	206	120	104	136	177	166	88	11	96	1831	1781	410	277	210
50854	2010	8.95985	204	304	280	261	232	114	101	185	191	164	95	7	1628	546	925	636	66	120
50953	1989	1.06495	214	254	269	277	196	127	71	145	172	149	83	2	165	840	1296	67	502	276
50953	1990	4.25	213	255	275	265	202	156	85	149	180	168	79	33	282	1196	1533	660	556	80
50953	1991	3.90002	222	250	258	283	204	118	87	141	171	172	80	13	326	971	2162	941	619	232
50953	1992	4.31514	209	238	283	258	194	139	70	126	171	157	76	-1	314	835	1334	907	430	355
50953	1993	5.1	217	232	274	253	207	118	78	138	180	149	85	-1	271	1662	602	1500	515	397
50953	1994	3.99341	200	282	284	271	209	122	78	161	196	174	102	7	817	1249	3527	1277	837	169
50953	1995	7	190	279	276	265	212	130	73	149	181	157	87	29	370	452	1658	281	676	509
50953	1996	5.20181	233	273	278	264	206	108	106	155	186	159	74	-5	395	920	1629	632	242	210
50953	1997	6.58734	201	279	302	267	203	90	87	163	201	177	84	-3	501	222	1417	1958	266	254
50953	1998	3.36647	241	259	282	254	221	143	107	157	194	177	107	40	390	976	879	2495	907	426
50953	1999	10.7174	198	252	297	258	208	112	71	147	208	164	97	-4	375	791	1054	1288	63	211
50953	2000	3.87629	222	294	296	277	234	118	101	170	197	188	107	2	501	494	848	1579	314	380
50953	2001	5.76554	229	290	295	269	220	145	106	163	200	169	98	26	153	107	1468	1109	359	264
50953	2002	5.35326	238	253	282	248	235	85	110	145	191	160	102	2	108	1533	1638	1642	42	329
50953	2003	11.1899	232	264	263	259	212	123	99	160	185	169	110	30	189	932	1438	1105	644	358
50953	2004	7.79396	208	291	272	271	223	144	102	173	187	166	113	34	551	682	1630	1058	461	96
50953	2005	7.34916	195	268	269	269	219	134	88	170	196	182	111	26	181	1176	1618	576	447	88
50953	2006	7.38007	233	248	281	278	227	135	100	155	188	183	105	17	86	1418	1695	350	680	317
50953	2007	9.1323	200	289	283	274	221	136	98	179	184	183	116	16	879	749	687	532	627	95
50953	2008	8.84387	195	280	282	282	223	141	93	167	207	185	109	31	713	574	948	461	804	180
50953	2009	8.60344	253	236	271	274	216	128	112	144	182	172	99	17	280	1787	1061	669	372	244
50953	2010	8.84213	213	314	277	265	233	122	104	195	192	179	101	15	1156	683	1847	578	165	139
50963	1981	3.7625	190	242	278	231	191	103	57	118	189	148	65	-9	783	902	1306	2638	379	363
50963	1982	4.08017	205	286	304	280	194	112	61	118	165	173	67	-24	337	90	627	2149	615	589
50963	1983	4.21897	187	191	250	268	209	98	56	117	165	155	94	-36	715	1449	981	231	814	115
50963	1984	5.76405	225	244	269	253	192	83	71	134	173	165	68	-25	210	1045	1314	2127	464	381
50963	1985	5.5145	217	256	262	257	187	116	49	132	176	171	79	-6	336	585	1974	2192	1023	196
50963	1986	2.13317	200	259	272	245	201	100	51	137	170	152	79	-37	307	856	590	1338	831	68
50963	1987	5.41114	196	266	252	248	197	112	45	126	161	164	75	-5	347	478	2157	1995	978	494
50963	1988	1.31294	177	261	265	258	203	118	60	140	176	176	86	-8	1036	485	2363	1847	355	360
50963	1989	3.63014	198	241	268	270	192	113	44	134	169	150	69	-13	354	740	3833	84	599	375
50963	1990	4.77843	207	237	272	255	193	155	67	140	170	158	66	-2	287	1890	1500	593	481	147
50963	1991	4.50891	201	239	250	276	195	113	65	138	175	171	80	7	708	845	2275	200	920	137
50963	1992	4.07668	201	231	278	248	187	135	50	126	164	154	71	-5	269	1353	1603	1181	833	264
50963	1993	0.273862	211	220	266	247	206	104	54	129	179	147	85	-10	195	1802	1548	1008	770	666
50963	1994	5.31528	184	258	279	262	208	112	59	153	190	170	101	4	1016	540	3379	1547	1324	573
50963	1995	3.58922	180	261	271	257	201	124	55	138	171	150	71	20	758	391	3027	652	527	671
50963	1996	5.9793	218	251	271	251	200	101	75	134	175	148	58	-27	323	1105	1820	1001	473	229
50963	1997	4.97288	194	254	287	256	196	75	63	144	187	168	57	-12	1189	1073	1293	2176	240	274
50963	1998	1.43771	223	251	275	242	218	133	75	147	181	165	84	22	909	1089	1041	1720	591	152
50963	1999	4.63613	190	238	292	254	209	101	46	132	197	153	74	-20	247	834	333	899	104	380
50963	2000	4.14545	211	284	287	269	222	102	87	142	180	183	93	-3	435	534	1852	2377	702	362
50963	2001	4.7681	218	272	284	262	206	135	85	138	181	157	65	3	256	152	1271	726	495	187
50963	2002	4.7681	222	233	263	236	221	83	80	128	178	148	72	-19	351	1103	1211	2272	27	318
50963	2003	1.73628	220	253	254	247	208	112	58	145	174	153	89	8	333	454	1302	1379	543	566
50963	2004	7.79396	193	274	259	257	218	133	72	140	175	145	85	3	756	293	1776	885	484	212
50963	2005	7.34916	179	264	261	266	218	130	57	154	186	167	83	-4	497	846	1522	679	439	127
50963	2006	7.38007	222	239	278	279	223	122	65	143	169	161	69	-13	122	1033	2070	1146	394	394
50963	2007	9.1323	191	276	280	273	214	130	77	154	163	161	92	-17	641	413	478	576	294	100
50963	2008	8.84387	182	271	282	268	214	130	69	146	187	162	76	10	913	393	803	754	606	320
50963	2009	8.60344	242	226	257	262	200	119	76	135	172	155	74	-5	153	1772	1197	1252	590	152
50963	2010	8.84213	198	298	269	253	214	115	87	173	181	162	75	-15	951	221	876	1925	93	148
50968	1980	4.84589	202	256	266	272	190	85	55	141	160	149	57	-22	802	1048	1047	687	978	1078
50968	1981	3.59888	191	240	279	238	201	110	55	114	185	142	60	-15	579	1551	1668	2342	999	297
50968	1982	3.87985	209	282	291	276	202	127	58	108	157	170	58	-38	321	217	880	1616	371	399
50968	1983	4.51604	196	203	253	270	216	109	56	115	157	151	90	-40	473	1673	2234	645	1032	90
50968	1984	4.96731	225	248	271	258	191	94	55	128	167	166	56	-27	193	1274	1401	3048	1081	467
50968	1985	4.14567	221	251	263	259	196	127	53	126	173	170	71	-12	535	684	2290	3357	350	189
50968	1986	5.70334	200	258	265	243	202	106	50	132	167	147	70	-42	361	795	2532	1298	538	148
50968	1987	4.22443	196	257	256	251	197	120	45	116	160	165	67	-9	354	593	2680	2013	923	402
50968	1988	5.82037	183	262	269	266	209	125	60	134	171	179	81	-18	665	744	2449	1891	765	215
50968	1989	0.356006	204	242	266	271	191	129	41	124	160	147	54	-22	366	965	2674	393	531	173
50968	1990	5.80003	208	242	271	257	201	157	57	131	167	157	56	-5	472	1119	1300	963	620	156
50968	1991	5.65579	202	240	256	276	202	118	64	130	170	168	73	2	658	1229	3996	788	692	177
50968	1992	5.39151	193	233	280	255	188	138	46	121	155	154	65	-14	351	534	1543	824	940	375
50968	1994	6.94317	191	272	283	269	205	119	62	147	192	174	101	0	916	904	2978	3682	797	456
50968	1995	7.14398	182	270	271	261	202	127	51	133	173	155	67	20	518	282	2279	1767	706	1177
50968	1996	6.39191	220	258	273	253	205	107	73	137	175	148	55	-19	284	1530	781	939	391	423
50968	1997	8.6	194	262	290	264	198	96	63	143	184	173	62	-12	750	878	1478	2142	321	168
50968	1998	9.638	226	255	279	252	223	142	84	151	186	168	97	26	661	1288	1098	1808	1281	300
50968	1999	7.48622	189	241	295	258	209	108	43	132	197	156	78	-14	466	881	689	1208	146	348
50968	2000	7.36349	208	278	282	270	223	112	84	143	177	178	86	-7	478	719	2377	1555	647	555
50968	2001	8.07399	217	269	276	260	216	143	83	139	180	159	75	9	640	271	1889	1385	383	375
50968	2002	8.34711	222	241	270	242	228	84	78	129	179	152	74	-11	362	1061	1976	1467	94	411
50968	2003	10.2419	221	254	256	255	219	120	61	145	173	156	95	15	247	1377	2638	1092	452	473
50968	2004	7.79396	197	278	263	258	219	141	70	144	174	145	91	7	827	202	2545	1349	377	173
50968	2005	7.34916	184	260	263	264	216	135	66	160	185	171	92	4	697	1146	1718	1486	469	205
50968	2006	7.38007	216	239	276	270	223	132	77	141	176	173	81	9	196	1535	1489	1158	468	319
50968	2007	9.1323	192	279	276	274	217	131	83	157	166	165	97	-12	549	215	563	456	1189	124
50968	2008	8.84387	182	271	275	268	216	135	66	143	189	162	78	7	1130	617	1360	587	508	248
50968	2009	8.60344	238	232	263	267	207	124	82	133	173	159	79	0	143	1695	716	1164	536	262
50968	2010	8.84213	205	303	270	259	221	117	91	172	187	168	84	-6	691	306	1351	1291	63	155
50978	1985	2.79055	220	252	263	272	196	125	74	135	173	180	87	10	581	319	1995	893	712	151
50978	1986	5.121	198	240	256	252	201	106	74	131	161	154	87	-21	826	1657	329	1498	1069	1
50978	1987	3.35732	200	262	255	246	202	124	69	138	162	168	86	13	401	470	1847	2558	621	368
50978	1988	4.9636	177	257	262	271	207	123	63	133	163	182	101	8	568	503	1092	1077	729	438
50978	1989	3.20811	187	235	265	264	193	128	64	127	173	160	91	4	556	710	2039	617	410	116
50978	1990	4.60455	205	232	270	257	210	160	86	140	170	170	93	34	544	1247	1295	1580	540	53
50978	1991	1.76859	210	242	244	271	208	127	82	138	167	170	89	19	564	1097	3401	398	303	442
50978	1992	3.0682	191	231	277	255	192	143	67	129	162	151	82	10	515	1205	1039	509	517	315
50978	1994	4.30643	187	258	283	269	204	125	66	142	187	171	105	18	602	1375	1485	1144	975	811
50978	1995	5.3613	188	256	278	264	200	136	64	129	175	158	79	34	689	409	837	1113	841	756
50978	1996	6.36606	215	247	267	251	211	113	77	135	170	149	75	-7	218	1568	964	1438	453	191
50978	1997	6.5962	188	255	302	260	201	92	75	142	188	170	67	-2	707	849	441	1978	285	206
50978	1998	6.13048	237	258	272	241	223	157	90	137	171	161	94	30	438	920	538	1094	839	166
50978	1999	6.12309	196	244	299	266	210	114	58	132	193	160	98	0	149	703	761	825	533	309
50978	2000	5.61765	204	275	281	272	212	105	88	146	186	181	100	3	626	154	1683	875	1243	486
50978	2001	6.58924	210	257	283	266	215	147	97	142	184	162	86	27	563	389	948	648	268	237
50978	2002	6.88878	218	224	253	238	218	89	93	126	172	151	91	-2	491	786	2008	1611	95	407
50978	2003	1.66525	223	258	246	256	220	122	77	151	160	156	99	20	36	484	938	912	289	132
50978	2004	7.67137	197	268	257	257	219	141	84	144	170	146	103	24	1241	122	1251	588	386	192
50978	2005	7.18451	167	266	257	256	215	134	65	152	176	165	95	13	597	560	1018	1588	195	270
50978	2006	7.10573	213	223	273	268	218	125	89	133	167	171	95	10	192	1069	1682	1229	389	432
50978	2007	10.9436	182	267	259	271	209	127	80	155	159	171	111	11	805	639	847	877	577	229
50978	2008	7.84535	164	264	274	252	211	132	73	134	183	161	99	24	1263	514	1986	1472	270	258
50978	2009	6.8662	233	218	252	266	208	124	91	125	167	161	87	17	107	1390	1649	730	276	174
50978	2010	7.76395	199	296	268	268	221	122	96	175	184	174	95	13	746	1018	1167	958	30	604
54094	1980	3.72972	209	266	271	268	198	101	73	158	166	161	77	-5	746	1070	963	430	217	984
54094	1981	1.77554	200	241	284	250	206	123	68	126	188	156	86	0	683	1479	907	1122	342	471
54094	1982	2.01934	210	279	284	293	209	143	78	132	169	184	74	-2	555	593	1274	1774	298	33
54094	1984	4.57344	229	253	275	269	206	95	84	138	177	172	76	-11	167	1113	1476	1426	336	512
54094	1986	4.331	203	245	256	252	207	110	68	139	168	158	91	-20	1348	1340	546	2124	723	55
54094	1987	3.30909	210	260	263	255	206	133	74	136	167	174	83	14	349	488	2063	970	747	395
54094	1988	4.21368	185	261	265	284	214	131	68	137	170	189	103	6	407	465	746	771	1021	382
54094	1989	4.79088	202	242	264	272	201	139	69	132	175	166	90	7	434	1123	2950	534	651	64
54094	1990	5.13763	206	242	270	263	212	161	80	140	177	172	92	16	362	1088	995	1964	591	411
54094	1991	2.52941	207	247	260	277	215	130	81	138	174	175	95	19	419	967	2750	822	265	274
54094	1992	4.64714	197	230	285	262	194	140	71	126	169	162	84	7	563	1506	1507	1025	791	482
54094	1994	5.10109	192	268	292	277	209	132	73	150	198	183	112	12	940	985	1356	1058	1434	493
54094	1995	6.57227	188	259	280	264	208	141	66	135	181	170	82	27	455	626	1337	1349	781	459
54094	1996	7.80001	227	262	283	262	218	118	86	141	178	154	79	-11	346	667	1390	1398	538	236
54094	1997	7.7671	195	263	306	277	209	105	79	142	192	179	69	-2	1050	813	711	1345	202	219
54094	1998	6.47166	236	269	273	256	233	163	93	148	176	170	105	30	730	404	1029	1117	1099	182
54094	1999	6.17748	196	256	313	278	217	120	61	141	199	173	100	0	332	446	567	1111	364	393
54094	2000	5.89068	216	287	290	283	221	121	95	151	188	191	101	-1	742	462	1633	839	1067	134
54094	2001	6.56032	218	268	280	270	226	149	96	146	184	166	88	24	870	1028	2236	859	261	426
54094	2002	4.61997	231	245	277	251	228	99	90	132	178	158	83	2	399	645	1706	1895	59	478
54094	2003	3.97905	231	270	256	266	232	125	77	155	168	160	104	15	224	560	1136	1114	140	381
54094	2004	6.24021	209	284	269	272	225	152	89	150	175	152	102	14	1058	349	1680	577	700	201
54094	2005	6.86679	184	274	273	269	228	148	71	159	184	171	95	6	712	434	1029	1080	291	393
54094	2006	7.00019	225	246	292	286	239	150	92	145	177	182	95	13	485	1412	621	1037	281	215
54094	2007	8.46953	199	291	273	282	219	140	89	159	164	178	110	4	577	473	1544	1052	1072	31
54094	2008	7.76057	182	278	292	272	223	151	75	139	193	171	97	22	1306	363	1392	1255	419	285
54094	2009	7.08223	246	232	267	277	218	134	96	132	172	160	89	8	194	1331	1258	1046	442	257
54094	2010	7.83962	214	310	281	275	225	127	95	171	190	177	93	7	570	336	1169	1329	47	388
54096	1980	4.68113	192	242	240	234	176	94	50	118	133	130	54	-24	548	781	1356	760	832	946
54096	1981	3.83956	170	207	255	226	186	111	36	94	159	132	58	-17	633	1605	813	1225	338	283
54096	1982	4.99183	184	248	261	277	190	129	43	84	132	152	51	-23	278	307	890	1351	210	77
54096	1983	5.25735	176	165	221	256	199	100	47	85	130	142	82	-26	534	1507	1362	657	398	101
54096	1985	6.67247	203	225	246	257	185	117	43	96	151	163	60	-8	246	437	1300	760	583	168
54096	1987	6.25376	185	236	240	229	185	121	46	102	143	153	64	-2	361	1026	2281	998	739	391
54096	1988	3.60425	155	226	230	256	190	113	39	100	136	165	71	-14	582	705	1545	1286	285	383
54096	1989	5.3695	172	211	241	248	175	125	32	98	150	140	68	-14	541	1157	2356	727	1252	130
54096	1990	6.54528	182	213	239	241	193	149	51	110	145	149	64	4	606	1465	1241	1466	892	449
54096	1991	4.40004	190	224	225	249	197	120	50	106	147	145	69	-3	400	729	1836	450	65	451
54096	1992	6.34713	168	206	260	236	175	133	38	99	137	135	63	-14	519	1466	1777	457	734	247
54096	1994	5.87753	166	232	272	261	190	121	53	109	170	159	88	0	921	875	968	1183	1569	1113
54096	1995	6.66345	170	218	261	241	187	130	34	95	153	148	58	16	774	537	896	1405	700	753
54096	1996	5.46977	181	221	243	238	201	104	51	102	145	132	63	-22	428	1235	1028	1173	708	214
54096	1997	8.80199	165	237	285	257	188	86	55	111	159	153	41	-15	1121	1032	490	825	179	196
54096	1998	8.26617	212	226	240	217	207	143	66	106	147	148	84	16	787	810	905	2219	813	174
54096	1999	6.46378	172	221	268	251	198	105	41	113	163	148	80	-11	243	708	845	904	418	412
54096	2000	7.93645	180	251	262	258	197	102	61	109	162	168	81	-13	730	412	1498	955	1572	131
54096	2001	6.3975	186	230	258	247	199	134	64	115	156	137	61	12	783	695	1885	992	131	524
54096	2002	4.24291	202	204	238	225	205	79	56	98	154	138	67	-15	234	998	1892	1741	207	830
54096	2003	4.13323	204	234	212	239	197	104	46	117	128	136	87	11	204	420	1369	682	273	470
54096	2004	6.24021	176	246	232	245	205	137	66	118	150	133	87	10	1859	431	1484	343	438	140
54096	2005	6.86679	144	235	229	239	199	130	42	123	151	149	77	7	742	394	1474	1607	113	451
54096	2006	7.00019	192	192	250	252	200	124	70	105	147	159	82	5	272	1440	738	1446	837	107
54096	2007	8.46953	159	236	233	251	192	115	55	125	134	156	90	-1	1228	335	745	654	862	359
54096	2008	7.76057	136	232	249	239	203	125	48	103	162	145	84	23	1234	467	1684	306	167	304
54096	2009	7.08223	210	184	223	243	186	120	71	98	142	144	71	6	292	1306	1412	1173	600	389
54096	2010	7.83962	174	255	238	249	197	111	67	145	164	158	84	3	1012	811	1638	946	76	539
